# Supplementary material for: Crystal structure of tetra­kis­(imidazolium) hexa­kis­(imidazole-κN)cobalt(II) bis­(benzene-1,3,5-tri­carboxyl­ate) dihydrate
Source: Acta Crystallogr E Crystallogr Commun. 2026 Feb 20;82(Pt 3):286–8. doi: 10.1107/S2056989026001660 (PMC12961672; doi:10.1107/S2056989026001660)
Supplement: Supplementary file 1 [file e-82-00286-sup1.cif]

##############################################################################
#                                                                            #
# This CIF contains the data in a paper accepted for publication in          #
# Acta Crystallographica Section E. It conforms to the requirements of       #
# Notes for Authors for Acta Crystallographica Section E, and has been       #
# peer reviewed under the auspices of the IUCr Commission on Journals.       #
#                                                                            #
# Full details of the Crystallographic Information File format               #
# are given in the paper "The Crystallographic Information File (CIF):       #
# a New Standard Archive File for Crystallography" by S. R. Hall, F. H.      #
# Allen and I. D. Brown [Acta Cryst. (1991), A47, 655-685].                  #
#                                                                            #
# The current version of the core CIF dictionary is obtainable from          #
# ftp://ftp.iucr.org/pub/cif_core.dic.                                       #
#                                                                            #
# Software is freely available for graphical display of the structure(s)     #
# in this CIF. For information consult the CIF software page                 #
# http://www.iucr.org/resources/cif/software.                                #
#                                                                            #
# This file may be used for bona fide research purposes within the           #
# scientific community so long as proper attribution is given to the journal # 
# article from which it was obtained.                                        #
#                                                                            #
##############################################################################
data_I
_audit_creation_method
;
Olex2 1.5
(compiled 2025.07.13 svn.rb7424aed for OlexSys, GUI svn.r7314)
;
_journal_date_recd_electronic     2025-10-07
_journal_date_accepted     2026-02-16
_journal_name_full     'Acta Crystallographica, Section E'
_journal_year     2026
_journal_volume     82
_journal_issue      1
_journal_page_first     0
_journal_page_last     0
_journal_paper_category     GM
_journal_paper_doi     10.1107/S2056989026001660
_journal_coeditor_code     ZV2041
_publ_contact_author_name     'Jose de Jesus Velazquez Garcia'
_publ_contact_author_address
;
Deutsches Elektronen-Synchrotron DESY, Notkestr. 85, 22607 Hamburg, Germany
;
_publ_contact_author_email     'jose.velazquez@desy.de'
_publ_contact_author_fax     ?
_publ_contact_author_phone     ?
_publ_section_title
;
Crystal structure of tetrakis(imidazolium)
hexakis(imidazole-\k<i>N</i>)cobalt(II) bis(benzene-1,3,5-tricarboxylate)
dihydrate
;
loop_
    _publ_author_name
    _publ_author_footnote
    _publ_author_address
    'Velazquez Garcia, Jose de Jesus' .
;
Deutsches Elektronen-Synchrotron DESY, Notkestr. 85, 22607 Hamburg,
Germany
;
    'Pujol, Edwige Nadia' .
;
Deutsches Elektronen-Synchrotron DESY, Notkestr. 85, 22607 Hamburg,
Germany
Faculty of Science and Engineering, Sorbonne Universit\'e, 4 Place Jussieu,
75005
Paris, France
;
    'Khademhir, Faegheh' .
;
Deutsches Elektronen-Synchrotron DESY, Notkestr. 85, 22607 Hamburg,
Germany
BS 06 Berufliche Schule Chemie, Biologie, Pharmazie, Agrarwirtschaft,
Ladenbeker Furtweg 151, 21033 Hamburg,
Germany
;
    'Knjo, Bassima' .
;
Deutsches Elektronen-Synchrotron DESY, Notkestr. 85, 22607 Hamburg,
Germany
BS 06 Berufliche Schule Chemie, Biologie, Pharmazie, Agrarwirtschaft,
Ladenbeker Furtweg 151, 21033 Hamburg,
Germany
;
    'Ekineken, Aliyenur' .
;
Deutsches Elektronen-Synchrotron DESY, Notkestr. 85, 22607 Hamburg,
Germany
BS 06 Berufliche Schule Chemie, Biologie, Pharmazie, Agrarwirtschaft,
Ladenbeker Furtweg 151, 21033 Hamburg,
Germany
;
    'Hain, Fabienne' .
;
Deutsches Elektronen-Synchrotron DESY, Notkestr. 85, 22607 Hamburg,
Germany
BS 06 Berufliche Schule Chemie, Biologie, Pharmazie, Agrarwirtschaft,
Ladenbeker Furtweg 151, 21033 Hamburg,
Germany
;
    'Techert, Simone' .
;
Deutsches Elektronen-Synchrotron DESY, Notkestr. 85, 22607 Hamburg,
Germany
Institut f\"ur R\"ontgenphysik, Georg-August-Universit\"at G\"ottingen,
Friedrich-Hund-Platz 1, 37077 G\"ottingen,
Germany
;
_publ_section_synopsis
;
The structure of a a hexakis(imidazole)cobalt(II)
bis(benzene-1,3,5-tricarboxylate) tetra(imidazole-1-ium) dihydrate compound
was determined by single-crystal X-ray diffraction.
;
_chemical_name_systematic
;
Tetrakis(imidazolium) hexakis(imidazole-\k<i>N</i>)cobalt(II)
bis(benzene-1,3,5-tricarboxylate) dihydrate
;
_chemical_name_common     ?
_chemical_formula_moiety
                     '4(C3 H5 N2 +), C18 H24 Co N12 2+, 2(C9 H3 O6 3-), 2(H2 O)'
_chemical_formula_sum     'C48 H54 Co N20 O14'
_chemical_formula_iupac     '(C3 H5 N2)4 [Co (C3 H4 N2)6] (C9 H3 O6)2, 2H2 O'
_chemical_formula_weight     1194.04
_chemical_melting_point     ?
_space_group_crystal_system     triclinic
_space_group_name_H-M_alt     'P -1'
_space_group_name_Hall     '-P 1'
loop_
    _space_group_symop_operation_xyz
    'x, y, z'
    '-x, -y, -z'
_cell_length_a     8.2752(4)
_cell_length_b     8.8586(4)
_cell_length_c     19.4212(8)
_cell_angle_alpha     95.310(2)
_cell_angle_beta     101.624(2)
_cell_angle_gamma     102.854(2)
_cell_volume     1345.42(11)
_cell_formula_units_Z     1
_cell_measurement_reflns_used     9831
_cell_measurement_theta_min     2.38
_cell_measurement_theta_max     28.40
_cell_measurement_temperature     100
_exptl_crystal_description     irregular
_exptl_crystal_colour     red
_exptl_crystal_size_max     1.0
_exptl_crystal_size_mid     0.6
_exptl_crystal_size_min     0.3
_exptl_crystal_density_diffrn     1.474
_exptl_crystal_density_meas     .
_exptl_crystal_density_method     ?
_exptl_crystal_F_000     621
_exptl_absorpt_coefficient_mu     0.405
_exptl_absorpt_correction_type     multi-scan
_exptl_absorpt_process_details
;
(SADABS; Krause <i>et al.</i>,  2015)
;
_exptl_absorpt_correction_T_min     0.6961
_exptl_absorpt_correction_T_max     0.7457
_diffrn_ambient_temperature     100.00
_diffrn_source     ?
_diffrn_source_power     0.03
_diffrn_source_voltage     50.0
_diffrn_source_current     0.6
_diffrn_radiation_type     MoK\a
_diffrn_radiation_wavelength     0.71073
_diffrn_measurement_device_type     'Bruker APEXII CCD area detector'
_diffrn_measurement_method     'phi and omega scans'
_diffrn_detector_area_resol_mean     ?
loop_
    _diffrn_refln_index_h
    _diffrn_refln_index_k
    _diffrn_refln_index_l
    -1 0 0
    -1 0 0
    -1 0 0
    -1 0 0
    -1 0 0
    -1 0 0
    -1 0 0
    1 0 0
    1 0 0
    1 0 0
    1 0 0
    1 0 0
    1 0 0
    -2 0 0
    -2 0 0
    -2 0 0
    -2 0 0
    2 0 0
    2 0 0
    2 0 0
    2 0 0
    2 0 0
    2 0 0
    2 0 0
    2 0 0
    2 0 0
    -3 0 0
    -3 0 0
    -3 0 0
    -3 0 0
    3 0 0
    3 0 0
    3 0 0
    3 0 0
    3 0 0
    3 0 0
    3 0 0
    3 0 0
    -4 0 0
    -4 0 0
    -4 0 0
    -4 0 0
    4 0 0
    4 0 0
    4 0 0
    4 0 0
    4 0 0
    4 0 0
    4 0 0
    4 0 0
    4 0 0
    -5 0 0
    -5 0 0
    -5 0 0
    -5 0 0
    5 0 0
    5 0 0
    5 0 0
    5 0 0
    5 0 0
    5 0 0
    -6 0 0
    -6 0 0
    -6 0 0
    -6 0 0
    6 0 0
    6 0 0
    6 0 0
    6 0 0
    6 0 0
    6 0 0
    6 0 0
    6 0 0
    -7 0 0
    -7 0 0
    -7 0 0
    7 0 0
    7 0 0
    7 0 0
    7 0 0
    7 0 0
    -8 0 0
    -8 0 0
    -8 0 0
    8 0 0
    8 0 0
    8 0 0
    -9 0 0
    -9 0 0
    9 0 0
    -10 0 0
    -10 0 0
    10 0 0
    10 -1 0
    -10 1 0
    -10 1 0
    9 -1 0
    9 -1 0
    -9 1 0
    -9 1 0
    8 -1 0
    8 -1 0
    8 -1 0
    -8 1 0
    -8 1 0
    7 -1 0
    7 -1 0
    7 -1 0
    7 -1 0
    7 -1 0
    -7 1 0
    -7 1 0
    -7 1 0
    -7 1 0
    6 -1 0
    6 -1 0
    6 -1 0
    6 -1 0
    6 -1 0
    6 -1 0
    6 -1 0
    -6 1 0
    -6 1 0
    -6 1 0
    -6 1 0
    5 -1 0
    5 -1 0
    5 -1 0
    5 -1 0
    5 -1 0
    5 -1 0
    5 -1 0
    5 -1 0
    -5 1 0
    -5 1 0
    -5 1 0
    4 -1 0
    4 -1 0
    4 -1 0
    4 -1 0
    4 -1 0
    4 -1 0
    4 -1 0
    4 -1 0
    -4 1 0
    -4 1 0
    -4 1 0
    3 -1 0
    3 -1 0
    3 -1 0
    3 -1 0
    3 -1 0
    3 -1 0
    3 -1 0
    -3 1 0
    -3 1 0
    -3 1 0
    2 -1 0
    2 -1 0
    2 -1 0
    2 -1 0
    2 -1 0
    2 -1 0
    2 -1 0
    -2 1 0
    -2 1 0
    1 -1 0
    1 -1 0
    1 -1 0
    1 -1 0
    1 -1 0
    1 -1 0
    -1 1 0
    -1 1 0
    -1 1 0
    -1 1 0
    0 -1 0
    0 -1 0
    0 -1 0
    0 -1 0
    0 -1 0
    0 -1 0
    0 -1 0
    0 1 0
    0 1 0
    0 1 0
    0 1 0
    0 1 0
    0 1 0
    -1 -1 0
    -1 -1 0
    -1 -1 0
    -1 -1 0
    -1 -1 0
    1 1 0
    1 1 0
    1 1 0
    1 1 0
    1 1 0
    1 1 0
    -2 -1 0
    -2 -1 0
    -2 -1 0
    -2 -1 0
    2 1 0
    2 1 0
    2 1 0
    2 1 0
    2 1 0
    2 1 0
    -3 -1 0
    -3 -1 0
    -3 -1 0
    -3 -1 0
    3 1 0
    3 1 0
    3 1 0
    3 1 0
    3 1 0
    3 1 0
    -4 -1 0
    -4 -1 0
    -4 -1 0
    -4 -1 0
    4 1 0
    4 1 0
    4 1 0
    4 1 0
    4 1 0
    -5 -1 0
    -5 -1 0
    -5 -1 0
    -5 -1 0
    5 1 0
    5 1 0
    5 1 0
    5 1 0
    5 1 0
    5 1 0
    -6 -1 0
    -6 -1 0
    -6 -1 0
    -6 -1 0
    6 1 0
    6 1 0
    6 1 0
    6 1 0
    6 1 0
    6 1 0
    -7 -1 0
    -7 -1 0
    -7 -1 0
    7 1 0
    7 1 0
    7 1 0
    7 1 0
    7 1 0
    -8 -1 0
    -8 -1 0
    -8 -1 0
    8 1 0
    8 1 0
    8 1 0
    -9 -1 0
    -9 -1 0
    -9 -1 0
    9 1 0
    -10 -1 0
    10 1 0
    10 -2 0
    -10 2 0
    -10 2 0
    9 -2 0
    9 -2 0
    9 -2 0
    -9 2 0
    -9 2 0
    8 -2 0
    8 -2 0
    8 -2 0
    -8 2 0
    -8 2 0
    7 -2 0
    7 -2 0
    7 -2 0
    7 -2 0
    7 -2 0
    -7 2 0
    -7 2 0
    -7 2 0
    -7 2 0
    6 -2 0
    6 -2 0
    6 -2 0
    6 -2 0
    6 -2 0
    6 -2 0
    6 -2 0
    -6 2 0
    -6 2 0
    -6 2 0
    -6 2 0
    5 -2 0
    5 -2 0
    5 -2 0
    5 -2 0
    5 -2 0
    5 -2 0
    5 -2 0
    -5 2 0
    -5 2 0
    -5 2 0
    -5 2 0
    4 -2 0
    4 -2 0
    4 -2 0
    4 -2 0
    4 -2 0
    4 -2 0
    -4 2 0
    -4 2 0
    -4 2 0
    -4 2 0
    3 -2 0
    3 -2 0
    3 -2 0
    3 -2 0
    3 -2 0
    3 -2 0
    -3 2 0
    -3 2 0
    2 -2 0
    2 -2 0
    2 -2 0
    2 -2 0
    2 -2 0
    2 -2 0
    2 -2 0
    -2 2 0
    -2 2 0
    -2 2 0
    1 -2 0
    1 -2 0
    1 -2 0
    1 -2 0
    1 -2 0
    1 -2 0
    1 -2 0
    -1 2 0
    -1 2 0
    0 -2 0
    0 -2 0
    0 -2 0
    0 -2 0
    0 -2 0
    0 2 0
    0 2 0
    0 2 0
    0 2 0
    0 2 0
    -1 -2 0
    -1 -2 0
    -1 -2 0
    -1 -2 0
    1 2 0
    1 2 0
    1 2 0
    1 2 0
    1 2 0
    1 2 0
    -2 -2 0
    -2 -2 0
    -2 -2 0
    -2 -2 0
    -2 -2 0
    2 2 0
    2 2 0
    2 2 0
    2 2 0
    2 2 0
    -3 -2 0
    -3 -2 0
    -3 -2 0
    -3 -2 0
    3 2 0
    3 2 0
    3 2 0
    3 2 0
    3 2 0
    3 2 0
    -4 -2 0
    -4 -2 0
    -4 -2 0
    4 2 0
    4 2 0
    4 2 0
    4 2 0
    4 2 0
    -5 -2 0
    -5 -2 0
    -5 -2 0
    5 2 0
    5 2 0
    5 2 0
    5 2 0
    5 2 0
    -6 -2 0
    -6 -2 0
    -6 -2 0
    6 2 0
    6 2 0
    6 2 0
    6 2 0
    6 2 0
    -7 -2 0
    -7 -2 0
    -7 -2 0
    7 2 0
    7 2 0
    7 2 0
    7 2 0
    -8 -2 0
    -8 -2 0
    -8 -2 0
    8 2 0
    8 2 0
    8 2 0
    8 2 0
    -9 -2 0
    -9 -2 0
    9 2 0
    9 2 0
    9 2 0
    10 -3 0
    10 -3 0
    10 -3 0
    -10 3 0
    -10 3 0
    9 -3 0
    9 -3 0
    9 -3 0
    -9 3 0
    -9 3 0
    8 -3 0
    8 -3 0
    8 -3 0
    -8 3 0
    -8 3 0
    7 -3 0
    7 -3 0
    7 -3 0
    7 -3 0
    7 -3 0
    -7 3 0
    -7 3 0
    6 -3 0
    6 -3 0
    6 -3 0
    6 -3 0
    6 -3 0
    6 -3 0
    6 -3 0
    -6 3 0
    -6 3 0
    -6 3 0
    -6 3 0
    5 -3 0
    5 -3 0
    5 -3 0
    5 -3 0
    5 -3 0
    5 -3 0
    -5 3 0
    -5 3 0
    -5 3 0
    -5 3 0
    4 -3 0
    4 -3 0
    4 -3 0
    4 -3 0
    -4 3 0
    -4 3 0
    3 -3 0
    3 -3 0
    3 -3 0
    3 -3 0
    3 -3 0
    3 -3 0
    -3 3 0
    -3 3 0
    -3 3 0
    2 -3 0
    2 -3 0
    2 -3 0
    2 -3 0
    2 -3 0
    -2 3 0
    -2 3 0
    1 -3 0
    1 -3 0
    1 -3 0
    1 -3 0
    1 -3 0
    1 -3 0
    -1 3 0
    -1 3 0
    -1 3 0
    0 -3 0
    0 -3 0
    0 -3 0
    0 -3 0
    0 -3 0
    0 3 0
    0 3 0
    0 3 0
    -1 -3 0
    -1 -3 0
    -1 -3 0
    -1 -3 0
    1 3 0
    1 3 0
    1 3 0
    1 3 0
    1 3 0
    -2 -3 0
    -2 -3 0
    -2 -3 0
    2 3 0
    2 3 0
    2 3 0
    2 3 0
    -3 -3 0
    -3 -3 0
    -3 -3 0
    -3 -3 0
    3 3 0
    3 3 0
    3 3 0
    3 3 0
    3 3 0
    -4 -3 0
    -4 -3 0
    -4 -3 0
    -4 -3 0
    4 3 0
    4 3 0
    4 3 0
    4 3 0
    4 3 0
    4 3 0
    -5 -3 0
    -5 -3 0
    -5 -3 0
    -5 -3 0
    5 3 0
    5 3 0
    5 3 0
    5 3 0
    -6 -3 0
    -6 -3 0
    -6 -3 0
    6 3 0
    6 3 0
    6 3 0
    6 3 0
    -7 -3 0
    -7 -3 0
    -7 -3 0
    7 3 0
    7 3 0
    7 3 0
    7 3 0
    -8 -3 0
    -8 -3 0
    8 3 0
    8 3 0
    8 3 0
    8 3 0
    -9 -3 0
    -9 -3 0
    9 3 0
    9 3 0
    9 3 0
    10 -4 0
    10 -4 0
    10 -4 0
    -10 4 0
    9 -4 0
    9 -4 0
    9 -4 0
    -9 4 0
    8 -4 0
    8 -4 0
    8 -4 0
    8 -4 0
    -8 4 0
    -8 4 0
    7 -4 0
    7 -4 0
    7 -4 0
    7 -4 0
    -7 4 0
    -7 4 0
    6 -4 0
    6 -4 0
    6 -4 0
    6 -4 0
    6 -4 0
    -6 4 0
    -6 4 0
    5 -4 0
    5 -4 0
    5 -4 0
    5 -4 0
    -5 4 0
    -5 4 0
    4 -4 0
    4 -4 0
    4 -4 0
    4 -4 0
    4 -4 0
    4 -4 0
    -4 4 0
    -4 4 0
    -4 4 0
    3 -4 0
    3 -4 0
    3 -4 0
    3 -4 0
    3 -4 0
    -3 4 0
    -3 4 0
    2 -4 0
    2 -4 0
    2 -4 0
    2 -4 0
    2 -4 0
    2 -4 0
    2 -4 0
    -2 4 0
    -2 4 0
    1 -4 0
    1 -4 0
    1 -4 0
    1 -4 0
    1 -4 0
    -1 4 0
    -1 4 0
    -1 4 0
    0 -4 0
    0 -4 0
    0 -4 0
    0 -4 0
    0 -4 0
    0 4 0
    0 4 0
    0 4 0
    -1 -4 0
    -1 -4 0
    -1 -4 0
    -1 -4 0
    1 4 0
    1 4 0
    1 4 0
    1 4 0
    1 4 0
    -2 -4 0
    -2 -4 0
    -2 -4 0
    -2 -4 0
    2 4 0
    2 4 0
    2 4 0
    2 4 0
    -3 -4 0
    -3 -4 0
    3 4 0
    3 4 0
    3 4 0
    3 4 0
    -4 -4 0
    -4 -4 0
    -4 -4 0
    -4 -4 0
    4 4 0
    4 4 0
    4 4 0
    4 4 0
    -5 -4 0
    -5 -4 0
    -5 -4 0
    -5 -4 0
    5 4 0
    5 4 0
    5 4 0
    5 4 0
    -6 -4 0
    -6 -4 0
    6 4 0
    6 4 0
    6 4 0
    6 4 0
    -7 -4 0
    -7 -4 0
    7 4 0
    7 4 0
    7 4 0
    7 4 0
    -8 -4 0
    -8 -4 0
    8 4 0
    8 4 0
    8 4 0
    8 4 0
    10 -5 0
    10 -5 0
    10 -5 0
    -10 5 0
    9 -5 0
    9 -5 0
    9 -5 0
    -9 5 0
    8 -5 0
    8 -5 0
    8 -5 0
    8 -5 0
    -8 5 0
    7 -5 0
    7 -5 0
    7 -5 0
    7 -5 0
    -7 5 0
    -7 5 0
    6 -5 0
    6 -5 0
    6 -5 0
    6 -5 0
    -6 5 0
    5 -5 0
    5 -5 0
    5 -5 0
    5 -5 0
    -5 5 0
    4 -5 0
    4 -5 0
    4 -5 0
    4 -5 0
    4 -5 0
    -4 5 0
    -4 5 0
    3 -5 0
    3 -5 0
    3 -5 0
    3 -5 0
    3 -5 0
    -3 5 0
    -3 5 0
    2 -5 0
    2 -5 0
    2 -5 0
    2 -5 0
    -2 5 0
    -2 5 0
    1 -5 0
    1 -5 0
    1 -5 0
    1 -5 0
    1 -5 0
    1 -5 0
    -1 5 0
    -1 5 0
    -1 5 0
    0 -5 0
    0 -5 0
    0 -5 0
    0 -5 0
    0 -5 0
    0 5 0
    0 5 0
    0 5 0
    -1 -5 0
    -1 -5 0
    -1 -5 0
    -1 -5 0
    1 5 0
    1 5 0
    1 5 0
    1 5 0
    -2 -5 0
    -2 -5 0
    -2 -5 0
    2 5 0
    2 5 0
    2 5 0
    -3 -5 0
    -3 -5 0
    3 5 0
    3 5 0
    3 5 0
    -4 -5 0
    -4 -5 0
    -4 -5 0
    -4 -5 0
    4 5 0
    4 5 0
    4 5 0
    4 5 0
    -5 -5 0
    -5 -5 0
    5 5 0
    5 5 0
    5 5 0
    5 5 0
    -6 -5 0
    -6 -5 0
    6 5 0
    6 5 0
    6 5 0
    6 5 0
    -7 -5 0
    -7 -5 0
    7 5 0
    7 5 0
    7 5 0
    7 5 0
    -8 -5 0
    -8 -5 0
    8 5 0
    8 5 0
    8 5 0
    8 5 0
    10 -6 0
    10 -6 0
    10 -6 0
    -10 6 0
    9 -6 0
    9 -6 0
    9 -6 0
    -9 6 0
    8 -6 0
    8 -6 0
    8 -6 0
    8 -6 0
    -8 6 0
    7 -6 0
    7 -6 0
    7 -6 0
    7 -6 0
    -7 6 0
    6 -6 0
    6 -6 0
    6 -6 0
    6 -6 0
    5 -6 0
    5 -6 0
    5 -6 0
    5 -6 0
    -5 6 0
    4 -6 0
    4 -6 0
    4 -6 0
    4 -6 0
    4 -6 0
    -4 6 0
    -4 6 0
    3 -6 0
    3 -6 0
    3 -6 0
    3 -6 0
    -3 6 0
    -3 6 0
    2 -6 0
    2 -6 0
    2 -6 0
    2 -6 0
    2 -6 0
    -2 6 0
    -2 6 0
    1 -6 0
    1 -6 0
    1 -6 0
    1 -6 0
    1 -6 0
    1 -6 0
    -1 6 0
    -1 6 0
    -1 6 0
    0 -6 0
    0 -6 0
    0 -6 0
    0 -6 0
    0 -6 0
    0 -6 0
    0 6 0
    0 6 0
    0 6 0
    -1 -6 0
    -1 -6 0
    -1 -6 0
    1 6 0
    1 6 0
    1 6 0
    -2 -6 0
    -2 -6 0
    -2 -6 0
    2 6 0
    2 6 0
    2 6 0
    -3 -6 0
    -3 -6 0
    3 6 0
    3 6 0
    3 6 0
    -4 -6 0
    -4 -6 0
    -4 -6 0
    4 6 0
    4 6 0
    4 6 0
    4 6 0
    -5 -6 0
    -5 -6 0
    5 6 0
    5 6 0
    5 6 0
    5 6 0
    -6 -6 0
    -6 -6 0
    6 6 0
    6 6 0
    6 6 0
    6 6 0
    -7 -6 0
    -7 -6 0
    7 6 0
    7 6 0
    7 6 0
    7 6 0
    10 -7 0
    -10 7 0
    9 -7 0
    9 -7 0
    9 -7 0
    9 -7 0
    -9 7 0
    8 -7 0
    8 -7 0
    8 -7 0
    8 -7 0
    -8 7 0
    7 -7 0
    7 -7 0
    7 -7 0
    7 -7 0
    -7 7 0
    6 -7 0
    6 -7 0
    6 -7 0
    6 -7 0
    5 -7 0
    5 -7 0
    5 -7 0
    5 -7 0
    4 -7 0
    4 -7 0
    4 -7 0
    4 -7 0
    3 -7 0
    3 -7 0
    3 -7 0
    3 -7 0
    3 -7 0
    -3 7 0
    -3 7 0
    2 -7 0
    2 -7 0
    2 -7 0
    2 -7 0
    2 -7 0
    -2 7 0
    -2 7 0
    1 -7 0
    1 -7 0
    1 -7 0
    1 -7 0
    1 -7 0
    1 -7 0
    -1 7 0
    -1 7 0
    -1 7 0
    -1 -7 0
    -1 -7 0
    -1 -7 0
    -1 -7 0
    1 7 0
    1 7 0
    1 7 0
    -2 -7 0
    -2 -7 0
    2 7 0
    2 7 0
    2 7 0
    -3 -7 0
    -3 -7 0
    -3 -7 0
    3 7 0
    3 7 0
    3 7 0
    -4 -7 0
    -4 -7 0
    4 7 0
    4 7 0
    4 7 0
    4 7 0
    -5 -7 0
    -5 -7 0
    5 7 0
    5 7 0
    5 7 0
    5 7 0
    -6 -7 0
    -6 -7 0
    6 7 0
    6 7 0
    6 7 0
    6 7 0
    9 -8 0
    9 -8 0
    9 -8 0
    9 -8 0
    -9 8 0
    8 -8 0
    8 -8 0
    8 -8 0
    8 -8 0
    -8 8 0
    7 -8 0
    7 -8 0
    7 -8 0
    7 -8 0
    6 -8 0
    6 -8 0
    6 -8 0
    6 -8 0
    5 -8 0
    5 -8 0
    5 -8 0
    5 -8 0
    4 -8 0
    4 -8 0
    4 -8 0
    4 -8 0
    3 -8 0
    3 -8 0
    3 -8 0
    3 -8 0
    -3 8 0
    2 -8 0
    2 -8 0
    2 -8 0
    2 -8 0
    2 -8 0
    -2 8 0
    1 -8 0
    1 -8 0
    1 -8 0
    -1 8 0
    -1 8 0
    0 -8 0
    0 -8 0
    0 -8 0
    0 -8 0
    0 8 0
    0 8 0
    0 8 0
    -1 -8 0
    -1 -8 0
    -1 -8 0
    1 8 0
    1 8 0
    1 8 0
    -2 -8 0
    -2 -8 0
    -2 -8 0
    2 8 0
    2 8 0
    2 8 0
    -3 -8 0
    -3 -8 0
    -3 -8 0
    -3 -8 0
    3 8 0
    3 8 0
    3 8 0
    -4 -8 0
    -4 -8 0
    -4 -8 0
    4 8 0
    4 8 0
    4 8 0
    4 8 0
    -5 -8 0
    -5 -8 0
    -5 -8 0
    5 8 0
    5 8 0
    5 8 0
    5 8 0
    8 -9 0
    8 -9 0
    8 -9 0
    8 -9 0
    -8 9 0
    7 -9 0
    7 -9 0
    7 -9 0
    7 -9 0
    6 -9 0
    6 -9 0
    6 -9 0
    6 -9 0
    5 -9 0
    5 -9 0
    5 -9 0
    5 -9 0
    4 -9 0
    4 -9 0
    4 -9 0
    4 -9 0
    3 -9 0
    3 -9 0
    3 -9 0
    3 -9 0
    2 -9 0
    2 -9 0
    2 -9 0
    -2 9 0
    1 -9 0
    1 -9 0
    -1 9 0
    0 -9 0
    0 -9 0
    0 9 0
    -1 -9 0
    -1 -9 0
    1 9 0
    1 9 0
    -2 -9 0
    -2 -9 0
    -2 -9 0
    -2 -9 0
    2 9 0
    2 9 0
    2 9 0
    -3 -9 0
    -3 -9 0
    -3 -9 0
    3 9 0
    3 9 0
    3 9 0
    3 9 0
    -4 -9 0
    -4 -9 0
    -4 -9 0
    4 9 0
    4 9 0
    4 9 0
    4 9 0
    7 -10 0
    7 -10 0
    7 -10 0
    7 -10 0
    6 -10 0
    6 -10 0
    6 -10 0
    6 -10 0
    5 -10 0
    5 -10 0
    5 -10 0
    5 -10 0
    4 -10 0
    4 -10 0
    4 -10 0
    3 -10 0
    3 -10 0
    2 -10 0
    1 -10 0
    1 -10 0
    -1 10 0
    0 -10 0
    0 -10 0
    0 10 0
    -1 -10 0
    -1 -10 0
    1 10 0
    -2 -10 0
    -2 -10 0
    2 10 0
    -3 -10 0
    3 10 0
    3 10 0
    6 -11 0
    6 -11 0
    6 -11 0
    5 -11 0
    5 -11 0
    4 -11 0
    3 -11 0
    2 -11 0
    1 -11 0
    0 -11 0
    0 -11 0
    0 11 0
    -1 -11 0
    -1 -11 0
    1 11 0
    1 11 -1
    -1 -11 1
    -1 -11 1
    0 11 -1
    0 -11 1
    0 -11 1
    1 -11 1
    2 -11 1
    3 -11 1
    4 -11 1
    5 -11 1
    6 -11 1
    6 -11 1
    6 -11 1
    3 10 -1
    3 10 -1
    3 10 -1
    -3 -10 1
    2 10 -1
    2 10 -1
    -2 -10 1
    -2 -10 1
    1 10 -1
    -1 -10 1
    -1 -10 1
    0 10 -1
    0 -10 1
    0 -10 1
    -1 10 -1
    1 -10 1
    1 -10 1
    2 -10 1
    3 -10 1
    4 -10 1
    4 -10 1
    4 -10 1
    5 -10 1
    5 -10 1
    5 -10 1
    5 -10 1
    6 -10 1
    6 -10 1
    6 -10 1
    6 -10 1
    -7 10 -1
    7 -10 1
    7 -10 1
    7 -10 1
    7 -10 1
    4 9 -1
    4 9 -1
    4 9 -1
    4 9 -1
    -4 -9 1
    -4 -9 1
    -4 -9 1
    3 9 -1
    3 9 -1
    3 9 -1
    3 9 -1
    -3 -9 1
    -3 -9 1
    -3 -9 1
    -3 -9 1
    2 9 -1
    2 9 -1
    2 9 -1
    -2 -9 1
    -2 -9 1
    -2 -9 1
    1 9 -1
    1 9 -1
    -1 -9 1
    -1 -9 1
    0 9 -1
    0 9 -1
    0 -9 1
    0 -9 1
    -1 9 -1
    1 -9 1
    1 -9 1
    -2 9 -1
    2 -9 1
    2 -9 1
    2 -9 1
    3 -9 1
    3 -9 1
    3 -9 1
    3 -9 1
    4 -9 1
    4 -9 1
    4 -9 1
    4 -9 1
    5 -9 1
    5 -9 1
    5 -9 1
    5 -9 1
    6 -9 1
    6 -9 1
    6 -9 1
    6 -9 1
    -7 9 -1
    7 -9 1
    7 -9 1
    7 -9 1
    7 -9 1
    -8 9 -1
    8 -9 1
    8 -9 1
    8 -9 1
    8 -9 1
    6 8 -1
    6 8 -1
    -6 -8 1
    -6 -8 1
    5 8 -1
    5 8 -1
    5 8 -1
    5 8 -1
    -5 -8 1
    -5 -8 1
    -5 -8 1
    4 8 -1
    4 8 -1
    4 8 -1
    4 8 -1
    -4 -8 1
    -4 -8 1
    -4 -8 1
    3 8 -1
    3 8 -1
    3 8 -1
    3 8 -1
    -3 -8 1
    -3 -8 1
    -3 -8 1
    2 8 -1
    2 8 -1
    2 8 -1
    -2 -8 1
    -2 -8 1
    -2 -8 1
    1 8 -1
    1 8 -1
    1 8 -1
    -1 -8 1
    -1 -8 1
    -1 -8 1
    0 8 -1
    0 8 -1
    0 8 -1
    0 -8 1
    0 -8 1
    0 -8 1
    -1 8 -1
    -1 8 -1
    1 -8 1
    1 -8 1
    1 -8 1
    -2 8 -1
    -2 8 -1
    2 -8 1
    2 -8 1
    2 -8 1
    2 -8 1
    2 -8 1
    3 -8 1
    3 -8 1
    3 -8 1
    3 -8 1
    4 -8 1
    4 -8 1
    4 -8 1
    4 -8 1
    5 -8 1
    5 -8 1
    5 -8 1
    5 -8 1
    6 -8 1
    6 -8 1
    6 -8 1
    6 -8 1
    -7 8 -1
    7 -8 1
    7 -8 1
    7 -8 1
    7 -8 1
    -8 8 -1
    8 -8 1
    8 -8 1
    8 -8 1
    8 -8 1
    -9 8 -1
    9 -8 1
    9 -8 1
    9 -8 1
    6 7 -1
    6 7 -1
    6 7 -1
    6 7 -1
    -6 -7 1
    -6 -7 1
    -6 -7 1
    5 7 -1
    5 7 -1
    5 7 -1
    5 7 -1
    -5 -7 1
    -5 -7 1
    4 7 -1
    4 7 -1
    4 7 -1
    4 7 -1
    -4 -7 1
    -4 -7 1
    -4 -7 1
    3 7 -1
    3 7 -1
    3 7 -1
    -3 -7 1
    -3 -7 1
    -3 -7 1
    2 7 -1
    2 7 -1
    2 7 -1
    -2 -7 1
    -2 -7 1
    -2 -7 1
    1 7 -1
    1 7 -1
    1 7 -1
    -1 -7 1
    -1 -7 1
    -1 -7 1
    -1 -7 1
    0 7 -1
    0 7 -1
    0 7 -1
    0 -7 1
    0 -7 1
    0 -7 1
    0 -7 1
    -1 7 -1
    -1 7 -1
    -1 7 -1
    1 -7 1
    1 -7 1
    1 -7 1
    1 -7 1
    1 -7 1
    1 -7 1
    -2 7 -1
    -2 7 -1
    2 -7 1
    2 -7 1
    2 -7 1
    2 -7 1
    -3 7 -1
    -3 7 -1
    3 -7 1
    3 -7 1
    3 -7 1
    3 -7 1
    3 -7 1
    4 -7 1
    4 -7 1
    4 -7 1
    4 -7 1
    5 -7 1
    5 -7 1
    5 -7 1
    5 -7 1
    6 -7 1
    6 -7 1
    6 -7 1
    6 -7 1
    -7 7 -1
    7 -7 1
    7 -7 1
    7 -7 1
    7 -7 1
    -8 7 -1
    8 -7 1
    8 -7 1
    8 -7 1
    8 -7 1
    -9 7 -1
    9 -7 1
    9 -7 1
    9 -7 1
    7 6 -1
    7 6 -1
    7 6 -1
    7 6 -1
    -7 -6 1
    -7 -6 1
    6 6 -1
    6 6 -1
    6 6 -1
    6 6 -1
    -6 -6 1
    -6 -6 1
    5 6 -1
    5 6 -1
    5 6 -1
    5 6 -1
    -5 -6 1
    -5 -6 1
    4 6 -1
    4 6 -1
    4 6 -1
    4 6 -1
    -4 -6 1
    -4 -6 1
    -4 -6 1
    3 6 -1
    3 6 -1
    3 6 -1
    -3 -6 1
    -3 -6 1
    2 6 -1
    2 6 -1
    2 6 -1
    -2 -6 1
    -2 -6 1
    -2 -6 1
    1 6 -1
    1 6 -1
    1 6 -1
    -1 -6 1
    -1 -6 1
    -1 -6 1
    -1 -6 1
    -1 -6 1
    0 6 -1
    0 6 -1
    0 6 -1
    0 -6 1
    0 -6 1
    0 -6 1
    0 -6 1
    0 -6 1
    0 -6 1
    -1 6 -1
    -1 6 -1
    -1 6 -1
    1 -6 1
    1 -6 1
    1 -6 1
    1 -6 1
    1 -6 1
    1 -6 1
    -2 6 -1
    -2 6 -1
    2 -6 1
    2 -6 1
    2 -6 1
    2 -6 1
    2 -6 1
    -3 6 -1
    -3 6 -1
    3 -6 1
    3 -6 1
    3 -6 1
    3 -6 1
    3 -6 1
    -4 6 -1
    4 -6 1
    4 -6 1
    4 -6 1
    4 -6 1
    -5 6 -1
    5 -6 1
    5 -6 1
    5 -6 1
    5 -6 1
    -6 6 -1
    6 -6 1
    6 -6 1
    6 -6 1
    6 -6 1
    -7 6 -1
    7 -6 1
    7 -6 1
    7 -6 1
    7 -6 1
    -8 6 -1
    8 -6 1
    8 -6 1
    8 -6 1
    8 -6 1
    -9 6 -1
    9 -6 1
    9 -6 1
    9 -6 1
    -10 6 -1
    10 -6 1
    10 -6 1
    8 5 -1
    8 5 -1
    8 5 -1
    8 5 -1
    -8 -5 1
    -8 -5 1
    7 5 -1
    7 5 -1
    7 5 -1
    7 5 -1
    -7 -5 1
    -7 -5 1
    6 5 -1
    6 5 -1
    6 5 -1
    6 5 -1
    -6 -5 1
    -6 -5 1
    5 5 -1
    5 5 -1
    5 5 -1
    5 5 -1
    -5 -5 1
    -5 -5 1
    -5 -5 1
    4 5 -1
    4 5 -1
    4 5 -1
    4 5 -1
    -4 -5 1
    -4 -5 1
    3 5 -1
    3 5 -1
    3 5 -1
    -3 -5 1
    -3 -5 1
    -3 -5 1
    2 5 -1
    2 5 -1
    2 5 -1
    -2 -5 1
    -2 -5 1
    -2 -5 1
    -2 -5 1
    1 5 -1
    1 5 -1
    1 5 -1
    1 5 -1
    1 5 -1
    -1 -5 1
    -1 -5 1
    -1 -5 1
    -1 -5 1
    0 5 -1
    0 5 -1
    0 5 -1
    0 -5 1
    0 -5 1
    0 -5 1
    0 -5 1
    0 -5 1
    0 -5 1
    -1 5 -1
    -1 5 -1
    -1 5 -1
    1 -5 1
    1 -5 1
    1 -5 1
    1 -5 1
    1 -5 1
    1 -5 1
    -2 5 -1
    -2 5 -1
    2 -5 1
    2 -5 1
    2 -5 1
    2 -5 1
    2 -5 1
    2 -5 1
    -3 5 -1
    -3 5 -1
    3 -5 1
    3 -5 1
    3 -5 1
    3 -5 1
    3 -5 1
    -4 5 -1
    -4 5 -1
    4 -5 1
    4 -5 1
    4 -5 1
    4 -5 1
    4 -5 1
    -5 5 -1
    5 -5 1
    5 -5 1
    5 -5 1
    5 -5 1
    -6 5 -1
    -6 5 -1
    6 -5 1
    6 -5 1
    6 -5 1
    6 -5 1
    -7 5 -1
    -7 5 -1
    7 -5 1
    7 -5 1
    7 -5 1
    7 -5 1
    -8 5 -1
    8 -5 1
    8 -5 1
    8 -5 1
    8 -5 1
    -9 5 -1
    9 -5 1
    9 -5 1
    9 -5 1
    -10 5 -1
    10 -5 1
    10 -5 1
    10 -5 1
    9 4 -1
    -9 -4 1
    8 4 -1
    8 4 -1
    8 4 -1
    8 4 -1
    -8 -4 1
    -8 -4 1
    7 4 -1
    7 4 -1
    7 4 -1
    7 4 -1
    -7 -4 1
    -7 -4 1
    6 4 -1
    6 4 -1
    6 4 -1
    6 4 -1
    -6 -4 1
    -6 -4 1
    5 4 -1
    5 4 -1
    5 4 -1
    5 4 -1
    -5 -4 1
    -5 -4 1
    -5 -4 1
    -5 -4 1
    4 4 -1
    4 4 -1
    4 4 -1
    4 4 -1
    -4 -4 1
    -4 -4 1
    -4 -4 1
    3 4 -1
    3 4 -1
    3 4 -1
    3 4 -1
    3 4 -1
    -3 -4 1
    -3 -4 1
    2 4 -1
    2 4 -1
    2 4 -1
    2 4 -1
    -2 -4 1
    -2 -4 1
    -2 -4 1
    -2 -4 1
    1 4 -1
    1 4 -1
    1 4 -1
    1 4 -1
    1 4 -1
    -1 -4 1
    -1 -4 1
    -1 -4 1
    -1 -4 1
    0 4 -1
    0 4 -1
    0 4 -1
    0 -4 1
    0 -4 1
    0 -4 1
    0 -4 1
    0 -4 1
    0 -4 1
    -1 4 -1
    -1 4 -1
    -1 4 -1
    1 -4 1
    1 -4 1
    1 -4 1
    1 -4 1
    1 -4 1
    1 -4 1
    -2 4 -1
    -2 4 -1
    2 -4 1
    2 -4 1
    2 -4 1
    2 -4 1
    2 -4 1
    2 -4 1
    2 -4 1
    -3 4 -1
    -3 4 -1
    -3 4 -1
    3 -4 1
    3 -4 1
    3 -4 1
    3 -4 1
    3 -4 1
    3 -4 1
    -4 4 -1
    -4 4 -1
    4 -4 1
    4 -4 1
    4 -4 1
    4 -4 1
    4 -4 1
    -5 4 -1
    -5 4 -1
    5 -4 1
    5 -4 1
    5 -4 1
    -6 4 -1
    -6 4 -1
    6 -4 1
    6 -4 1
    6 -4 1
    6 -4 1
    -7 4 -1
    -7 4 -1
    7 -4 1
    7 -4 1
    7 -4 1
    7 -4 1
    -8 4 -1
    -8 4 -1
    8 -4 1
    8 -4 1
    8 -4 1
    -9 4 -1
    -9 4 -1
    9 -4 1
    9 -4 1
    9 -4 1
    -10 4 -1
    10 -4 1
    10 -4 1
    10 -4 1
    9 3 -1
    9 3 -1
    9 3 -1
    -9 -3 1
    -9 -3 1
    8 3 -1
    8 3 -1
    8 3 -1
    8 3 -1
    -8 -3 1
    -8 -3 1
    7 3 -1
    7 3 -1
    7 3 -1
    7 3 -1
    -7 -3 1
    -7 -3 1
    6 3 -1
    6 3 -1
    6 3 -1
    6 3 -1
    -6 -3 1
    -6 -3 1
    -6 -3 1
    5 3 -1
    5 3 -1
    5 3 -1
    -5 -3 1
    -5 -3 1
    -5 -3 1
    4 3 -1
    4 3 -1
    4 3 -1
    4 3 -1
    4 3 -1
    -4 -3 1
    -4 -3 1
    -4 -3 1
    -4 -3 1
    3 3 -1
    3 3 -1
    3 3 -1
    3 3 -1
    3 3 -1
    -3 -3 1
    -3 -3 1
    -3 -3 1
    2 3 -1
    2 3 -1
    2 3 -1
    2 3 -1
    -2 -3 1
    -2 -3 1
    -2 -3 1
    -2 -3 1
    1 3 -1
    1 3 -1
    1 3 -1
    1 3 -1
    -1 -3 1
    -1 -3 1
    -1 -3 1
    -1 -3 1
    0 3 -1
    0 3 -1
    0 3 -1
    0 -3 1
    0 -3 1
    0 -3 1
    0 -3 1
    0 -3 1
    0 -3 1
    -1 3 -1
    -1 3 -1
    1 -3 1
    1 -3 1
    1 -3 1
    1 -3 1
    1 -3 1
    -2 3 -1
    -2 3 -1
    -2 3 -1
    2 -3 1
    2 -3 1
    2 -3 1
    2 -3 1
    2 -3 1
    2 -3 1
    2 -3 1
    -3 3 -1
    -3 3 -1
    -3 3 -1
    3 -3 1
    3 -3 1
    3 -3 1
    3 -3 1
    3 -3 1
    3 -3 1
    -4 3 -1
    -4 3 -1
    -4 3 -1
    -4 3 -1
    -4 3 -1
    4 -3 1
    4 -3 1
    4 -3 1
    4 -3 1
    4 -3 1
    -5 3 -1
    -5 3 -1
    -5 3 -1
    -5 3 -1
    5 -3 1
    5 -3 1
    5 -3 1
    5 -3 1
    5 -3 1
    -6 3 -1
    -6 3 -1
    -6 3 -1
    6 -3 1
    6 -3 1
    6 -3 1
    6 -3 1
    6 -3 1
    -7 3 -1
    -7 3 -1
    7 -3 1
    7 -3 1
    7 -3 1
    7 -3 1
    -8 3 -1
    -8 3 -1
    8 -3 1
    8 -3 1
    -9 3 -1
    -9 3 -1
    9 -3 1
    9 -3 1
    9 -3 1
    -10 3 -1
    -10 3 -1
    10 -3 1
    10 -3 1
    10 2 -1
    9 2 -1
    9 2 -1
    9 2 -1
    -9 -2 1
    -9 -2 1
    8 2 -1
    8 2 -1
    8 2 -1
    8 2 -1
    -8 -2 1
    -8 -2 1
    -8 -2 1
    7 2 -1
    7 2 -1
    7 2 -1
    7 2 -1
    -7 -2 1
    -7 -2 1
    -7 -2 1
    6 2 -1
    6 2 -1
    6 2 -1
    6 2 -1
    6 2 -1
    -6 -2 1
    -6 -2 1
    -6 -2 1
    -6 -2 1
    5 2 -1
    5 2 -1
    5 2 -1
    5 2 -1
    5 2 -1
    -5 -2 1
    -5 -2 1
    -5 -2 1
    4 2 -1
    4 2 -1
    4 2 -1
    4 2 -1
    4 2 -1
    4 2 -1
    -4 -2 1
    -4 -2 1
    -4 -2 1
    -4 -2 1
    3 2 -1
    3 2 -1
    3 2 -1
    3 2 -1
    3 2 -1
    3 2 -1
    -3 -2 1
    -3 -2 1
    -3 -2 1
    2 2 -1
    2 2 -1
    2 2 -1
    2 2 -1
    2 2 -1
    2 2 -1
    -2 -2 1
    -2 -2 1
    -2 -2 1
    -2 -2 1
    -2 -2 1
    1 2 -1
    1 2 -1
    1 2 -1
    1 2 -1
    1 2 -1
    -1 -2 1
    -1 -2 1
    -1 -2 1
    -1 -2 1
    0 2 -1
    0 2 -1
    0 2 -1
    0 2 -1
    0 2 -1
    0 -2 1
    0 -2 1
    0 -2 1
    0 -2 1
    0 -2 1
    0 -2 1
    -1 2 -1
    -1 2 -1
    -1 2 -1
    1 -2 1
    1 -2 1
    1 -2 1
    1 -2 1
    1 -2 1
    1 -2 1
    -2 2 -1
    -2 2 -1
    2 -2 1
    2 -2 1
    2 -2 1
    2 -2 1
    2 -2 1
    -3 2 -1
    -3 2 -1
    -3 2 -1
    -3 2 -1
    -3 2 -1
    3 -2 1
    3 -2 1
    3 -2 1
    3 -2 1
    3 -2 1
    3 -2 1
    -4 2 -1
    -4 2 -1
    -4 2 -1
    -4 2 -1
    4 -2 1
    4 -2 1
    4 -2 1
    4 -2 1
    4 -2 1
    -5 2 -1
    -5 2 -1
    -5 2 -1
    5 -2 1
    5 -2 1
    5 -2 1
    5 -2 1
    5 -2 1
    5 -2 1
    -6 2 -1
    -6 2 -1
    -6 2 -1
    6 -2 1
    6 -2 1
    6 -2 1
    6 -2 1
    6 -2 1
    6 -2 1
    -7 2 -1
    -7 2 -1
    7 -2 1
    7 -2 1
    7 -2 1
    7 -2 1
    -8 2 -1
    -8 2 -1
    8 -2 1
    8 -2 1
    8 -2 1
    -9 2 -1
    -9 2 -1
    9 -2 1
    9 -2 1
    -10 2 -1
    -10 2 -1
    10 -2 1
    10 1 -1
    -10 -1 1
    9 1 -1
    9 1 -1
    9 1 -1
    -9 -1 1
    -9 -1 1
    -9 -1 1
    8 1 -1
    8 1 -1
    8 1 -1
    8 1 -1
    -8 -1 1
    -8 -1 1
    -8 -1 1
    7 1 -1
    7 1 -1
    7 1 -1
    7 1 -1
    7 1 -1
    -7 -1 1
    -7 -1 1
    -7 -1 1
    6 1 -1
    6 1 -1
    6 1 -1
    6 1 -1
    6 1 -1
    6 1 -1
    -6 -1 1
    -6 -1 1
    -6 -1 1
    -6 -1 1
    5 1 -1
    5 1 -1
    5 1 -1
    5 1 -1
    5 1 -1
    5 1 -1
    -5 -1 1
    -5 -1 1
    -5 -1 1
    -5 -1 1
    4 1 -1
    4 1 -1
    4 1 -1
    4 1 -1
    4 1 -1
    4 1 -1
    -4 -1 1
    -4 -1 1
    -4 -1 1
    -4 -1 1
    3 1 -1
    3 1 -1
    3 1 -1
    3 1 -1
    3 1 -1
    3 1 -1
    3 1 -1
    -3 -1 1
    -3 -1 1
    -3 -1 1
    2 1 -1
    2 1 -1
    2 1 -1
    2 1 -1
    2 1 -1
    2 1 -1
    -2 -1 1
    -2 -1 1
    -2 -1 1
    -2 -1 1
    1 1 -1
    1 1 -1
    1 1 -1
    1 1 -1
    1 1 -1
    -1 -1 1
    -1 -1 1
    -1 -1 1
    -1 -1 1
    0 1 -1
    0 1 -1
    0 1 -1
    0 1 -1
    0 1 -1
    0 1 -1
    0 1 -1
    0 1 -1
    0 -1 1
    0 -1 1
    0 -1 1
    0 -1 1
    0 -1 1
    0 -1 1
    -1 1 -1
    -1 1 -1
    -1 1 -1
    -1 1 -1
    1 -1 1
    1 -1 1
    1 -1 1
    1 -1 1
    1 -1 1
    -2 1 -1
    -2 1 -1
    -2 1 -1
    -2 1 -1
    2 -1 1
    2 -1 1
    2 -1 1
    2 -1 1
    2 -1 1
    2 -1 1
    -3 1 -1
    -3 1 -1
    3 -1 1
    3 -1 1
    3 -1 1
    3 -1 1
    3 -1 1
    3 -1 1
    -4 1 -1
    -4 1 -1
    -4 1 -1
    4 -1 1
    4 -1 1
    4 -1 1
    4 -1 1
    4 -1 1
    4 -1 1
    4 -1 1
    -5 1 -1
    -5 1 -1
    -5 1 -1
    5 -1 1
    5 -1 1
    5 -1 1
    5 -1 1
    5 -1 1
    5 -1 1
    -6 1 -1
    -6 1 -1
    -6 1 -1
    -6 1 -1
    6 -1 1
    6 -1 1
    6 -1 1
    6 -1 1
    6 -1 1
    6 -1 1
    6 -1 1
    -7 1 -1
    -7 1 -1
    -7 1 -1
    7 -1 1
    7 -1 1
    7 -1 1
    7 -1 1
    -8 1 -1
    -8 1 -1
    8 -1 1
    8 -1 1
    -9 1 -1
    -9 1 -1
    9 -1 1
    9 -1 1
    -10 1 -1
    -10 1 -1
    10 -1 1
    10 0 -1
    -10 0 1
    -10 0 1
    9 0 -1
    -9 0 1
    -9 0 1
    8 0 -1
    8 0 -1
    8 0 -1
    8 0 -1
    -8 0 1
    -8 0 1
    -8 0 1
    7 0 -1
    7 0 -1
    7 0 -1
    7 0 -1
    7 0 -1
    7 0 -1
    7 0 -1
    -7 0 1
    -7 0 1
    -7 0 1
    -7 0 1
    6 0 -1
    6 0 -1
    6 0 -1
    6 0 -1
    6 0 -1
    6 0 -1
    6 0 -1
    6 0 -1
    6 0 -1
    -6 0 1
    -6 0 1
    -6 0 1
    -6 0 1
    5 0 -1
    5 0 -1
    5 0 -1
    5 0 -1
    5 0 -1
    5 0 -1
    5 0 -1
    5 0 -1
    5 0 -1
    -5 0 1
    -5 0 1
    -5 0 1
    -5 0 1
    4 0 -1
    4 0 -1
    4 0 -1
    4 0 -1
    4 0 -1
    4 0 -1
    4 0 -1
    4 0 -1
    -4 0 1
    -4 0 1
    -4 0 1
    -4 0 1
    3 0 -1
    3 0 -1
    3 0 -1
    3 0 -1
    3 0 -1
    3 0 -1
    3 0 -1
    -3 0 1
    -3 0 1
    -3 0 1
    -3 0 1
    2 0 -1
    2 0 -1
    2 0 -1
    2 0 -1
    2 0 -1
    2 0 -1
    2 0 -1
    2 0 -1
    -2 0 1
    -2 0 1
    1 0 -1
    1 0 -1
    1 0 -1
    1 0 -1
    1 0 -1
    1 0 -1
    1 0 -1
    -1 0 1
    -1 0 1
    -1 0 1
    -1 0 1
    -1 0 -1
    -1 0 -1
    -1 0 -1
    -1 0 -1
    -1 0 -1
    -1 0 -1
    1 0 1
    1 0 1
    1 0 1
    1 0 1
    1 0 1
    1 0 1
    -2 0 -1
    -2 0 -1
    -2 0 -1
    -2 0 -1
    2 0 1
    2 0 1
    2 0 1
    2 0 1
    2 0 1
    2 0 1
    2 0 1
    2 0 1
    -3 0 -1
    -3 0 -1
    -3 0 -1
    -3 0 -1
    3 0 1
    3 0 1
    3 0 1
    3 0 1
    3 0 1
    3 0 1
    3 0 1
    3 0 1
    -4 0 -1
    -4 0 -1
    -4 0 -1
    -4 0 -1
    4 0 1
    4 0 1
    4 0 1
    4 0 1
    4 0 1
    4 0 1
    4 0 1
    4 0 1
    -5 0 -1
    -5 0 -1
    -5 0 -1
    -5 0 -1
    5 0 1
    5 0 1
    5 0 1
    5 0 1
    5 0 1
    5 0 1
    5 0 1
    -6 0 -1
    -6 0 -1
    -6 0 -1
    -6 0 -1
    6 0 1
    6 0 1
    6 0 1
    6 0 1
    6 0 1
    6 0 1
    6 0 1
    -7 0 -1
    -7 0 -1
    -7 0 -1
    7 0 1
    7 0 1
    7 0 1
    7 0 1
    -8 0 -1
    -8 0 -1
    -8 0 -1
    8 0 1
    8 0 1
    8 0 1
    -9 0 -1
    -9 0 -1
    9 0 1
    -10 0 -1
    -10 0 -1
    10 0 1
    10 -1 -1
    -10 1 1
    -10 1 1
    9 -1 -1
    9 -1 -1
    -9 1 1
    -9 1 1
    8 -1 -1
    8 -1 -1
    8 -1 -1
    8 -1 -1
    -8 1 1
    -8 1 1
    -8 1 1
    -8 1 1
    7 -1 -1
    7 -1 -1
    7 -1 -1
    7 -1 -1
    7 -1 -1
    7 -1 -1
    7 -1 -1
    7 -1 -1
    -7 1 1
    -7 1 1
    -7 1 1
    -7 1 1
    6 -1 -1
    6 -1 -1
    6 -1 -1
    6 -1 -1
    6 -1 -1
    6 -1 -1
    6 -1 -1
    6 -1 -1
    6 -1 -1
    -6 1 1
    -6 1 1
    -6 1 1
    -6 1 1
    5 -1 -1
    5 -1 -1
    5 -1 -1
    5 -1 -1
    5 -1 -1
    5 -1 -1
    5 -1 -1
    5 -1 -1
    -5 1 1
    -5 1 1
    -5 1 1
    4 -1 -1
    4 -1 -1
    4 -1 -1
    4 -1 -1
    4 -1 -1
    4 -1 -1
    4 -1 -1
    -4 1 1
    -4 1 1
    -4 1 1
    3 -1 -1
    3 -1 -1
    3 -1 -1
    3 -1 -1
    3 -1 -1
    3 -1 -1
    3 -1 -1
    -3 1 1
    2 -1 -1
    2 -1 -1
    2 -1 -1
    2 -1 -1
    2 -1 -1
    2 -1 -1
    2 -1 -1
    2 -1 -1
    -2 1 1
    -2 1 1
    1 -1 -1
    1 -1 -1
    1 -1 -1
    1 -1 -1
    1 -1 -1
    1 -1 -1
    1 -1 -1
    -1 1 1
    -1 1 1
    -1 1 1
    -1 1 1
    -1 1 1
    -1 1 1
    0 -1 -1
    0 -1 -1
    0 -1 -1
    0 -1 -1
    0 -1 -1
    0 1 1
    0 1 1
    0 1 1
    0 1 1
    0 1 1
    0 1 1
    -1 -1 -1
    -1 -1 -1
    -1 -1 -1
    -1 -1 -1
    -1 -1 -1
    -1 -1 -1
    1 1 1
    1 1 1
    1 1 1
    1 1 1
    1 1 1
    -2 -1 -1
    -2 -1 -1
    -2 -1 -1
    -2 -1 -1
    -2 -1 -1
    2 1 1
    2 1 1
    2 1 1
    2 1 1
    2 1 1
    -3 -1 -1
    -3 -1 -1
    -3 -1 -1
    3 1 1
    3 1 1
    3 1 1
    3 1 1
    3 1 1
    3 1 1
    -4 -1 -1
    -4 -1 -1
    -4 -1 -1
    -4 -1 -1
    4 1 1
    4 1 1
    4 1 1
    4 1 1
    4 1 1
    -5 -1 -1
    -5 -1 -1
    -5 -1 -1
    -5 -1 -1
    5 1 1
    5 1 1
    5 1 1
    5 1 1
    5 1 1
    5 1 1
    -6 -1 -1
    -6 -1 -1
    -6 -1 -1
    6 1 1
    6 1 1
    6 1 1
    6 1 1
    6 1 1
    -7 -1 -1
    -7 -1 -1
    -7 -1 -1
    7 1 1
    7 1 1
    7 1 1
    7 1 1
    7 1 1
    -8 -1 -1
    -8 -1 -1
    -8 -1 -1
    8 1 1
    8 1 1
    -9 -1 -1
    -9 -1 -1
    9 1 1
    10 1 1
    10 -2 -1
    -10 2 1
    -10 2 1
    9 -2 -1
    9 -2 -1
    9 -2 -1
    -9 2 1
    -9 2 1
    8 -2 -1
    8 -2 -1
    8 -2 -1
    -8 2 1
    -8 2 1
    7 -2 -1
    7 -2 -1
    7 -2 -1
    7 -2 -1
    7 -2 -1
    7 -2 -1
    7 -2 -1
    -7 2 1
    -7 2 1
    -7 2 1
    -7 2 1
    6 -2 -1
    6 -2 -1
    6 -2 -1
    6 -2 -1
    6 -2 -1
    6 -2 -1
    6 -2 -1
    -6 2 1
    -6 2 1
    -6 2 1
    -6 2 1
    5 -2 -1
    5 -2 -1
    5 -2 -1
    5 -2 -1
    5 -2 -1
    5 -2 -1
    -5 2 1
    -5 2 1
    -5 2 1
    -5 2 1
    4 -2 -1
    4 -2 -1
    4 -2 -1
    4 -2 -1
    4 -2 -1
    4 -2 -1
    -4 2 1
    -4 2 1
    3 -2 -1
    3 -2 -1
    3 -2 -1
    3 -2 -1
    3 -2 -1
    -3 2 1
    -3 2 1
    2 -2 -1
    2 -2 -1
    2 -2 -1
    2 -2 -1
    2 -2 -1
    2 -2 -1
    -2 2 1
    -2 2 1
    -2 2 1
    -2 2 1
    1 -2 -1
    1 -2 -1
    1 -2 -1
    1 -2 -1
    1 -2 -1
    1 -2 -1
    -1 2 1
    -1 2 1
    -1 2 1
    0 -2 -1
    0 -2 -1
    0 -2 -1
    0 -2 -1
    0 -2 -1
    0 2 1
    0 2 1
    0 2 1
    0 2 1
    0 2 1
    -1 -2 -1
    -1 -2 -1
    -1 -2 -1
    -1 -2 -1
    1 2 1
    1 2 1
    1 2 1
    1 2 1
    1 2 1
    -2 -2 -1
    -2 -2 -1
    -2 -2 -1
    -2 -2 -1
    -2 -2 -1
    -2 -2 -1
    2 2 1
    2 2 1
    2 2 1
    2 2 1
    2 2 1
    -3 -2 -1
    -3 -2 -1
    -3 -2 -1
    -3 -2 -1
    3 2 1
    3 2 1
    3 2 1
    3 2 1
    3 2 1
    -4 -2 -1
    -4 -2 -1
    -4 -2 -1
    -4 -2 -1
    4 2 1
    4 2 1
    4 2 1
    4 2 1
    4 2 1
    -5 -2 -1
    -5 -2 -1
    -5 -2 -1
    5 2 1
    5 2 1
    5 2 1
    5 2 1
    -6 -2 -1
    -6 -2 -1
    -6 -2 -1
    6 2 1
    6 2 1
    6 2 1
    6 2 1
    6 2 1
    -7 -2 -1
    -7 -2 -1
    -7 -2 -1
    7 2 1
    7 2 1
    7 2 1
    7 2 1
    -8 -2 -1
    -8 -2 -1
    -8 -2 -1
    8 2 1
    8 2 1
    8 2 1
    -9 -2 -1
    -9 -2 -1
    9 2 1
    9 2 1
    10 -3 -1
    10 -3 -1
    10 -3 -1
    -10 3 1
    9 -3 -1
    9 -3 -1
    9 -3 -1
    -9 3 1
    -9 3 1
    8 -3 -1
    8 -3 -1
    8 -3 -1
    8 -3 -1
    -8 3 1
    -8 3 1
    7 -3 -1
    7 -3 -1
    7 -3 -1
    7 -3 -1
    7 -3 -1
    -7 3 1
    -7 3 1
    6 -3 -1
    6 -3 -1
    6 -3 -1
    6 -3 -1
    6 -3 -1
    -6 3 1
    -6 3 1
    -6 3 1
    -6 3 1
    5 -3 -1
    5 -3 -1
    5 -3 -1
    5 -3 -1
    5 -3 -1
    5 -3 -1
    -5 3 1
    -5 3 1
    4 -3 -1
    4 -3 -1
    4 -3 -1
    4 -3 -1
    4 -3 -1
    -4 3 1
    -4 3 1
    3 -3 -1
    3 -3 -1
    3 -3 -1
    3 -3 -1
    3 -3 -1
    3 -3 -1
    -3 3 1
    -3 3 1
    -3 3 1
    2 -3 -1
    2 -3 -1
    2 -3 -1
    2 -3 -1
    2 -3 -1
    2 -3 -1
    -2 3 1
    -2 3 1
    1 -3 -1
    1 -3 -1
    1 -3 -1
    1 -3 -1
    1 -3 -1
    -1 3 1
    -1 3 1
    -1 3 1
    0 -3 -1
    0 -3 -1
    0 -3 -1
    0 -3 -1
    0 3 1
    0 3 1
    0 3 1
    -1 -3 -1
    -1 -3 -1
    -1 -3 -1
    -1 -3 -1
    1 3 1
    1 3 1
    1 3 1
    1 3 1
    1 3 1
    1 3 1
    -2 -3 -1
    -2 -3 -1
    -2 -3 -1
    -2 -3 -1
    2 3 1
    2 3 1
    2 3 1
    2 3 1
    2 3 1
    -3 -3 -1
    -3 -3 -1
    -3 -3 -1
    -3 -3 -1
    3 3 1
    3 3 1
    3 3 1
    3 3 1
    3 3 1
    -4 -3 -1
    -4 -3 -1
    -4 -3 -1
    -4 -3 -1
    4 3 1
    4 3 1
    4 3 1
    4 3 1
    4 3 1
    4 3 1
    -5 -3 -1
    -5 -3 -1
    -5 -3 -1
    -5 -3 -1
    5 3 1
    5 3 1
    5 3 1
    5 3 1
    -6 -3 -1
    -6 -3 -1
    -6 -3 -1
    6 3 1
    6 3 1
    6 3 1
    6 3 1
    -7 -3 -1
    -7 -3 -1
    -7 -3 -1
    7 3 1
    7 3 1
    7 3 1
    7 3 1
    -8 -3 -1
    -8 -3 -1
    8 3 1
    8 3 1
    8 3 1
    8 3 1
    -9 -3 -1
    -9 -3 -1
    9 3 1
    9 3 1
    9 3 1
    10 -4 -1
    10 -4 -1
    10 -4 -1
    -10 4 1
    9 -4 -1
    9 -4 -1
    9 -4 -1
    -9 4 1
    8 -4 -1
    8 -4 -1
    8 -4 -1
    8 -4 -1
    -8 4 1
    -8 4 1
    7 -4 -1
    7 -4 -1
    7 -4 -1
    7 -4 -1
    -7 4 1
    -7 4 1
    6 -4 -1
    6 -4 -1
    6 -4 -1
    6 -4 -1
    6 -4 -1
    -6 4 1
    5 -4 -1
    5 -4 -1
    5 -4 -1
    5 -4 -1
    5 -4 -1
    5 -4 -1
    -5 4 1
    -5 4 1
    4 -4 -1
    4 -4 -1
    4 -4 -1
    4 -4 -1
    4 -4 -1
    -4 4 1
    -4 4 1
    3 -4 -1
    3 -4 -1
    3 -4 -1
    3 -4 -1
    3 -4 -1
    -3 4 1
    -3 4 1
    2 -4 -1
    2 -4 -1
    2 -4 -1
    2 -4 -1
    -2 4 1
    -2 4 1
    1 -4 -1
    1 -4 -1
    1 -4 -1
    1 -4 -1
    -1 4 1
    -1 4 1
    -1 4 1
    0 -4 -1
    0 -4 -1
    0 -4 -1
    0 -4 -1
    0 -4 -1
    0 4 1
    0 4 1
    0 4 1
    -1 -4 -1
    -1 -4 -1
    -1 -4 -1
    -1 -4 -1
    1 4 1
    1 4 1
    1 4 1
    1 4 1
    -2 -4 -1
    -2 -4 -1
    -2 -4 -1
    -2 -4 -1
    2 4 1
    2 4 1
    2 4 1
    2 4 1
    2 4 1
    2 4 1
    -3 -4 -1
    -3 -4 -1
    -3 -4 -1
    3 4 1
    3 4 1
    3 4 1
    3 4 1
    -4 -4 -1
    -4 -4 -1
    -4 -4 -1
    -4 -4 -1
    4 4 1
    4 4 1
    4 4 1
    -5 -4 -1
    -5 -4 -1
    -5 -4 -1
    5 4 1
    5 4 1
    5 4 1
    5 4 1
    -6 -4 -1
    -6 -4 -1
    -6 -4 -1
    6 4 1
    6 4 1
    6 4 1
    6 4 1
    -7 -4 -1
    -7 -4 -1
    7 4 1
    7 4 1
    7 4 1
    7 4 1
    -8 -4 -1
    -8 -4 -1
    8 4 1
    8 4 1
    8 4 1
    8 4 1
    10 -5 -1
    10 -5 -1
    10 -5 -1
    -10 5 1
    9 -5 -1
    9 -5 -1
    9 -5 -1
    -9 5 1
    8 -5 -1
    8 -5 -1
    8 -5 -1
    8 -5 -1
    -8 5 1
    7 -5 -1
    7 -5 -1
    7 -5 -1
    7 -5 -1
    -7 5 1
    6 -5 -1
    6 -5 -1
    6 -5 -1
    6 -5 -1
    -6 5 1
    5 -5 -1
    5 -5 -1
    5 -5 -1
    5 -5 -1
    -5 5 1
    -5 5 1
    4 -5 -1
    4 -5 -1
    4 -5 -1
    4 -5 -1
    4 -5 -1
    -4 5 1
    -4 5 1
    3 -5 -1
    3 -5 -1
    3 -5 -1
    3 -5 -1
    -3 5 1
    -3 5 1
    2 -5 -1
    2 -5 -1
    2 -5 -1
    2 -5 -1
    2 -5 -1
    2 -5 -1
    -2 5 1
    -2 5 1
    1 -5 -1
    1 -5 -1
    1 -5 -1
    1 -5 -1
    1 -5 -1
    -1 5 1
    -1 5 1
    -1 5 1
    0 -5 -1
    0 -5 -1
    0 -5 -1
    0 -5 -1
    0 5 1
    0 5 1
    0 5 1
    -1 -5 -1
    -1 -5 -1
    -1 -5 -1
    -1 -5 -1
    1 5 1
    1 5 1
    1 5 1
    1 5 1
    -2 -5 -1
    -2 -5 -1
    -2 -5 -1
    2 5 1
    2 5 1
    2 5 1
    -3 -5 -1
    -3 -5 -1
    -3 -5 -1
    3 5 1
    3 5 1
    3 5 1
    -4 -5 -1
    -4 -5 -1
    -4 -5 -1
    -4 -5 -1
    4 5 1
    4 5 1
    4 5 1
    -5 -5 -1
    -5 -5 -1
    5 5 1
    5 5 1
    5 5 1
    5 5 1
    -6 -5 -1
    -6 -5 -1
    6 5 1
    6 5 1
    6 5 1
    6 5 1
    -7 -5 -1
    -7 -5 -1
    7 5 1
    7 5 1
    7 5 1
    7 5 1
    -8 -5 -1
    8 5 1
    8 5 1
    8 5 1
    10 -6 -1
    10 -6 -1
    10 -6 -1
    -10 6 1
    9 -6 -1
    9 -6 -1
    9 -6 -1
    9 -6 -1
    -9 6 1
    8 -6 -1
    8 -6 -1
    8 -6 -1
    8 -6 -1
    -8 6 1
    7 -6 -1
    7 -6 -1
    7 -6 -1
    7 -6 -1
    6 -6 -1
    6 -6 -1
    6 -6 -1
    6 -6 -1
    5 -6 -1
    5 -6 -1
    5 -6 -1
    5 -6 -1
    4 -6 -1
    4 -6 -1
    4 -6 -1
    4 -6 -1
    -4 6 1
    -4 6 1
    3 -6 -1
    3 -6 -1
    3 -6 -1
    3 -6 -1
    -3 6 1
    -3 6 1
    2 -6 -1
    2 -6 -1
    2 -6 -1
    2 -6 -1
    2 -6 -1
    2 -6 -1
    -2 6 1
    -2 6 1
    1 -6 -1
    1 -6 -1
    1 -6 -1
    1 -6 -1
    1 -6 -1
    1 -6 -1
    -1 6 1
    -1 6 1
    -1 6 1
    0 -6 -1
    0 -6 -1
    0 -6 -1
    0 -6 -1
    0 6 1
    0 6 1
    0 6 1
    -1 -6 -1
    -1 -6 -1
    -1 -6 -1
    1 6 1
    1 6 1
    1 6 1
    -2 -6 -1
    -2 -6 -1
    -2 -6 -1
    2 6 1
    2 6 1
    2 6 1
    -3 -6 -1
    -3 -6 -1
    -3 -6 -1
    -3 -6 -1
    3 6 1
    3 6 1
    3 6 1
    -4 -6 -1
    -4 -6 -1
    -4 -6 -1
    4 6 1
    4 6 1
    4 6 1
    -5 -6 -1
    -5 -6 -1
    5 6 1
    5 6 1
    5 6 1
    5 6 1
    -6 -6 -1
    -6 -6 -1
    6 6 1
    6 6 1
    6 6 1
    6 6 1
    -7 -6 -1
    -7 -6 -1
    7 6 1
    7 6 1
    7 6 1
    7 6 1
    10 -7 -1
    -10 7 1
    9 -7 -1
    9 -7 -1
    9 -7 -1
    9 -7 -1
    -9 7 1
    8 -7 -1
    8 -7 -1
    8 -7 -1
    8 -7 -1
    -8 7 1
    7 -7 -1
    7 -7 -1
    7 -7 -1
    7 -7 -1
    6 -7 -1
    6 -7 -1
    6 -7 -1
    6 -7 -1
    5 -7 -1
    5 -7 -1
    5 -7 -1
    5 -7 -1
    4 -7 -1
    4 -7 -1
    4 -7 -1
    4 -7 -1
    3 -7 -1
    3 -7 -1
    3 -7 -1
    3 -7 -1
    3 -7 -1
    -3 7 1
    2 -7 -1
    2 -7 -1
    2 -7 -1
    2 -7 -1
    2 -7 -1
    -2 7 1
    -2 7 1
    1 -7 -1
    1 -7 -1
    1 -7 -1
    1 -7 -1
    1 -7 -1
    1 -7 -1
    -1 7 1
    -1 7 1
    -1 7 1
    0 -7 -1
    0 -7 -1
    0 -7 -1
    0 7 1
    0 7 1
    0 7 1
    -1 -7 -1
    -1 -7 -1
    -1 -7 -1
    1 7 1
    1 7 1
    1 7 1
    -2 -7 -1
    -2 -7 -1
    -2 -7 -1
    2 7 1
    2 7 1
    2 7 1
    -3 -7 -1
    -3 -7 -1
    -3 -7 -1
    3 7 1
    3 7 1
    3 7 1
    -4 -7 -1
    -4 -7 -1
    4 7 1
    4 7 1
    4 7 1
    4 7 1
    -5 -7 -1
    -5 -7 -1
    5 7 1
    5 7 1
    5 7 1
    5 7 1
    -6 -7 -1
    -6 -7 -1
    6 7 1
    6 7 1
    6 7 1
    6 7 1
    9 -8 -1
    9 -8 -1
    9 -8 -1
    9 -8 -1
    -9 8 1
    8 -8 -1
    8 -8 -1
    8 -8 -1
    8 -8 -1
    -8 8 1
    7 -8 -1
    7 -8 -1
    7 -8 -1
    7 -8 -1
    6 -8 -1
    6 -8 -1
    6 -8 -1
    6 -8 -1
    5 -8 -1
    5 -8 -1
    5 -8 -1
    5 -8 -1
    4 -8 -1
    4 -8 -1
    4 -8 -1
    4 -8 -1
    3 -8 -1
    3 -8 -1
    3 -8 -1
    3 -8 -1
    3 -8 -1
    -3 8 1
    2 -8 -1
    2 -8 -1
    2 -8 -1
    2 -8 -1
    2 -8 -1
    -2 8 1
    1 -8 -1
    1 -8 -1
    1 -8 -1
    -1 8 1
    0 -8 -1
    0 -8 -1
    0 -8 -1
    0 -8 -1
    0 8 1
    0 8 1
    0 8 1
    -1 -8 -1
    -1 -8 -1
    -1 -8 -1
    1 8 1
    1 8 1
    1 8 1
    -2 -8 -1
    -2 -8 -1
    -2 -8 -1
    2 8 1
    2 8 1
    2 8 1
    -3 -8 -1
    -3 -8 -1
    -3 -8 -1
    3 8 1
    3 8 1
    3 8 1
    -4 -8 -1
    -4 -8 -1
    4 8 1
    4 8 1
    4 8 1
    4 8 1
    -5 -8 -1
    -5 -8 -1
    5 8 1
    5 8 1
    5 8 1
    5 8 1
    8 -9 -1
    8 -9 -1
    8 -9 -1
    8 -9 -1
    -8 9 1
    7 -9 -1
    7 -9 -1
    7 -9 -1
    7 -9 -1
    6 -9 -1
    6 -9 -1
    6 -9 -1
    6 -9 -1
    5 -9 -1
    5 -9 -1
    5 -9 -1
    5 -9 -1
    4 -9 -1
    4 -9 -1
    4 -9 -1
    4 -9 -1
    3 -9 -1
    3 -9 -1
    3 -9 -1
    3 -9 -1
    2 -9 -1
    2 -9 -1
    2 -9 -1
    -2 9 1
    1 -9 -1
    1 -9 -1
    -1 9 1
    0 -9 -1
    0 -9 -1
    0 9 1
    -1 -9 -1
    -1 -9 -1
    1 9 1
    -2 -9 -1
    -2 -9 -1
    -2 -9 -1
    -2 -9 -1
    2 9 1
    2 9 1
    2 9 1
    -3 -9 -1
    -3 -9 -1
    -3 -9 -1
    3 9 1
    3 9 1
    3 9 1
    -4 -9 -1
    -4 -9 -1
    -4 -9 -1
    4 9 1
    4 9 1
    4 9 1
    4 9 1
    7 -10 -1
    7 -10 -1
    7 -10 -1
    7 -10 -1
    6 -10 -1
    6 -10 -1
    6 -10 -1
    6 -10 -1
    5 -10 -1
    5 -10 -1
    5 -10 -1
    5 -10 -1
    4 -10 -1
    4 -10 -1
    4 -10 -1
    3 -10 -1
    3 -10 -1
    2 -10 -1
    1 -10 -1
    1 -10 -1
    -1 10 1
    0 -10 -1
    0 -10 -1
    0 10 1
    -1 -10 -1
    -1 -10 -1
    1 10 1
    -2 -10 -1
    -2 -10 -1
    2 10 1
    -3 -10 -1
    3 10 1
    3 10 1
    6 -11 -1
    6 -11 -1
    6 -11 -1
    5 -11 -1
    5 -11 -1
    4 -11 -1
    3 -11 -1
    2 -11 -1
    1 -11 -1
    0 -11 -1
    0 -11 -1
    0 11 1
    -1 -11 -1
    -1 -11 -1
    1 11 1
    1 11 -2
    1 11 -2
    -1 -11 2
    -1 -11 2
    0 -11 2
    0 -11 2
    1 -11 2
    2 -11 2
    3 -11 2
    4 -11 2
    5 -11 2
    -6 11 -2
    6 -11 2
    6 -11 2
    3 10 -2
    3 10 -2
    3 10 -2
    -3 -10 2
    -3 -10 2
    -3 -10 2
    2 10 -2
    2 10 -2
    2 10 -2
    -2 -10 2
    -2 -10 2
    1 10 -2
    -1 -10 2
    -1 -10 2
    0 10 -2
    0 -10 2
    0 -10 2
    1 -10 2
    2 -10 2
    3 -10 2
    4 -10 2
    4 -10 2
    4 -10 2
    5 -10 2
    5 -10 2
    5 -10 2
    5 -10 2
    -6 10 -2
    6 -10 2
    6 -10 2
    6 -10 2
    6 -10 2
    -7 10 -2
    7 -10 2
    7 -10 2
    7 -10 2
    7 -10 2
    5 9 -2
    4 9 -2
    4 9 -2
    4 9 -2
    4 9 -2
    -4 -9 2
    -4 -9 2
    -4 -9 2
    3 9 -2
    3 9 -2
    3 9 -2
    3 9 -2
    -3 -9 2
    -3 -9 2
    -3 -9 2
    2 9 -2
    2 9 -2
    2 9 -2
    2 9 -2
    -2 -9 2
    -2 -9 2
    -2 -9 2
    1 9 -2
    1 9 -2
    1 9 -2
    -1 -9 2
    -1 -9 2
    0 9 -2
    0 9 -2
    0 -9 2
    0 -9 2
    -1 9 -2
    1 -9 2
    1 -9 2
    2 -9 2
    3 -9 2
    3 -9 2
    3 -9 2
    3 -9 2
    4 -9 2
    4 -9 2
    4 -9 2
    4 -9 2
    5 -9 2
    5 -9 2
    5 -9 2
    5 -9 2
    -6 9 -2
    6 -9 2
    6 -9 2
    6 -9 2
    6 -9 2
    -7 9 -2
    7 -9 2
    7 -9 2
    7 -9 2
    7 -9 2
    -8 9 -2
    8 -9 2
    8 -9 2
    8 -9 2
    8 -9 2
    6 8 -2
    6 8 -2
    -6 -8 2
    -6 -8 2
    -6 -8 2
    5 8 -2
    5 8 -2
    5 8 -2
    5 8 -2
    -5 -8 2
    -5 -8 2
    -5 -8 2
    4 8 -2
    4 8 -2
    4 8 -2
    4 8 -2
    -4 -8 2
    -4 -8 2
    -4 -8 2
    -4 -8 2
    3 8 -2
    3 8 -2
    3 8 -2
    3 8 -2
    -3 -8 2
    -3 -8 2
    -3 -8 2
    2 8 -2
    2 8 -2
    2 8 -2
    -2 -8 2
    -2 -8 2
    -2 -8 2
    1 8 -2
    1 8 -2
    1 8 -2
    -1 -8 2
    -1 -8 2
    -1 -8 2
    0 8 -2
    0 8 -2
    0 8 -2
    0 -8 2
    0 -8 2
    0 -8 2
    -1 8 -2
    -1 8 -2
    1 -8 2
    1 -8 2
    1 -8 2
    -2 8 -2
    -2 8 -2
    2 -8 2
    2 -8 2
    2 -8 2
    2 -8 2
    2 -8 2
    3 -8 2
    3 -8 2
    3 -8 2
    3 -8 2
    4 -8 2
    4 -8 2
    4 -8 2
    4 -8 2
    5 -8 2
    5 -8 2
    5 -8 2
    5 -8 2
    -6 8 -2
    6 -8 2
    6 -8 2
    6 -8 2
    6 -8 2
    -7 8 -2
    7 -8 2
    7 -8 2
    7 -8 2
    7 -8 2
    -8 8 -2
    8 -8 2
    8 -8 2
    8 -8 2
    8 -8 2
    -9 8 -2
    9 -8 2
    9 -8 2
    7 7 -2
    -7 -7 2
    6 7 -2
    6 7 -2
    6 7 -2
    6 7 -2
    -6 -7 2
    -6 -7 2
    -6 -7 2
    5 7 -2
    5 7 -2
    5 7 -2
    5 7 -2
    -5 -7 2
    -5 -7 2
    -5 -7 2
    4 7 -2
    4 7 -2
    4 7 -2
    4 7 -2
    -4 -7 2
    -4 -7 2
    -4 -7 2
    3 7 -2
    3 7 -2
    3 7 -2
    3 7 -2
    -3 -7 2
    -3 -7 2
    -3 -7 2
    2 7 -2
    2 7 -2
    2 7 -2
    -2 -7 2
    -2 -7 2
    -2 -7 2
    1 7 -2
    1 7 -2
    1 7 -2
    -1 -7 2
    -1 -7 2
    -1 -7 2
    0 7 -2
    0 7 -2
    0 7 -2
    0 -7 2
    0 -7 2
    0 -7 2
    0 -7 2
    -1 7 -2
    -1 7 -2
    1 -7 2
    1 -7 2
    1 -7 2
    1 -7 2
    1 -7 2
    1 -7 2
    -2 7 -2
    -2 7 -2
    2 -7 2
    2 -7 2
    2 -7 2
    2 -7 2
    -3 7 -2
    -3 7 -2
    3 -7 2
    3 -7 2
    3 -7 2
    3 -7 2
    -4 7 -2
    4 -7 2
    4 -7 2
    4 -7 2
    4 -7 2
    5 -7 2
    5 -7 2
    5 -7 2
    5 -7 2
    -6 7 -2
    6 -7 2
    6 -7 2
    6 -7 2
    6 -7 2
    -7 7 -2
    7 -7 2
    7 -7 2
    7 -7 2
    7 -7 2
    -8 7 -2
    8 -7 2
    8 -7 2
    8 -7 2
    8 -7 2
    -9 7 -2
    9 -7 2
    9 -7 2
    9 -7 2
    7 6 -2
    7 6 -2
    7 6 -2
    7 6 -2
    -7 -6 2
    -7 -6 2
    -7 -6 2
    6 6 -2
    6 6 -2
    6 6 -2
    6 6 -2
    -6 -6 2
    -6 -6 2
    -6 -6 2
    5 6 -2
    5 6 -2
    5 6 -2
    5 6 -2
    -5 -6 2
    -5 -6 2
    -5 -6 2
    4 6 -2
    4 6 -2
    4 6 -2
    4 6 -2
    -4 -6 2
    -4 -6 2
    3 6 -2
    3 6 -2
    3 6 -2
    3 6 -2
    -3 -6 2
    -3 -6 2
    -3 -6 2
    2 6 -2
    2 6 -2
    2 6 -2
    -2 -6 2
    -2 -6 2
    -2 -6 2
    1 6 -2
    1 6 -2
    1 6 -2
    -1 -6 2
    -1 -6 2
    -1 -6 2
    -1 -6 2
    -1 -6 2
    0 6 -2
    0 6 -2
    0 6 -2
    0 -6 2
    0 -6 2
    0 -6 2
    0 -6 2
    0 -6 2
    0 -6 2
    -1 6 -2
    -1 6 -2
    1 -6 2
    1 -6 2
    1 -6 2
    1 -6 2
    1 -6 2
    1 -6 2
    -2 6 -2
    -2 6 -2
    2 -6 2
    2 -6 2
    2 -6 2
    2 -6 2
    2 -6 2
    -3 6 -2
    -3 6 -2
    3 -6 2
    3 -6 2
    3 -6 2
    3 -6 2
    3 -6 2
    3 -6 2
    -4 6 -2
    4 -6 2
    4 -6 2
    4 -6 2
    4 -6 2
    -5 6 -2
    5 -6 2
    5 -6 2
    5 -6 2
    5 -6 2
    -6 6 -2
    -6 6 -2
    6 -6 2
    6 -6 2
    6 -6 2
    6 -6 2
    -7 6 -2
    7 -6 2
    7 -6 2
    7 -6 2
    7 -6 2
    -8 6 -2
    8 -6 2
    8 -6 2
    8 -6 2
    8 -6 2
    -9 6 -2
    9 -6 2
    9 -6 2
    9 -6 2
    -10 6 -2
    10 -6 2
    8 5 -2
    8 5 -2
    8 5 -2
    8 5 -2
    -8 -5 2
    -8 -5 2
    -8 -5 2
    7 5 -2
    7 5 -2
    7 5 -2
    7 5 -2
    -7 -5 2
    -7 -5 2
    6 5 -2
    6 5 -2
    6 5 -2
    6 5 -2
    -6 -5 2
    -6 -5 2
    5 5 -2
    5 5 -2
    5 5 -2
    5 5 -2
    -5 -5 2
    -5 -5 2
    -5 -5 2
    4 5 -2
    4 5 -2
    4 5 -2
    4 5 -2
    -4 -5 2
    -4 -5 2
    3 5 -2
    3 5 -2
    3 5 -2
    3 5 -2
    -3 -5 2
    -3 -5 2
    -3 -5 2
    2 5 -2
    2 5 -2
    2 5 -2
    -2 -5 2
    -2 -5 2
    -2 -5 2
    -2 -5 2
    1 5 -2
    1 5 -2
    1 5 -2
    1 5 -2
    -1 -5 2
    -1 -5 2
    -1 -5 2
    -1 -5 2
    -1 -5 2
    -1 -5 2
    0 5 -2
    0 5 -2
    0 5 -2
    0 -5 2
    0 -5 2
    0 -5 2
    0 -5 2
    0 -5 2
    0 -5 2
    -1 5 -2
    -1 5 -2
    1 -5 2
    1 -5 2
    1 -5 2
    1 -5 2
    1 -5 2
    1 -5 2
    -2 5 -2
    -2 5 -2
    2 -5 2
    2 -5 2
    2 -5 2
    2 -5 2
    2 -5 2
    2 -5 2
    -3 5 -2
    -3 5 -2
    3 -5 2
    3 -5 2
    3 -5 2
    3 -5 2
    3 -5 2
    3 -5 2
    -4 5 -2
    4 -5 2
    4 -5 2
    4 -5 2
    4 -5 2
    4 -5 2
    -5 5 -2
    -5 5 -2
    5 -5 2
    5 -5 2
    5 -5 2
    5 -5 2
    -6 5 -2
    -6 5 -2
    6 -5 2
    6 -5 2
    6 -5 2
    6 -5 2
    -7 5 -2
    -7 5 -2
    7 -5 2
    7 -5 2
    7 -5 2
    7 -5 2
    -8 5 -2
    -8 5 -2
    8 -5 2
    8 -5 2
    8 -5 2
    -9 5 -2
    9 -5 2
    9 -5 2
    9 -5 2
    -10 5 -2
    10 -5 2
    10 -5 2
    10 -5 2
    9 4 -2
    9 4 -2
    9 4 -2
    -9 -4 2
    -9 -4 2
    8 4 -2
    8 4 -2
    8 4 -2
    8 4 -2
    -8 -4 2
    -8 -4 2
    7 4 -2
    7 4 -2
    7 4 -2
    7 4 -2
    -7 -4 2
    -7 -4 2
    6 4 -2
    6 4 -2
    6 4 -2
    6 4 -2
    -6 -4 2
    -6 -4 2
    5 4 -2
    5 4 -2
    5 4 -2
    5 4 -2
    -5 -4 2
    -5 -4 2
    -5 -4 2
    4 4 -2
    4 4 -2
    4 4 -2
    4 4 -2
    -4 -4 2
    -4 -4 2
    3 4 -2
    3 4 -2
    3 4 -2
    3 4 -2
    3 4 -2
    -3 -4 2
    -3 -4 2
    2 4 -2
    2 4 -2
    2 4 -2
    2 4 -2
    -2 -4 2
    -2 -4 2
    -2 -4 2
    -2 -4 2
    1 4 -2
    1 4 -2
    1 4 -2
    1 4 -2
    -1 -4 2
    -1 -4 2
    -1 -4 2
    -1 -4 2
    -1 -4 2
    -1 -4 2
    0 4 -2
    0 4 -2
    0 4 -2
    0 -4 2
    0 -4 2
    0 -4 2
    0 -4 2
    0 -4 2
    0 -4 2
    -1 4 -2
    -1 4 -2
    1 -4 2
    1 -4 2
    1 -4 2
    1 -4 2
    1 -4 2
    1 -4 2
    -2 4 -2
    -2 4 -2
    2 -4 2
    2 -4 2
    2 -4 2
    2 -4 2
    2 -4 2
    2 -4 2
    -3 4 -2
    3 -4 2
    3 -4 2
    3 -4 2
    3 -4 2
    3 -4 2
    3 -4 2
    -4 4 -2
    -4 4 -2
    4 -4 2
    4 -4 2
    4 -4 2
    4 -4 2
    4 -4 2
    -5 4 -2
    -5 4 -2
    5 -4 2
    5 -4 2
    5 -4 2
    5 -4 2
    5 -4 2
    -6 4 -2
    -6 4 -2
    6 -4 2
    6 -4 2
    6 -4 2
    6 -4 2
    6 -4 2
    -7 4 -2
    -7 4 -2
    7 -4 2
    7 -4 2
    7 -4 2
    7 -4 2
    -8 4 -2
    -8 4 -2
    8 -4 2
    8 -4 2
    8 -4 2
    -9 4 -2
    -9 4 -2
    9 -4 2
    9 -4 2
    9 -4 2
    -10 4 -2
    10 -4 2
    10 -4 2
    10 -4 2
    9 3 -2
    9 3 -2
    9 3 -2
    9 3 -2
    -9 -3 2
    -9 -3 2
    8 3 -2
    8 3 -2
    8 3 -2
    8 3 -2
    -8 -3 2
    -8 -3 2
    7 3 -2
    7 3 -2
    7 3 -2
    7 3 -2
    -7 -3 2
    -7 -3 2
    6 3 -2
    6 3 -2
    6 3 -2
    6 3 -2
    -6 -3 2
    -6 -3 2
    -6 -3 2
    -6 -3 2
    5 3 -2
    5 3 -2
    5 3 -2
    -5 -3 2
    -5 -3 2
    -5 -3 2
    4 3 -2
    4 3 -2
    4 3 -2
    4 3 -2
    4 3 -2
    -4 -3 2
    -4 -3 2
    -4 -3 2
    3 3 -2
    3 3 -2
    3 3 -2
    3 3 -2
    3 3 -2
    3 3 -2
    -3 -3 2
    -3 -3 2
    -3 -3 2
    2 3 -2
    2 3 -2
    2 3 -2
    2 3 -2
    2 3 -2
    -2 -3 2
    -2 -3 2
    -2 -3 2
    -2 -3 2
    1 3 -2
    1 3 -2
    1 3 -2
    1 3 -2
    1 3 -2
    1 3 -2
    -1 -3 2
    -1 -3 2
    -1 -3 2
    -1 -3 2
    -1 -3 2
    -1 -3 2
    0 3 -2
    0 3 -2
    0 3 -2
    0 -3 2
    0 -3 2
    0 -3 2
    0 -3 2
    0 -3 2
    0 -3 2
    -1 3 -2
    -1 3 -2
    1 -3 2
    1 -3 2
    1 -3 2
    1 -3 2
    1 -3 2
    -2 3 -2
    -2 3 -2
    2 -3 2
    2 -3 2
    2 -3 2
    2 -3 2
    2 -3 2
    2 -3 2
    -3 3 -2
    -3 3 -2
    3 -3 2
    3 -3 2
    3 -3 2
    3 -3 2
    3 -3 2
    -4 3 -2
    -4 3 -2
    4 -3 2
    4 -3 2
    4 -3 2
    4 -3 2
    4 -3 2
    -5 3 -2
    -5 3 -2
    -5 3 -2
    -5 3 -2
    5 -3 2
    5 -3 2
    5 -3 2
    5 -3 2
    -6 3 -2
    -6 3 -2
    6 -3 2
    6 -3 2
    6 -3 2
    6 -3 2
    -7 3 -2
    -7 3 -2
    7 -3 2
    7 -3 2
    7 -3 2
    7 -3 2
    -8 3 -2
    -8 3 -2
    8 -3 2
    8 -3 2
    8 -3 2
    -9 3 -2
    -9 3 -2
    9 -3 2
    9 -3 2
    -10 3 -2
    -10 3 -2
    10 -3 2
    10 -3 2
    10 2 -2
    -10 -2 2
    -10 -2 2
    9 2 -2
    9 2 -2
    9 2 -2
    -9 -2 2
    -9 -2 2
    8 2 -2
    8 2 -2
    8 2 -2
    8 2 -2
    -8 -2 2
    -8 -2 2
    7 2 -2
    7 2 -2
    7 2 -2
    7 2 -2
    -7 -2 2
    -7 -2 2
    -7 -2 2
    6 2 -2
    6 2 -2
    6 2 -2
    6 2 -2
    6 2 -2
    -6 -2 2
    -6 -2 2
    -6 -2 2
    -6 -2 2
    5 2 -2
    5 2 -2
    5 2 -2
    5 2 -2
    5 2 -2
    5 2 -2
    -5 -2 2
    -5 -2 2
    -5 -2 2
    -5 -2 2
    4 2 -2
    4 2 -2
    4 2 -2
    4 2 -2
    4 2 -2
    4 2 -2
    4 2 -2
    -4 -2 2
    -4 -2 2
    -4 -2 2
    3 2 -2
    3 2 -2
    3 2 -2
    3 2 -2
    3 2 -2
    3 2 -2
    -3 -2 2
    -3 -2 2
    -3 -2 2
    2 2 -2
    2 2 -2
    2 2 -2
    2 2 -2
    -2 -2 2
    -2 -2 2
    -2 -2 2
    -2 -2 2
    -2 -2 2
    1 2 -2
    1 2 -2
    1 2 -2
    1 2 -2
    1 2 -2
    1 2 -2
    1 2 -2
    -1 -2 2
    -1 -2 2
    -1 -2 2
    -1 -2 2
    -1 -2 2
    -1 -2 2
    0 2 -2
    0 2 -2
    0 2 -2
    0 2 -2
    0 2 -2
    0 2 -2
    0 -2 2
    0 -2 2
    0 -2 2
    0 -2 2
    0 -2 2
    -1 2 -2
    -1 2 -2
    1 -2 2
    1 -2 2
    1 -2 2
    1 -2 2
    1 -2 2
    1 -2 2
    -2 2 -2
    -2 2 -2
    2 -2 2
    2 -2 2
    2 -2 2
    2 -2 2
    2 -2 2
    -3 2 -2
    -3 2 -2
    -3 2 -2
    -3 2 -2
    3 -2 2
    3 -2 2
    3 -2 2
    3 -2 2
    3 -2 2
    -4 2 -2
    -4 2 -2
    -4 2 -2
    4 -2 2
    4 -2 2
    4 -2 2
    4 -2 2
    -5 2 -2
    -5 2 -2
    -5 2 -2
    5 -2 2
    5 -2 2
    5 -2 2
    5 -2 2
    5 -2 2
    5 -2 2
    5 -2 2
    -6 2 -2
    -6 2 -2
    -6 2 -2
    6 -2 2
    6 -2 2
    6 -2 2
    6 -2 2
    6 -2 2
    6 -2 2
    -7 2 -2
    -7 2 -2
    7 -2 2
    7 -2 2
    7 -2 2
    -8 2 -2
    -8 2 -2
    8 -2 2
    8 -2 2
    -9 2 -2
    -9 2 -2
    9 -2 2
    9 -2 2
    -10 2 -2
    -10 2 -2
    10 -2 2
    10 1 -2
    -10 -1 2
    -10 -1 2
    9 1 -2
    9 1 -2
    9 1 -2
    -9 -1 2
    -9 -1 2
    -9 -1 2
    8 1 -2
    8 1 -2
    8 1 -2
    8 1 -2
    -8 -1 2
    -8 -1 2
    -8 -1 2
    7 1 -2
    7 1 -2
    7 1 -2
    7 1 -2
    7 1 -2
    -7 -1 2
    -7 -1 2
    -7 -1 2
    -7 -1 2
    6 1 -2
    6 1 -2
    6 1 -2
    6 1 -2
    6 1 -2
    6 1 -2
    6 1 -2
    -6 -1 2
    -6 -1 2
    -6 -1 2
    -6 -1 2
    5 1 -2
    5 1 -2
    5 1 -2
    5 1 -2
    5 1 -2
    5 1 -2
    5 1 -2
    5 1 -2
    -5 -1 2
    -5 -1 2
    -5 -1 2
    -5 -1 2
    4 1 -2
    4 1 -2
    4 1 -2
    4 1 -2
    4 1 -2
    4 1 -2
    4 1 -2
    4 1 -2
    4 1 -2
    -4 -1 2
    -4 -1 2
    -4 -1 2
    -4 -1 2
    3 1 -2
    3 1 -2
    3 1 -2
    3 1 -2
    3 1 -2
    3 1 -2
    3 1 -2
    3 1 -2
    3 1 -2
    -3 -1 2
    -3 -1 2
    -3 -1 2
    2 1 -2
    2 1 -2
    2 1 -2
    2 1 -2
    2 1 -2
    2 1 -2
    2 1 -2
    2 1 -2
    -2 -1 2
    -2 -1 2
    -2 -1 2
    -2 -1 2
    1 1 -2
    1 1 -2
    1 1 -2
    1 1 -2
    1 1 -2
    -1 -1 2
    -1 -1 2
    -1 -1 2
    -1 -1 2
    0 1 -2
    0 1 -2
    0 1 -2
    0 1 -2
    0 1 -2
    0 1 -2
    0 1 -2
    0 -1 2
    0 -1 2
    0 -1 2
    0 -1 2
    0 -1 2
    -1 1 -2
    -1 1 -2
    -1 1 -2
    -1 1 -2
    -1 1 -2
    1 -1 2
    1 -1 2
    1 -1 2
    1 -1 2
    1 -1 2
    -2 1 -2
    -2 1 -2
    -2 1 -2
    -2 1 -2
    -2 1 -2
    2 -1 2
    2 -1 2
    2 -1 2
    2 -1 2
    2 -1 2
    2 -1 2
    -3 1 -2
    -3 1 -2
    -3 1 -2
    3 -1 2
    3 -1 2
    3 -1 2
    3 -1 2
    3 -1 2
    3 -1 2
    3 -1 2
    -4 1 -2
    -4 1 -2
    -4 1 -2
    4 -1 2
    4 -1 2
    4 -1 2
    4 -1 2
    4 -1 2
    4 -1 2
    4 -1 2
    -5 1 -2
    -5 1 -2
    5 -1 2
    5 -1 2
    5 -1 2
    5 -1 2
    5 -1 2
    5 -1 2
    5 -1 2
    -6 1 -2
    -6 1 -2
    -6 1 -2
    -6 1 -2
    6 -1 2
    6 -1 2
    6 -1 2
    6 -1 2
    6 -1 2
    6 -1 2
    -7 1 -2
    -7 1 -2
    -7 1 -2
    7 -1 2
    7 -1 2
    7 -1 2
    -8 1 -2
    -8 1 -2
    8 -1 2
    8 -1 2
    -9 1 -2
    -9 1 -2
    9 -1 2
    9 -1 2
    -10 1 -2
    -10 1 -2
    10 -1 2
    10 0 -2
    -10 0 2
    -10 0 2
    -10 0 2
    9 0 -2
    9 0 -2
    -9 0 2
    -9 0 2
    -9 0 2
    8 0 -2
    8 0 -2
    8 0 -2
    8 0 -2
    8 0 -2
    -8 0 2
    -8 0 2
    -8 0 2
    7 0 -2
    7 0 -2
    7 0 -2
    7 0 -2
    7 0 -2
    7 0 -2
    7 0 -2
    7 0 -2
    7 0 -2
    -7 0 2
    -7 0 2
    -7 0 2
    -7 0 2
    6 0 -2
    6 0 -2
    6 0 -2
    6 0 -2
    6 0 -2
    6 0 -2
    6 0 -2
    6 0 -2
    6 0 -2
    -6 0 2
    -6 0 2
    -6 0 2
    -6 0 2
    5 0 -2
    5 0 -2
    5 0 -2
    5 0 -2
    5 0 -2
    5 0 -2
    5 0 -2
    5 0 -2
    -5 0 2
    -5 0 2
    -5 0 2
    -5 0 2
    4 0 -2
    4 0 -2
    4 0 -2
    4 0 -2
    4 0 -2
    4 0 -2
    4 0 -2
    -4 0 2
    -4 0 2
    -4 0 2
    -4 0 2
    3 0 -2
    3 0 -2
    3 0 -2
    3 0 -2
    3 0 -2
    3 0 -2
    3 0 -2
    -3 0 2
    -3 0 2
    -3 0 2
    2 0 -2
    2 0 -2
    2 0 -2
    2 0 -2
    2 0 -2
    2 0 -2
    2 0 -2
    2 0 -2
    -2 0 2
    1 0 -2
    1 0 -2
    1 0 -2
    1 0 -2
    1 0 -2
    1 0 -2
    1 0 -2
    1 0 -2
    1 0 -2
    1 0 -2
    1 0 -2
    -1 0 2
    -1 0 2
    -1 0 2
    -1 0 2
    0 0 -2
    0 0 -2
    0 0 -2
    0 0 -2
    0 0 -2
    0 0 2
    0 0 2
    0 0 2
    -1 0 -2
    -1 0 -2
    -1 0 -2
    1 0 2
    1 0 2
    1 0 2
    1 0 2
    -2 0 -2
    -2 0 -2
    -2 0 -2
    -2 0 -2
    -2 0 -2
    2 0 2
    2 0 2
    2 0 2
    2 0 2
    2 0 2
    -3 0 -2
    -3 0 -2
    -3 0 -2
    -3 0 -2
    -3 0 -2
    3 0 2
    3 0 2
    3 0 2
    3 0 2
    3 0 2
    3 0 2
    -4 0 -2
    -4 0 -2
    -4 0 -2
    -4 0 -2
    4 0 2
    4 0 2
    4 0 2
    4 0 2
    4 0 2
    4 0 2
    4 0 2
    -5 0 -2
    -5 0 -2
    -5 0 -2
    -5 0 -2
    5 0 2
    5 0 2
    5 0 2
    5 0 2
    5 0 2
    5 0 2
    5 0 2
    -6 0 -2
    -6 0 -2
    -6 0 -2
    6 0 2
    6 0 2
    6 0 2
    6 0 2
    -7 0 -2
    -7 0 -2
    -7 0 -2
    7 0 2
    7 0 2
    7 0 2
    -8 0 -2
    -8 0 -2
    -8 0 -2
    8 0 2
    8 0 2
    -9 0 -2
    -9 0 -2
    9 0 2
    -10 0 -2
    -10 0 -2
    10 0 2
    10 -1 -2
    -10 1 2
    -10 1 2
    -10 1 2
    9 -1 -2
    9 -1 -2
    9 -1 -2
    -9 1 2
    -9 1 2
    8 -1 -2
    8 -1 -2
    8 -1 -2
    8 -1 -2
    -8 1 2
    -8 1 2
    -8 1 2
    -8 1 2
    7 -1 -2
    7 -1 -2
    7 -1 -2
    7 -1 -2
    7 -1 -2
    7 -1 -2
    7 -1 -2
    7 -1 -2
    7 -1 -2
    -7 1 2
    -7 1 2
    -7 1 2
    -7 1 2
    -7 1 2
    6 -1 -2
    6 -1 -2
    6 -1 -2
    6 -1 -2
    6 -1 -2
    6 -1 -2
    6 -1 -2
    6 -1 -2
    -6 1 2
    -6 1 2
    -6 1 2
    -6 1 2
    -6 1 2
    5 -1 -2
    5 -1 -2
    5 -1 -2
    5 -1 -2
    5 -1 -2
    5 -1 -2
    5 -1 -2
    5 -1 -2
    -5 1 2
    -5 1 2
    -5 1 2
    -5 1 2
    4 -1 -2
    4 -1 -2
    4 -1 -2
    4 -1 -2
    4 -1 -2
    4 -1 -2
    4 -1 -2
    -4 1 2
    -4 1 2
    3 -1 -2
    3 -1 -2
    3 -1 -2
    3 -1 -2
    3 -1 -2
    3 -1 -2
    3 -1 -2
    -3 1 2
    -3 1 2
    2 -1 -2
    2 -1 -2
    2 -1 -2
    2 -1 -2
    2 -1 -2
    2 -1 -2
    2 -1 -2
    2 -1 -2
    2 -1 -2
    -2 1 2
    -2 1 2
    -2 1 2
    -2 1 2
    1 -1 -2
    1 -1 -2
    1 -1 -2
    -1 1 2
    -1 1 2
    0 -1 -2
    0 -1 -2
    0 -1 -2
    0 -1 -2
    0 -1 -2
    0 1 2
    0 1 2
    0 1 2
    0 1 2
    0 1 2
    0 1 2
    0 1 2
    -1 -1 -2
    -1 -1 -2
    -1 -1 -2
    -1 -1 -2
    -1 -1 -2
    1 1 2
    1 1 2
    1 1 2
    1 1 2
    1 1 2
    1 1 2
    -2 -1 -2
    -2 -1 -2
    -2 -1 -2
    -2 -1 -2
    -2 -1 -2
    2 1 2
    2 1 2
    2 1 2
    2 1 2
    2 1 2
    2 1 2
    -3 -1 -2
    -3 -1 -2
    -3 -1 -2
    -3 -1 -2
    3 1 2
    3 1 2
    3 1 2
    3 1 2
    -4 -1 -2
    -4 -1 -2
    -4 -1 -2
    -4 -1 -2
    4 1 2
    4 1 2
    4 1 2
    4 1 2
    4 1 2
    4 1 2
    -5 -1 -2
    -5 -1 -2
    -5 -1 -2
    -5 -1 -2
    5 1 2
    5 1 2
    5 1 2
    5 1 2
    5 1 2
    5 1 2
    -6 -1 -2
    -6 -1 -2
    -6 -1 -2
    6 1 2
    6 1 2
    6 1 2
    6 1 2
    6 1 2
    -7 -1 -2
    -7 -1 -2
    -7 -1 -2
    7 1 2
    7 1 2
    7 1 2
    7 1 2
    -8 -1 -2
    -8 -1 -2
    -8 -1 -2
    8 1 2
    8 1 2
    -9 -1 -2
    -9 -1 -2
    9 1 2
    10 1 2
    10 -2 -2
    10 -2 -2
    -10 2 2
    -10 2 2
    9 -2 -2
    9 -2 -2
    -9 2 2
    -9 2 2
    8 -2 -2
    8 -2 -2
    8 -2 -2
    8 -2 -2
    -8 2 2
    -8 2 2
    -8 2 2
    7 -2 -2
    7 -2 -2
    7 -2 -2
    7 -2 -2
    7 -2 -2
    7 -2 -2
    7 -2 -2
    -7 2 2
    -7 2 2
    -7 2 2
    -7 2 2
    6 -2 -2
    6 -2 -2
    6 -2 -2
    6 -2 -2
    6 -2 -2
    6 -2 -2
    6 -2 -2
    -6 2 2
    -6 2 2
    -6 2 2
    -6 2 2
    5 -2 -2
    5 -2 -2
    5 -2 -2
    5 -2 -2
    5 -2 -2
    5 -2 -2
    -5 2 2
    -5 2 2
    4 -2 -2
    4 -2 -2
    4 -2 -2
    4 -2 -2
    4 -2 -2
    4 -2 -2
    4 -2 -2
    -4 2 2
    -4 2 2
    3 -2 -2
    3 -2 -2
    3 -2 -2
    3 -2 -2
    3 -2 -2
    3 -2 -2
    -3 2 2
    -3 2 2
    -3 2 2
    2 -2 -2
    2 -2 -2
    2 -2 -2
    2 -2 -2
    -2 2 2
    -2 2 2
    -2 2 2
    -2 2 2
    -2 2 2
    1 -2 -2
    1 -2 -2
    1 -2 -2
    1 -2 -2
    1 -2 -2
    1 -2 -2
    1 -2 -2
    -1 2 2
    -1 2 2
    -1 2 2
    0 -2 -2
    0 -2 -2
    0 -2 -2
    0 -2 -2
    0 -2 -2
    0 2 2
    0 2 2
    0 2 2
    0 2 2
    -1 -2 -2
    -1 -2 -2
    -1 -2 -2
    -1 -2 -2
    1 2 2
    1 2 2
    1 2 2
    1 2 2
    -2 -2 -2
    -2 -2 -2
    -2 -2 -2
    -2 -2 -2
    -2 -2 -2
    2 2 2
    2 2 2
    2 2 2
    2 2 2
    2 2 2
    -3 -2 -2
    -3 -2 -2
    -3 -2 -2
    -3 -2 -2
    3 2 2
    3 2 2
    3 2 2
    3 2 2
    3 2 2
    -4 -2 -2
    -4 -2 -2
    -4 -2 -2
    -4 -2 -2
    4 2 2
    4 2 2
    4 2 2
    4 2 2
    4 2 2
    -5 -2 -2
    -5 -2 -2
    -5 -2 -2
    5 2 2
    5 2 2
    5 2 2
    5 2 2
    -6 -2 -2
    -6 -2 -2
    -6 -2 -2
    6 2 2
    6 2 2
    6 2 2
    6 2 2
    6 2 2
    -7 -2 -2
    -7 -2 -2
    -7 -2 -2
    7 2 2
    7 2 2
    7 2 2
    7 2 2
    -8 -2 -2
    -8 -2 -2
    -8 -2 -2
    8 2 2
    8 2 2
    -9 -2 -2
    -9 -2 -2
    9 2 2
    10 -3 -2
    10 -3 -2
    10 -3 -2
    -10 3 2
    9 -3 -2
    9 -3 -2
    9 -3 -2
    -9 3 2
    -9 3 2
    8 -3 -2
    8 -3 -2
    8 -3 -2
    8 -3 -2
    -8 3 2
    -8 3 2
    7 -3 -2
    7 -3 -2
    7 -3 -2
    7 -3 -2
    7 -3 -2
    -7 3 2
    -7 3 2
    -7 3 2
    6 -3 -2
    6 -3 -2
    6 -3 -2
    6 -3 -2
    6 -3 -2
    6 -3 -2
    -6 3 2
    -6 3 2
    -6 3 2
    5 -3 -2
    5 -3 -2
    5 -3 -2
    5 -3 -2
    5 -3 -2
    5 -3 -2
    -5 3 2
    -5 3 2
    -5 3 2
    4 -3 -2
    4 -3 -2
    4 -3 -2
    4 -3 -2
    4 -3 -2
    -4 3 2
    -4 3 2
    -4 3 2
    3 -3 -2
    3 -3 -2
    3 -3 -2
    3 -3 -2
    3 -3 -2
    -3 3 2
    -3 3 2
    2 -3 -2
    2 -3 -2
    2 -3 -2
    2 -3 -2
    2 -3 -2
    -2 3 2
    -2 3 2
    1 -3 -2
    1 -3 -2
    1 -3 -2
    1 -3 -2
    1 -3 -2
    1 -3 -2
    -1 3 2
    -1 3 2
    -1 3 2
    0 -3 -2
    0 -3 -2
    0 -3 -2
    0 -3 -2
    0 3 2
    0 3 2
    0 3 2
    0 3 2
    -1 -3 -2
    -1 -3 -2
    -1 -3 -2
    -1 -3 -2
    1 3 2
    1 3 2
    1 3 2
    1 3 2
    -2 -3 -2
    -2 -3 -2
    -2 -3 -2
    -2 -3 -2
    -2 -3 -2
    2 3 2
    2 3 2
    2 3 2
    2 3 2
    2 3 2
    -3 -3 -2
    -3 -3 -2
    -3 -3 -2
    -3 -3 -2
    -3 -3 -2
    3 3 2
    3 3 2
    3 3 2
    3 3 2
    3 3 2
    -4 -3 -2
    -4 -3 -2
    -4 -3 -2
    -4 -3 -2
    4 3 2
    4 3 2
    4 3 2
    4 3 2
    -5 -3 -2
    -5 -3 -2
    -5 -3 -2
    5 3 2
    5 3 2
    5 3 2
    5 3 2
    -6 -3 -2
    -6 -3 -2
    -6 -3 -2
    6 3 2
    6 3 2
    6 3 2
    6 3 2
    -7 -3 -2
    -7 -3 -2
    -7 -3 -2
    7 3 2
    7 3 2
    7 3 2
    7 3 2
    -8 -3 -2
    -8 -3 -2
    8 3 2
    8 3 2
    8 3 2
    -9 -3 -2
    9 3 2
    9 3 2
    10 -4 -2
    10 -4 -2
    10 -4 -2
    -10 4 2
    9 -4 -2
    9 -4 -2
    9 -4 -2
    -9 4 2
    8 -4 -2
    8 -4 -2
    8 -4 -2
    8 -4 -2
    -8 4 2
    7 -4 -2
    7 -4 -2
    7 -4 -2
    7 -4 -2
    -7 4 2
    -7 4 2
    6 -4 -2
    6 -4 -2
    6 -4 -2
    6 -4 -2
    -6 4 2
    -6 4 2
    -6 4 2
    5 -4 -2
    5 -4 -2
    5 -4 -2
    5 -4 -2
    -5 4 2
    -5 4 2
    -5 4 2
    4 -4 -2
    4 -4 -2
    4 -4 -2
    4 -4 -2
    4 -4 -2
    -4 4 2
    -4 4 2
    3 -4 -2
    3 -4 -2
    3 -4 -2
    3 -4 -2
    3 -4 -2
    3 -4 -2
    -3 4 2
    -3 4 2
    2 -4 -2
    2 -4 -2
    2 -4 -2
    2 -4 -2
    2 -4 -2
    2 -4 -2
    -2 4 2
    -2 4 2
    -2 4 2
    1 -4 -2
    1 -4 -2
    1 -4 -2
    1 -4 -2
    1 -4 -2
    -1 4 2
    -1 4 2
    -1 4 2
    0 -4 -2
    0 -4 -2
    0 -4 -2
    0 -4 -2
    0 4 2
    0 4 2
    0 4 2
    0 4 2
    -1 -4 -2
    -1 -4 -2
    -1 -4 -2
    -1 -4 -2
    1 4 2
    1 4 2
    1 4 2
    1 4 2
    -2 -4 -2
    -2 -4 -2
    -2 -4 -2
    -2 -4 -2
    -2 -4 -2
    2 4 2
    2 4 2
    2 4 2
    2 4 2
    -3 -4 -2
    -3 -4 -2
    -3 -4 -2
    -3 -4 -2
    3 4 2
    3 4 2
    3 4 2
    3 4 2
    -4 -4 -2
    -4 -4 -2
    -4 -4 -2
    -4 -4 -2
    4 4 2
    4 4 2
    4 4 2
    -5 -4 -2
    -5 -4 -2
    -5 -4 -2
    5 4 2
    5 4 2
    5 4 2
    5 4 2
    -6 -4 -2
    -6 -4 -2
    -6 -4 -2
    6 4 2
    6 4 2
    6 4 2
    6 4 2
    -7 -4 -2
    -7 -4 -2
    7 4 2
    7 4 2
    7 4 2
    7 4 2
    -8 -4 -2
    -8 -4 -2
    8 4 2
    8 4 2
    8 4 2
    8 4 2
    10 -5 -2
    10 -5 -2
    10 -5 -2
    -10 5 2
    9 -5 -2
    9 -5 -2
    9 -5 -2
    9 -5 -2
    -9 5 2
    8 -5 -2
    8 -5 -2
    8 -5 -2
    8 -5 -2
    -8 5 2
    7 -5 -2
    7 -5 -2
    7 -5 -2
    7 -5 -2
    6 -5 -2
    6 -5 -2
    6 -5 -2
    6 -5 -2
    5 -5 -2
    5 -5 -2
    5 -5 -2
    5 -5 -2
    5 -5 -2
    -5 5 2
    -5 5 2
    4 -5 -2
    4 -5 -2
    4 -5 -2
    4 -5 -2
    -4 5 2
    -4 5 2
    3 -5 -2
    3 -5 -2
    3 -5 -2
    3 -5 -2
    3 -5 -2
    -3 5 2
    -3 5 2
    2 -5 -2
    2 -5 -2
    2 -5 -2
    2 -5 -2
    2 -5 -2
    2 -5 -2
    -2 5 2
    -2 5 2
    -2 5 2
    1 -5 -2
    1 -5 -2
    1 -5 -2
    1 -5 -2
    1 -5 -2
    -1 5 2
    -1 5 2
    -1 5 2
    0 -5 -2
    0 -5 -2
    0 -5 -2
    0 -5 -2
    0 5 2
    0 5 2
    0 5 2
    0 5 2
    -1 -5 -2
    -1 -5 -2
    -1 -5 -2
    -1 -5 -2
    1 5 2
    1 5 2
    1 5 2
    1 5 2
    -2 -5 -2
    -2 -5 -2
    -2 -5 -2
    -2 -5 -2
    2 5 2
    2 5 2
    2 5 2
    2 5 2
    -3 -5 -2
    -3 -5 -2
    -3 -5 -2
    -3 -5 -2
    3 5 2
    3 5 2
    3 5 2
    -4 -5 -2
    -4 -5 -2
    -4 -5 -2
    -4 -5 -2
    4 5 2
    4 5 2
    4 5 2
    -5 -5 -2
    -5 -5 -2
    5 5 2
    5 5 2
    5 5 2
    5 5 2
    -6 -5 -2
    -6 -5 -2
    6 5 2
    6 5 2
    6 5 2
    6 5 2
    -7 -5 -2
    -7 -5 -2
    7 5 2
    7 5 2
    7 5 2
    7 5 2
    -8 -5 -2
    8 5 2
    8 5 2
    10 -6 -2
    10 -6 -2
    10 -6 -2
    -10 6 2
    9 -6 -2
    9 -6 -2
    9 -6 -2
    9 -6 -2
    -9 6 2
    8 -6 -2
    8 -6 -2
    8 -6 -2
    8 -6 -2
    -8 6 2
    7 -6 -2
    7 -6 -2
    7 -6 -2
    7 -6 -2
    6 -6 -2
    6 -6 -2
    6 -6 -2
    6 -6 -2
    5 -6 -2
    5 -6 -2
    5 -6 -2
    5 -6 -2
    4 -6 -2
    4 -6 -2
    4 -6 -2
    4 -6 -2
    4 -6 -2
    -4 6 2
    3 -6 -2
    3 -6 -2
    3 -6 -2
    3 -6 -2
    -3 6 2
    -3 6 2
    2 -6 -2
    2 -6 -2
    2 -6 -2
    2 -6 -2
    2 -6 -2
    2 -6 -2
    -2 6 2
    -2 6 2
    -2 6 2
    1 -6 -2
    1 -6 -2
    1 -6 -2
    1 -6 -2
    1 -6 -2
    -1 6 2
    -1 6 2
    -1 6 2
    0 -6 -2
    0 -6 -2
    0 -6 -2
    0 -6 -2
    0 6 2
    0 6 2
    0 6 2
    -1 -6 -2
    -1 -6 -2
    -1 -6 -2
    1 6 2
    1 6 2
    1 6 2
    -2 -6 -2
    -2 -6 -2
    -2 -6 -2
    -2 -6 -2
    2 6 2
    2 6 2
    2 6 2
    -3 -6 -2
    -3 -6 -2
    -3 -6 -2
    -3 -6 -2
    3 6 2
    3 6 2
    3 6 2
    -4 -6 -2
    -4 -6 -2
    4 6 2
    4 6 2
    4 6 2
    -5 -6 -2
    -5 -6 -2
    5 6 2
    5 6 2
    5 6 2
    5 6 2
    -6 -6 -2
    -6 -6 -2
    6 6 2
    6 6 2
    6 6 2
    6 6 2
    -7 -6 -2
    -7 -6 -2
    7 6 2
    7 6 2
    7 6 2
    7 6 2
    10 -7 -2
    -10 7 2
    9 -7 -2
    9 -7 -2
    9 -7 -2
    9 -7 -2
    -9 7 2
    8 -7 -2
    8 -7 -2
    8 -7 -2
    8 -7 -2
    7 -7 -2
    7 -7 -2
    7 -7 -2
    7 -7 -2
    6 -7 -2
    6 -7 -2
    6 -7 -2
    6 -7 -2
    5 -7 -2
    5 -7 -2
    5 -7 -2
    5 -7 -2
    4 -7 -2
    4 -7 -2
    4 -7 -2
    4 -7 -2
    4 -7 -2
    -4 7 2
    3 -7 -2
    3 -7 -2
    3 -7 -2
    3 -7 -2
    3 -7 -2
    -3 7 2
    2 -7 -2
    2 -7 -2
    2 -7 -2
    2 -7 -2
    2 -7 -2
    -2 7 2
    1 -7 -2
    1 -7 -2
    1 -7 -2
    1 -7 -2
    1 -7 -2
    -1 7 2
    -1 7 2
    -1 7 2
    0 -7 -2
    0 -7 -2
    0 -7 -2
    0 7 2
    0 7 2
    0 7 2
    -1 -7 -2
    -1 -7 -2
    -1 -7 -2
    -1 -7 -2
    1 7 2
    1 7 2
    1 7 2
    -2 -7 -2
    -2 -7 -2
    -2 -7 -2
    -2 -7 -2
    2 7 2
    2 7 2
    2 7 2
    -3 -7 -2
    -3 -7 -2
    -3 -7 -2
    3 7 2
    3 7 2
    3 7 2
    -4 -7 -2
    -4 -7 -2
    4 7 2
    4 7 2
    4 7 2
    -5 -7 -2
    -5 -7 -2
    5 7 2
    5 7 2
    5 7 2
    5 7 2
    -6 -7 -2
    -6 -7 -2
    6 7 2
    6 7 2
    6 7 2
    6 7 2
    9 -8 -2
    9 -8 -2
    9 -8 -2
    9 -8 -2
    -9 8 2
    8 -8 -2
    8 -8 -2
    8 -8 -2
    8 -8 -2
    7 -8 -2
    7 -8 -2
    7 -8 -2
    7 -8 -2
    6 -8 -2
    6 -8 -2
    6 -8 -2
    6 -8 -2
    5 -8 -2
    5 -8 -2
    5 -8 -2
    5 -8 -2
    4 -8 -2
    4 -8 -2
    4 -8 -2
    4 -8 -2
    3 -8 -2
    3 -8 -2
    3 -8 -2
    3 -8 -2
    3 -8 -2
    -3 8 2
    2 -8 -2
    2 -8 -2
    2 -8 -2
    2 -8 -2
    2 -8 -2
    -2 8 2
    1 -8 -2
    1 -8 -2
    1 -8 -2
    -1 8 2
    0 -8 -2
    0 -8 -2
    0 -8 -2
    0 -8 -2
    0 8 2
    0 8 2
    0 8 2
    -1 -8 -2
    -1 -8 -2
    -1 -8 -2
    1 8 2
    1 8 2
    1 8 2
    -2 -8 -2
    -2 -8 -2
    -2 -8 -2
    2 8 2
    2 8 2
    2 8 2
    -3 -8 -2
    -3 -8 -2
    3 8 2
    3 8 2
    3 8 2
    -4 -8 -2
    -4 -8 -2
    4 8 2
    4 8 2
    4 8 2
    -5 -8 -2
    -5 -8 -2
    5 8 2
    5 8 2
    5 8 2
    5 8 2
    8 -9 -2
    8 -9 -2
    8 -9 -2
    8 -9 -2
    7 -9 -2
    7 -9 -2
    7 -9 -2
    7 -9 -2
    6 -9 -2
    6 -9 -2
    6 -9 -2
    6 -9 -2
    5 -9 -2
    5 -9 -2
    5 -9 -2
    5 -9 -2
    4 -9 -2
    4 -9 -2
    4 -9 -2
    4 -9 -2
    3 -9 -2
    3 -9 -2
    3 -9 -2
    3 -9 -2
    2 -9 -2
    2 -9 -2
    2 -9 -2
    -2 9 2
    1 -9 -2
    1 -9 -2
    1 -9 -2
    -1 9 2
    0 -9 -2
    0 -9 -2
    0 9 2
    -1 -9 -2
    -1 -9 -2
    1 9 2
    -2 -9 -2
    -2 -9 -2
    -2 -9 -2
    2 9 2
    2 9 2
    2 9 2
    -3 -9 -2
    -3 -9 -2
    3 9 2
    3 9 2
    3 9 2
    -4 -9 -2
    -4 -9 -2
    4 9 2
    4 9 2
    4 9 2
    4 9 2
    7 -10 -2
    7 -10 -2
    7 -10 -2
    7 -10 -2
    6 -10 -2
    6 -10 -2
    6 -10 -2
    6 -10 -2
    5 -10 -2
    5 -10 -2
    5 -10 -2
    5 -10 -2
    4 -10 -2
    4 -10 -2
    3 -10 -2
    3 -10 -2
    2 -10 -2
    1 -10 -2
    1 -10 -2
    -1 10 2
    0 -10 -2
    0 -10 -2
    0 10 2
    -1 -10 -2
    -1 -10 -2
    1 10 2
    -2 -10 -2
    2 10 2
    6 -11 -2
    6 -11 -2
    6 -11 -2
    5 -11 -2
    5 -11 -2
    4 -11 -2
    4 -11 -2
    3 -11 -2
    2 -11 -2
    1 -11 -2
    1 -11 -2
    0 -11 -2
    0 -11 -2
    0 11 2
    1 11 -3
    1 11 -3
    -1 -11 3
    -1 -11 3
    0 11 -3
    0 -11 3
    1 -11 3
    2 -11 3
    3 -11 3
    4 -11 3
    5 -11 3
    -6 11 -3
    6 -11 3
    6 -11 3
    3 10 -3
    3 10 -3
    3 10 -3
    -3 -10 3
    -3 -10 3
    2 10 -3
    2 10 -3
    2 10 -3
    -2 -10 3
    -2 -10 3
    1 10 -3
    1 10 -3
    -1 -10 3
    -1 -10 3
    0 10 -3
    0 -10 3
    0 -10 3
    1 -10 3
    2 -10 3
    3 -10 3
    4 -10 3
    4 -10 3
    4 -10 3
    -5 10 -3
    5 -10 3
    5 -10 3
    5 -10 3
    5 -10 3
    -6 10 -3
    6 -10 3
    6 -10 3
    6 -10 3
    6 -10 3
    -7 10 -3
    7 -10 3
    7 -10 3
    7 -10 3
    7 -10 3
    5 9 -3
    5 9 -3
    5 9 -3
    -5 -9 3
    -5 -9 3
    -5 -9 3
    4 9 -3
    4 9 -3
    4 9 -3
    4 9 -3
    -4 -9 3
    -4 -9 3
    3 9 -3
    3 9 -3
    3 9 -3
    3 9 -3
    -3 -9 3
    -3 -9 3
    -3 -9 3
    2 9 -3
    2 9 -3
    2 9 -3
    2 9 -3
    -2 -9 3
    -2 -9 3
    -2 -9 3
    1 9 -3
    1 9 -3
    1 9 -3
    -1 -9 3
    -1 -9 3
    -1 -9 3
    0 9 -3
    0 9 -3
    0 -9 3
    0 -9 3
    -1 9 -3
    -1 9 -3
    1 -9 3
    1 -9 3
    2 -9 3
    3 -9 3
    3 -9 3
    3 -9 3
    3 -9 3
    4 -9 3
    4 -9 3
    4 -9 3
    4 -9 3
    -5 9 -3
    5 -9 3
    5 -9 3
    5 -9 3
    5 -9 3
    -6 9 -3
    6 -9 3
    6 -9 3
    6 -9 3
    6 -9 3
    -7 9 -3
    7 -9 3
    7 -9 3
    7 -9 3
    7 -9 3
    -8 9 -3
    8 -9 3
    8 -9 3
    8 -9 3
    8 -9 3
    6 8 -3
    6 8 -3
    6 8 -3
    6 8 -3
    -6 -8 3
    -6 -8 3
    -6 -8 3
    5 8 -3
    5 8 -3
    5 8 -3
    5 8 -3
    -5 -8 3
    -5 -8 3
    -5 -8 3
    4 8 -3
    4 8 -3
    4 8 -3
    4 8 -3
    -4 -8 3
    -4 -8 3
    -4 -8 3
    3 8 -3
    3 8 -3
    3 8 -3
    3 8 -3
    -3 -8 3
    -3 -8 3
    -3 -8 3
    2 8 -3
    2 8 -3
    2 8 -3
    2 8 -3
    -2 -8 3
    -2 -8 3
    -2 -8 3
    1 8 -3
    1 8 -3
    1 8 -3
    -1 -8 3
    -1 -8 3
    -1 -8 3
    0 8 -3
    0 8 -3
    0 8 -3
    0 -8 3
    0 -8 3
    0 -8 3
    -1 8 -3
    -1 8 -3
    1 -8 3
    1 -8 3
    1 -8 3
    -2 8 -3
    -2 8 -3
    2 -8 3
    2 -8 3
    2 -8 3
    2 -8 3
    2 -8 3
    -3 8 -3
    3 -8 3
    3 -8 3
    3 -8 3
    3 -8 3
    4 -8 3
    4 -8 3
    4 -8 3
    4 -8 3
    -5 8 -3
    5 -8 3
    5 -8 3
    5 -8 3
    5 -8 3
    -6 8 -3
    6 -8 3
    6 -8 3
    6 -8 3
    6 -8 3
    -7 8 -3
    7 -8 3
    7 -8 3
    7 -8 3
    7 -8 3
    -8 8 -3
    8 -8 3
    8 -8 3
    8 -8 3
    8 -8 3
    -9 8 -3
    9 -8 3
    7 7 -3
    7 7 -3
    7 7 -3
    -7 -7 3
    -7 -7 3
    6 7 -3
    6 7 -3
    6 7 -3
    6 7 -3
    -6 -7 3
    -6 -7 3
    -6 -7 3
    5 7 -3
    5 7 -3
    5 7 -3
    5 7 -3
    -5 -7 3
    -5 -7 3
    -5 -7 3
    4 7 -3
    4 7 -3
    4 7 -3
    4 7 -3
    -4 -7 3
    -4 -7 3
    -4 -7 3
    3 7 -3
    3 7 -3
    3 7 -3
    3 7 -3
    -3 -7 3
    -3 -7 3
    -3 -7 3
    2 7 -3
    2 7 -3
    2 7 -3
    2 7 -3
    -2 -7 3
    -2 -7 3
    -2 -7 3
    1 7 -3
    1 7 -3
    1 7 -3
    -1 -7 3
    -1 -7 3
    -1 -7 3
    0 7 -3
    0 7 -3
    0 7 -3
    0 -7 3
    0 -7 3
    0 -7 3
    0 -7 3
    -1 7 -3
    -1 7 -3
    1 -7 3
    1 -7 3
    1 -7 3
    1 -7 3
    1 -7 3
    1 -7 3
    -2 7 -3
    -2 7 -3
    2 -7 3
    2 -7 3
    2 -7 3
    2 -7 3
    2 -7 3
    -3 7 -3
    3 -7 3
    3 -7 3
    3 -7 3
    3 -7 3
    -4 7 -3
    4 -7 3
    4 -7 3
    4 -7 3
    4 -7 3
    -5 7 -3
    -5 7 -3
    5 -7 3
    5 -7 3
    5 -7 3
    5 -7 3
    -6 7 -3
    6 -7 3
    6 -7 3
    6 -7 3
    6 -7 3
    -7 7 -3
    7 -7 3
    7 -7 3
    7 -7 3
    7 -7 3
    -8 7 -3
    8 -7 3
    8 -7 3
    8 -7 3
    8 -7 3
    -9 7 -3
    9 -7 3
    9 -7 3
    9 -7 3
    7 6 -3
    7 6 -3
    7 6 -3
    7 6 -3
    -7 -6 3
    -7 -6 3
    -7 -6 3
    6 6 -3
    6 6 -3
    6 6 -3
    6 6 -3
    -6 -6 3
    -6 -6 3
    -6 -6 3
    5 6 -3
    5 6 -3
    5 6 -3
    5 6 -3
    -5 -6 3
    -5 -6 3
    -5 -6 3
    4 6 -3
    4 6 -3
    4 6 -3
    4 6 -3
    -4 -6 3
    -4 -6 3
    -4 -6 3
    3 6 -3
    3 6 -3
    3 6 -3
    3 6 -3
    -3 -6 3
    -3 -6 3
    -3 -6 3
    2 6 -3
    2 6 -3
    2 6 -3
    2 6 -3
    -2 -6 3
    -2 -6 3
    -2 -6 3
    1 6 -3
    1 6 -3
    1 6 -3
    -1 -6 3
    -1 -6 3
    -1 -6 3
    -1 -6 3
    0 6 -3
    0 6 -3
    0 6 -3
    0 -6 3
    0 -6 3
    0 -6 3
    0 -6 3
    0 -6 3
    0 -6 3
    -1 6 -3
    -1 6 -3
    1 -6 3
    1 -6 3
    1 -6 3
    1 -6 3
    1 -6 3
    -2 6 -3
    -2 6 -3
    2 -6 3
    2 -6 3
    2 -6 3
    2 -6 3
    2 -6 3
    2 -6 3
    -3 6 -3
    -3 6 -3
    3 -6 3
    3 -6 3
    3 -6 3
    3 -6 3
    3 -6 3
    -4 6 -3
    4 -6 3
    4 -6 3
    4 -6 3
    4 -6 3
    -5 6 -3
    -5 6 -3
    5 -6 3
    5 -6 3
    5 -6 3
    5 -6 3
    -6 6 -3
    -6 6 -3
    6 -6 3
    6 -6 3
    6 -6 3
    6 -6 3
    -7 6 -3
    7 -6 3
    7 -6 3
    7 -6 3
    7 -6 3
    -8 6 -3
    8 -6 3
    8 -6 3
    8 -6 3
    -9 6 -3
    9 -6 3
    9 -6 3
    9 -6 3
    -10 6 -3
    10 -6 3
    8 5 -3
    8 5 -3
    8 5 -3
    8 5 -3
    -8 -5 3
    -8 -5 3
    -8 -5 3
    7 5 -3
    7 5 -3
    7 5 -3
    7 5 -3
    -7 -5 3
    -7 -5 3
    -7 -5 3
    6 5 -3
    6 5 -3
    6 5 -3
    6 5 -3
    -6 -5 3
    -6 -5 3
    -6 -5 3
    5 5 -3
    5 5 -3
    5 5 -3
    5 5 -3
    -5 -5 3
    -5 -5 3
    -5 -5 3
    4 5 -3
    4 5 -3
    4 5 -3
    4 5 -3
    -4 -5 3
    -4 -5 3
    -4 -5 3
    3 5 -3
    3 5 -3
    3 5 -3
    3 5 -3
    -3 -5 3
    -3 -5 3
    -3 -5 3
    2 5 -3
    2 5 -3
    2 5 -3
    2 5 -3
    -2 -5 3
    -2 -5 3
    -2 -5 3
    -2 -5 3
    -2 -5 3
    1 5 -3
    1 5 -3
    1 5 -3
    -1 -5 3
    -1 -5 3
    -1 -5 3
    -1 -5 3
    -1 -5 3
    -1 -5 3
    0 5 -3
    0 5 -3
    0 5 -3
    0 -5 3
    0 -5 3
    0 -5 3
    0 -5 3
    0 -5 3
    0 -5 3
    -1 5 -3
    -1 5 -3
    1 -5 3
    1 -5 3
    1 -5 3
    1 -5 3
    1 -5 3
    -2 5 -3
    -2 5 -3
    2 -5 3
    2 -5 3
    2 -5 3
    2 -5 3
    2 -5 3
    2 -5 3
    -3 5 -3
    -3 5 -3
    3 -5 3
    3 -5 3
    3 -5 3
    3 -5 3
    3 -5 3
    3 -5 3
    -4 5 -3
    -4 5 -3
    4 -5 3
    4 -5 3
    4 -5 3
    4 -5 3
    4 -5 3
    -5 5 -3
    -5 5 -3
    5 -5 3
    5 -5 3
    5 -5 3
    5 -5 3
    -6 5 -3
    -6 5 -3
    6 -5 3
    6 -5 3
    6 -5 3
    6 -5 3
    -7 5 -3
    -7 5 -3
    7 -5 3
    7 -5 3
    7 -5 3
    7 -5 3
    -8 5 -3
    -8 5 -3
    8 -5 3
    8 -5 3
    8 -5 3
    -9 5 -3
    9 -5 3
    9 -5 3
    9 -5 3
    -10 5 -3
    10 -5 3
    10 -5 3
    10 -5 3
    9 4 -3
    9 4 -3
    9 4 -3
    -9 -4 3
    -9 -4 3
    8 4 -3
    8 4 -3
    8 4 -3
    8 4 -3
    -8 -4 3
    -8 -4 3
    -8 -4 3
    7 4 -3
    7 4 -3
    7 4 -3
    7 4 -3
    -7 -4 3
    -7 -4 3
    6 4 -3
    6 4 -3
    6 4 -3
    6 4 -3
    -6 -4 3
    -6 -4 3
    -6 -4 3
    5 4 -3
    5 4 -3
    5 4 -3
    5 4 -3
    -5 -4 3
    -5 -4 3
    4 4 -3
    4 4 -3
    4 4 -3
    -4 -4 3
    -4 -4 3
    3 4 -3
    3 4 -3
    3 4 -3
    3 4 -3
    3 4 -3
    -3 -4 3
    -3 -4 3
    -3 -4 3
    -3 -4 3
    2 4 -3
    2 4 -3
    2 4 -3
    2 4 -3
    2 4 -3
    -2 -4 3
    -2 -4 3
    -2 -4 3
    -2 -4 3
    -2 -4 3
    1 4 -3
    1 4 -3
    1 4 -3
    1 4 -3
    -1 -4 3
    -1 -4 3
    -1 -4 3
    -1 -4 3
    -1 -4 3
    -1 -4 3
    0 4 -3
    0 4 -3
    0 4 -3
    0 -4 3
    0 -4 3
    0 -4 3
    0 -4 3
    0 -4 3
    0 -4 3
    -1 4 -3
    -1 4 -3
    1 -4 3
    1 -4 3
    1 -4 3
    1 -4 3
    1 -4 3
    1 -4 3
    -2 4 -3
    -2 4 -3
    2 -4 3
    2 -4 3
    2 -4 3
    2 -4 3
    2 -4 3
    2 -4 3
    -3 4 -3
    -3 4 -3
    3 -4 3
    3 -4 3
    3 -4 3
    3 -4 3
    3 -4 3
    -4 4 -3
    -4 4 -3
    4 -4 3
    4 -4 3
    4 -4 3
    4 -4 3
    4 -4 3
    -5 4 -3
    -5 4 -3
    5 -4 3
    5 -4 3
    5 -4 3
    5 -4 3
    -6 4 -3
    -6 4 -3
    6 -4 3
    6 -4 3
    6 -4 3
    6 -4 3
    6 -4 3
    -7 4 -3
    -7 4 -3
    7 -4 3
    7 -4 3
    7 -4 3
    7 -4 3
    -8 4 -3
    -8 4 -3
    8 -4 3
    8 -4 3
    8 -4 3
    -9 4 -3
    -9 4 -3
    9 -4 3
    9 -4 3
    9 -4 3
    -10 4 -3
    10 -4 3
    10 -4 3
    9 3 -3
    9 3 -3
    9 3 -3
    9 3 -3
    -9 -3 3
    -9 -3 3
    -9 -3 3
    8 3 -3
    8 3 -3
    8 3 -3
    8 3 -3
    -8 -3 3
    -8 -3 3
    -8 -3 3
    7 3 -3
    7 3 -3
    7 3 -3
    7 3 -3
    -7 -3 3
    -7 -3 3
    6 3 -3
    6 3 -3
    6 3 -3
    6 3 -3
    -6 -3 3
    -6 -3 3
    -6 -3 3
    -6 -3 3
    5 3 -3
    5 3 -3
    5 3 -3
    5 3 -3
    -5 -3 3
    -5 -3 3
    -5 -3 3
    4 3 -3
    4 3 -3
    4 3 -3
    4 3 -3
    4 3 -3
    -4 -3 3
    -4 -3 3
    -4 -3 3
    -4 -3 3
    3 3 -3
    3 3 -3
    3 3 -3
    3 3 -3
    3 3 -3
    -3 -3 3
    -3 -3 3
    2 3 -3
    2 3 -3
    2 3 -3
    2 3 -3
    2 3 -3
    2 3 -3
    -2 -3 3
    -2 -3 3
    -2 -3 3
    -2 -3 3
    -2 -3 3
    1 3 -3
    1 3 -3
    1 3 -3
    1 3 -3
    1 3 -3
    1 3 -3
    1 3 -3
    -1 -3 3
    -1 -3 3
    -1 -3 3
    -1 -3 3
    -1 -3 3
    -1 -3 3
    0 3 -3
    0 3 -3
    0 3 -3
    0 -3 3
    0 -3 3
    0 -3 3
    0 -3 3
    0 -3 3
    -1 3 -3
    -1 3 -3
    -1 3 -3
    1 -3 3
    1 -3 3
    1 -3 3
    1 -3 3
    1 -3 3
    -2 3 -3
    -2 3 -3
    -2 3 -3
    2 -3 3
    2 -3 3
    2 -3 3
    2 -3 3
    2 -3 3
    2 -3 3
    2 -3 3
    -3 3 -3
    -3 3 -3
    3 -3 3
    3 -3 3
    3 -3 3
    3 -3 3
    3 -3 3
    -4 3 -3
    -4 3 -3
    4 -3 3
    4 -3 3
    4 -3 3
    4 -3 3
    4 -3 3
    -5 3 -3
    -5 3 -3
    -5 3 -3
    -5 3 -3
    5 -3 3
    5 -3 3
    5 -3 3
    5 -3 3
    5 -3 3
    5 -3 3
    -6 3 -3
    -6 3 -3
    6 -3 3
    6 -3 3
    6 -3 3
    6 -3 3
    -7 3 -3
    -7 3 -3
    7 -3 3
    7 -3 3
    7 -3 3
    -8 3 -3
    -8 3 -3
    8 -3 3
    8 -3 3
    8 -3 3
    -9 3 -3
    -9 3 -3
    9 -3 3
    -10 3 -3
    -10 3 -3
    10 -3 3
    10 -3 3
    10 2 -3
    10 2 -3
    -10 -2 3
    -10 -2 3
    -10 -2 3
    9 2 -3
    9 2 -3
    9 2 -3
    9 2 -3
    -9 -2 3
    -9 -2 3
    -9 -2 3
    8 2 -3
    8 2 -3
    8 2 -3
    8 2 -3
    -8 -2 3
    -8 -2 3
    7 2 -3
    7 2 -3
    7 2 -3
    7 2 -3
    -7 -2 3
    -7 -2 3
    -7 -2 3
    -7 -2 3
    6 2 -3
    6 2 -3
    6 2 -3
    6 2 -3
    6 2 -3
    6 2 -3
    6 2 -3
    -6 -2 3
    -6 -2 3
    -6 -2 3
    -6 -2 3
    5 2 -3
    5 2 -3
    5 2 -3
    5 2 -3
    5 2 -3
    5 2 -3
    -5 -2 3
    -5 -2 3
    -5 -2 3
    4 2 -3
    4 2 -3
    4 2 -3
    4 2 -3
    4 2 -3
    4 2 -3
    4 2 -3
    -4 -2 3
    -4 -2 3
    -4 -2 3
    3 2 -3
    3 2 -3
    3 2 -3
    3 2 -3
    3 2 -3
    3 2 -3
    -3 -2 3
    -3 -2 3
    -3 -2 3
    2 2 -3
    2 2 -3
    2 2 -3
    2 2 -3
    -2 -2 3
    -2 -2 3
    -2 -2 3
    -2 -2 3
    -2 -2 3
    -2 -2 3
    1 2 -3
    1 2 -3
    1 2 -3
    1 2 -3
    1 2 -3
    1 2 -3
    -1 -2 3
    -1 -2 3
    -1 -2 3
    -1 -2 3
    -1 -2 3
    0 2 -3
    0 2 -3
    0 2 -3
    0 2 -3
    0 2 -3
    0 2 -3
    0 -2 3
    0 -2 3
    0 -2 3
    0 -2 3
    0 -2 3
    0 -2 3
    -1 2 -3
    -1 2 -3
    -1 2 -3
    -1 2 -3
    -1 2 -3
    1 -2 3
    1 -2 3
    1 -2 3
    1 -2 3
    1 -2 3
    1 -2 3
    1 -2 3
    -2 2 -3
    -2 2 -3
    2 -2 3
    2 -2 3
    2 -2 3
    2 -2 3
    2 -2 3
    -3 2 -3
    -3 2 -3
    -3 2 -3
    -3 2 -3
    3 -2 3
    3 -2 3
    3 -2 3
    3 -2 3
    3 -2 3
    3 -2 3
    -4 2 -3
    -4 2 -3
    -4 2 -3
    4 -2 3
    4 -2 3
    4 -2 3
    4 -2 3
    4 -2 3
    4 -2 3
    -5 2 -3
    -5 2 -3
    -5 2 -3
    5 -2 3
    5 -2 3
    5 -2 3
    5 -2 3
    5 -2 3
    -6 2 -3
    -6 2 -3
    -6 2 -3
    6 -2 3
    6 -2 3
    6 -2 3
    6 -2 3
    6 -2 3
    -7 2 -3
    -7 2 -3
    7 -2 3
    7 -2 3
    7 -2 3
    -8 2 -3
    -8 2 -3
    8 -2 3
    8 -2 3
    -9 2 -3
    -9 2 -3
    9 -2 3
    9 -2 3
    -10 2 -3
    -10 2 -3
    10 -2 3
    10 1 -3
    10 1 -3
    -10 -1 3
    -10 -1 3
    9 1 -3
    9 1 -3
    9 1 -3
    -9 -1 3
    -9 -1 3
    -9 -1 3
    8 1 -3
    8 1 -3
    8 1 -3
    8 1 -3
    -8 -1 3
    -8 -1 3
    -8 -1 3
    7 1 -3
    7 1 -3
    7 1 -3
    7 1 -3
    7 1 -3
    7 1 -3
    7 1 -3
    -7 -1 3
    -7 -1 3
    -7 -1 3
    -7 -1 3
    6 1 -3
    6 1 -3
    6 1 -3
    6 1 -3
    6 1 -3
    6 1 -3
    6 1 -3
    6 1 -3
    -6 -1 3
    -6 -1 3
    -6 -1 3
    -6 -1 3
    5 1 -3
    5 1 -3
    5 1 -3
    5 1 -3
    5 1 -3
    5 1 -3
    5 1 -3
    5 1 -3
    5 1 -3
    -5 -1 3
    -5 -1 3
    -5 -1 3
    -5 -1 3
    4 1 -3
    4 1 -3
    4 1 -3
    4 1 -3
    4 1 -3
    4 1 -3
    4 1 -3
    4 1 -3
    -4 -1 3
    -4 -1 3
    -4 -1 3
    3 1 -3
    3 1 -3
    3 1 -3
    3 1 -3
    3 1 -3
    3 1 -3
    3 1 -3
    3 1 -3
    3 1 -3
    -3 -1 3
    -3 -1 3
    -3 -1 3
    2 1 -3
    2 1 -3
    2 1 -3
    2 1 -3
    2 1 -3
    2 1 -3
    2 1 -3
    2 1 -3
    -2 -1 3
    -2 -1 3
    1 1 -3
    1 1 -3
    1 1 -3
    1 1 -3
    1 1 -3
    1 1 -3
    1 1 -3
    1 1 -3
    1 1 -3
    -1 -1 3
    -1 -1 3
    -1 -1 3
    -1 -1 3
    0 1 -3
    0 1 -3
    0 1 -3
    0 1 -3
    0 1 -3
    0 1 -3
    0 -1 3
    0 -1 3
    0 -1 3
    0 -1 3
    0 -1 3
    0 -1 3
    -1 1 -3
    -1 1 -3
    -1 1 -3
    -1 1 -3
    -1 1 -3
    -1 1 -3
    1 -1 3
    1 -1 3
    1 -1 3
    1 -1 3
    -2 1 -3
    -2 1 -3
    -2 1 -3
    -2 1 -3
    2 -1 3
    2 -1 3
    2 -1 3
    2 -1 3
    2 -1 3
    2 -1 3
    -3 1 -3
    -3 1 -3
    -3 1 -3
    3 -1 3
    3 -1 3
    3 -1 3
    3 -1 3
    3 -1 3
    3 -1 3
    -4 1 -3
    -4 1 -3
    -4 1 -3
    4 -1 3
    4 -1 3
    4 -1 3
    4 -1 3
    4 -1 3
    4 -1 3
    4 -1 3
    -5 1 -3
    -5 1 -3
    -5 1 -3
    5 -1 3
    5 -1 3
    5 -1 3
    5 -1 3
    5 -1 3
    5 -1 3
    -6 1 -3
    -6 1 -3
    -6 1 -3
    6 -1 3
    6 -1 3
    6 -1 3
    -7 1 -3
    -7 1 -3
    -7 1 -3
    7 -1 3
    7 -1 3
    7 -1 3
    -8 1 -3
    -8 1 -3
    8 -1 3
    8 -1 3
    -9 1 -3
    -9 1 -3
    9 -1 3
    9 -1 3
    -10 1 -3
    -10 1 -3
    10 -1 3
    10 0 -3
    -10 0 3
    -10 0 3
    -10 0 3
    9 0 -3
    9 0 -3
    9 0 -3
    -9 0 3
    -9 0 3
    -9 0 3
    -9 0 3
    -9 0 3
    8 0 -3
    8 0 -3
    8 0 -3
    8 0 -3
    8 0 -3
    8 0 -3
    8 0 -3
    -8 0 3
    -8 0 3
    -8 0 3
    7 0 -3
    7 0 -3
    7 0 -3
    7 0 -3
    7 0 -3
    7 0 -3
    7 0 -3
    7 0 -3
    7 0 -3
    -7 0 3
    -7 0 3
    -7 0 3
    -7 0 3
    6 0 -3
    6 0 -3
    6 0 -3
    6 0 -3
    6 0 -3
    6 0 -3
    6 0 -3
    6 0 -3
    -6 0 3
    -6 0 3
    -6 0 3
    -6 0 3
    5 0 -3
    5 0 -3
    5 0 -3
    5 0 -3
    5 0 -3
    5 0 -3
    5 0 -3
    5 0 -3
    -5 0 3
    -5 0 3
    -5 0 3
    -5 0 3
    4 0 -3
    4 0 -3
    4 0 -3
    4 0 -3
    4 0 -3
    4 0 -3
    4 0 -3
    4 0 -3
    -4 0 3
    -4 0 3
    -4 0 3
    3 0 -3
    3 0 -3
    3 0 -3
    3 0 -3
    3 0 -3
    3 0 -3
    -3 0 3
    -3 0 3
    2 0 -3
    2 0 -3
    2 0 -3
    2 0 -3
    2 0 -3
    2 0 -3
    2 0 -3
    2 0 -3
    -2 0 3
    -2 0 3
    -2 0 3
    1 0 -3
    1 0 -3
    1 0 -3
    -1 0 3
    -1 0 3
    -1 0 3
    -1 0 3
    0 0 -3
    0 0 -3
    0 0 -3
    0 0 -3
    0 0 -3
    0 0 3
    0 0 3
    0 0 3
    0 0 3
    0 0 3
    0 0 3
    -1 0 -3
    -1 0 -3
    -1 0 -3
    -1 0 -3
    -1 0 -3
    1 0 3
    1 0 3
    1 0 3
    1 0 3
    1 0 3
    1 0 3
    -2 0 -3
    -2 0 -3
    -2 0 -3
    2 0 3
    2 0 3
    2 0 3
    2 0 3
    -3 0 -3
    -3 0 -3
    -3 0 -3
    3 0 3
    3 0 3
    3 0 3
    3 0 3
    3 0 3
    -4 0 -3
    -4 0 -3
    -4 0 -3
    -4 0 -3
    -4 0 -3
    4 0 3
    4 0 3
    4 0 3
    4 0 3
    4 0 3
    4 0 3
    -5 0 -3
    -5 0 -3
    -5 0 -3
    -5 0 -3
    5 0 3
    5 0 3
    5 0 3
    5 0 3
    5 0 3
    -6 0 -3
    -6 0 -3
    -6 0 -3
    6 0 3
    6 0 3
    6 0 3
    6 0 3
    -7 0 -3
    -7 0 -3
    -7 0 -3
    7 0 3
    7 0 3
    7 0 3
    -8 0 -3
    -8 0 -3
    8 0 3
    8 0 3
    -9 0 -3
    -9 0 -3
    9 0 3
    -10 0 -3
    -10 0 -3
    10 0 3
    -10 1 3
    -10 1 3
    -10 1 3
    9 -1 -3
    9 -1 -3
    9 -1 -3
    -9 1 3
    -9 1 3
    -9 1 3
    8 -1 -3
    8 -1 -3
    8 -1 -3
    8 -1 -3
    8 -1 -3
    8 -1 -3
    8 -1 -3
    8 -1 -3
    8 -1 -3
    -8 1 3
    -8 1 3
    -8 1 3
    -8 1 3
    -8 1 3
    7 -1 -3
    7 -1 -3
    7 -1 -3
    7 -1 -3
    7 -1 -3
    7 -1 -3
    7 -1 -3
    7 -1 -3
    7 -1 -3
    -7 1 3
    -7 1 3
    -7 1 3
    -7 1 3
    -7 1 3
    6 -1 -3
    6 -1 -3
    6 -1 -3
    6 -1 -3
    6 -1 -3
    6 -1 -3
    6 -1 -3
    6 -1 -3
    -6 1 3
    -6 1 3
    -6 1 3
    -6 1 3
    -6 1 3
    5 -1 -3
    5 -1 -3
    5 -1 -3
    5 -1 -3
    5 -1 -3
    5 -1 -3
    5 -1 -3
    -5 1 3
    -5 1 3
    -5 1 3
    -5 1 3
    4 -1 -3
    4 -1 -3
    4 -1 -3
    4 -1 -3
    4 -1 -3
    4 -1 -3
    -4 1 3
    -4 1 3
    -4 1 3
    3 -1 -3
    3 -1 -3
    3 -1 -3
    3 -1 -3
    3 -1 -3
    3 -1 -3
    -3 1 3
    -3 1 3
    -3 1 3
    2 -1 -3
    2 -1 -3
    2 -1 -3
    2 -1 -3
    2 -1 -3
    2 -1 -3
    -2 1 3
    -2 1 3
    -2 1 3
    1 -1 -3
    1 -1 -3
    1 -1 -3
    1 -1 -3
    1 -1 -3
    -1 1 3
    -1 1 3
    -1 1 3
    0 -1 -3
    0 -1 -3
    0 -1 -3
    0 -1 -3
    0 1 3
    0 1 3
    0 1 3
    0 1 3
    0 1 3
    0 1 3
    -1 -1 -3
    -1 -1 -3
    -1 -1 -3
    -1 -1 -3
    -1 -1 -3
    1 1 3
    1 1 3
    1 1 3
    1 1 3
    1 1 3
    1 1 3
    -2 -1 -3
    -2 -1 -3
    -2 -1 -3
    -2 -1 -3
    -2 -1 -3
    2 1 3
    2 1 3
    2 1 3
    2 1 3
    2 1 3
    2 1 3
    -3 -1 -3
    -3 -1 -3
    -3 -1 -3
    -3 -1 -3
    -3 -1 -3
    3 1 3
    3 1 3
    3 1 3
    3 1 3
    -4 -1 -3
    -4 -1 -3
    -4 -1 -3
    -4 -1 -3
    4 1 3
    4 1 3
    4 1 3
    4 1 3
    4 1 3
    -5 -1 -3
    -5 -1 -3
    -5 -1 -3
    5 1 3
    5 1 3
    5 1 3
    5 1 3
    5 1 3
    -6 -1 -3
    -6 -1 -3
    -6 -1 -3
    6 1 3
    6 1 3
    6 1 3
    6 1 3
    -7 -1 -3
    -7 -1 -3
    -7 -1 -3
    7 1 3
    7 1 3
    7 1 3
    -8 -1 -3
    -8 -1 -3
    -8 -1 -3
    8 1 3
    8 1 3
    -9 -1 -3
    -9 -1 -3
    9 1 3
    11 -2 -3
    -11 2 3
    10 -2 -3
    10 -2 -3
    10 -2 -3
    -10 2 3
    -10 2 3
    9 -2 -3
    9 -2 -3
    -9 2 3
    -9 2 3
    8 -2 -3
    8 -2 -3
    8 -2 -3
    8 -2 -3
    -8 2 3
    -8 2 3
    -8 2 3
    -8 2 3
    7 -2 -3
    7 -2 -3
    7 -2 -3
    7 -2 -3
    7 -2 -3
    7 -2 -3
    7 -2 -3
    -7 2 3
    -7 2 3
    -7 2 3
    -7 2 3
    -7 2 3
    6 -2 -3
    6 -2 -3
    6 -2 -3
    6 -2 -3
    6 -2 -3
    6 -2 -3
    6 -2 -3
    6 -2 -3
    -6 2 3
    -6 2 3
    -6 2 3
    -6 2 3
    -6 2 3
    5 -2 -3
    5 -2 -3
    5 -2 -3
    5 -2 -3
    5 -2 -3
    5 -2 -3
    5 -2 -3
    5 -2 -3
    -5 2 3
    -5 2 3
    -5 2 3
    4 -2 -3
    4 -2 -3
    4 -2 -3
    4 -2 -3
    4 -2 -3
    4 -2 -3
    -4 2 3
    -4 2 3
    -4 2 3
    3 -2 -3
    3 -2 -3
    3 -2 -3
    3 -2 -3
    3 -2 -3
    3 -2 -3
    -3 2 3
    -3 2 3
    -3 2 3
    2 -2 -3
    2 -2 -3
    2 -2 -3
    2 -2 -3
    2 -2 -3
    -2 2 3
    -2 2 3
    1 -2 -3
    1 -2 -3
    1 -2 -3
    1 -2 -3
    1 -2 -3
    1 -2 -3
    -1 2 3
    -1 2 3
    0 -2 -3
    0 -2 -3
    0 -2 -3
    0 -2 -3
    0 -2 -3
    0 2 3
    0 2 3
    0 2 3
    0 2 3
    -1 -2 -3
    -1 -2 -3
    -1 -2 -3
    -1 -2 -3
    -1 -2 -3
    1 2 3
    1 2 3
    1 2 3
    1 2 3
    1 2 3
    -2 -2 -3
    -2 -2 -3
    -2 -2 -3
    -2 -2 -3
    -2 -2 -3
    2 2 3
    2 2 3
    2 2 3
    2 2 3
    2 2 3
    -3 -2 -3
    -3 -2 -3
    -3 -2 -3
    -3 -2 -3
    3 2 3
    3 2 3
    3 2 3
    3 2 3
    3 2 3
    -4 -2 -3
    -4 -2 -3
    -4 -2 -3
    -4 -2 -3
    4 2 3
    4 2 3
    4 2 3
    4 2 3
    4 2 3
    -5 -2 -3
    -5 -2 -3
    5 2 3
    5 2 3
    5 2 3
    5 2 3
    -6 -2 -3
    -6 -2 -3
    -6 -2 -3
    6 2 3
    6 2 3
    6 2 3
    6 2 3
    6 2 3
    -7 -2 -3
    -7 -2 -3
    -7 -2 -3
    7 2 3
    7 2 3
    7 2 3
    -8 -2 -3
    -8 -2 -3
    -8 -2 -3
    8 2 3
    8 2 3
    -9 -2 -3
    -9 -2 -3
    9 2 3
    11 -3 -3
    11 -3 -3
    11 -3 -3
    -11 3 3
    10 -3 -3
    10 -3 -3
    10 -3 -3
    -10 3 3
    9 -3 -3
    9 -3 -3
    9 -3 -3
    -9 3 3
    -9 3 3
    8 -3 -3
    8 -3 -3
    8 -3 -3
    8 -3 -3
    -8 3 3
    -8 3 3
    7 -3 -3
    7 -3 -3
    7 -3 -3
    7 -3 -3
    7 -3 -3
    7 -3 -3
    -7 3 3
    -7 3 3
    -7 3 3
    -7 3 3
    -7 3 3
    6 -3 -3
    6 -3 -3
    6 -3 -3
    6 -3 -3
    6 -3 -3
    6 -3 -3
    -6 3 3
    -6 3 3
    -6 3 3
    5 -3 -3
    5 -3 -3
    5 -3 -3
    5 -3 -3
    5 -3 -3
    -5 3 3
    -5 3 3
    -5 3 3
    4 -3 -3
    4 -3 -3
    4 -3 -3
    4 -3 -3
    -4 3 3
    -4 3 3
    -4 3 3
    3 -3 -3
    3 -3 -3
    3 -3 -3
    3 -3 -3
    3 -3 -3
    -3 3 3
    -3 3 3
    -3 3 3
    -3 3 3
    -3 3 3
    2 -3 -3
    2 -3 -3
    2 -3 -3
    2 -3 -3
    2 -3 -3
    2 -3 -3
    -2 3 3
    -2 3 3
    1 -3 -3
    1 -3 -3
    1 -3 -3
    1 -3 -3
    1 -3 -3
    1 -3 -3
    -1 3 3
    -1 3 3
    -1 3 3
    0 -3 -3
    0 -3 -3
    0 -3 -3
    0 -3 -3
    0 -3 -3
    0 3 3
    0 3 3
    0 3 3
    0 3 3
    -1 -3 -3
    -1 -3 -3
    -1 -3 -3
    -1 -3 -3
    -1 -3 -3
    1 3 3
    1 3 3
    1 3 3
    1 3 3
    -2 -3 -3
    -2 -3 -3
    -2 -3 -3
    -2 -3 -3
    -2 -3 -3
    2 3 3
    2 3 3
    2 3 3
    2 3 3
    2 3 3
    -4 -3 -3
    -4 -3 -3
    -4 -3 -3
    -4 -3 -3
    4 3 3
    4 3 3
    4 3 3
    -5 -3 -3
    -5 -3 -3
    -5 -3 -3
    5 3 3
    5 3 3
    5 3 3
    5 3 3
    -6 -3 -3
    -6 -3 -3
    -6 -3 -3
    6 3 3
    6 3 3
    6 3 3
    6 3 3
    -7 -3 -3
    -7 -3 -3
    -7 -3 -3
    7 3 3
    7 3 3
    7 3 3
    7 3 3
    -8 -3 -3
    -8 -3 -3
    8 3 3
    8 3 3
    -9 -3 -3
    9 3 3
    9 3 3
    10 -4 -3
    10 -4 -3
    10 -4 -3
    -10 4 3
    9 -4 -3
    9 -4 -3
    9 -4 -3
    9 -4 -3
    -9 4 3
    8 -4 -3
    8 -4 -3
    8 -4 -3
    8 -4 -3
    -8 4 3
    7 -4 -3
    7 -4 -3
    7 -4 -3
    7 -4 -3
    -7 4 3
    6 -4 -3
    6 -4 -3
    6 -4 -3
    6 -4 -3
    6 -4 -3
    -6 4 3
    -6 4 3
    5 -4 -3
    5 -4 -3
    -5 4 3
    -5 4 3
    -5 4 3
    4 -4 -3
    4 -4 -3
    4 -4 -3
    4 -4 -3
    -4 4 3
    -4 4 3
    3 -4 -3
    3 -4 -3
    3 -4 -3
    3 -4 -3
    -3 4 3
    2 -4 -3
    2 -4 -3
    2 -4 -3
    2 -4 -3
    2 -4 -3
    2 -4 -3
    -2 4 3
    -2 4 3
    -2 4 3
    1 -4 -3
    1 -4 -3
    1 -4 -3
    1 -4 -3
    1 -4 -3
    -1 4 3
    -1 4 3
    -1 4 3
    0 -4 -3
    0 -4 -3
    0 -4 -3
    0 -4 -3
    0 4 3
    0 4 3
    0 4 3
    0 4 3
    -1 -4 -3
    -1 -4 -3
    -1 -4 -3
    -1 -4 -3
    -1 -4 -3
    1 4 3
    1 4 3
    1 4 3
    1 4 3
    -2 -4 -3
    -2 -4 -3
    -2 -4 -3
    -2 -4 -3
    2 4 3
    2 4 3
    2 4 3
    2 4 3
    -3 -4 -3
    -3 -4 -3
    -3 -4 -3
    -3 -4 -3
    3 4 3
    3 4 3
    3 4 3
    3 4 3
    -4 -4 -3
    -4 -4 -3
    -4 -4 -3
    -4 -4 -3
    4 4 3
    4 4 3
    4 4 3
    -5 -4 -3
    -5 -4 -3
    -5 -4 -3
    5 4 3
    5 4 3
    5 4 3
    5 4 3
    -6 -4 -3
    -6 -4 -3
    -6 -4 -3
    6 4 3
    6 4 3
    6 4 3
    6 4 3
    -7 -4 -3
    -7 -4 -3
    7 4 3
    7 4 3
    7 4 3
    7 4 3
    -8 -4 -3
    -8 -4 -3
    8 4 3
    8 4 3
    10 -5 -3
    10 -5 -3
    10 -5 -3
    -10 5 3
    9 -5 -3
    9 -5 -3
    9 -5 -3
    9 -5 -3
    -9 5 3
    8 -5 -3
    8 -5 -3
    8 -5 -3
    8 -5 -3
    -8 5 3
    7 -5 -3
    7 -5 -3
    7 -5 -3
    7 -5 -3
    6 -5 -3
    6 -5 -3
    6 -5 -3
    6 -5 -3
    5 -5 -3
    5 -5 -3
    5 -5 -3
    5 -5 -3
    5 -5 -3
    -5 5 3
    4 -5 -3
    4 -5 -3
    4 -5 -3
    4 -5 -3
    4 -5 -3
    -4 5 3
    -4 5 3
    3 -5 -3
    3 -5 -3
    3 -5 -3
    3 -5 -3
    -3 5 3
    -3 5 3
    2 -5 -3
    2 -5 -3
    2 -5 -3
    2 -5 -3
    2 -5 -3
    -2 5 3
    -2 5 3
    -2 5 3
    1 -5 -3
    1 -5 -3
    1 -5 -3
    1 -5 -3
    -1 5 3
    -1 5 3
    -1 5 3
    0 -5 -3
    0 -5 -3
    0 -5 -3
    0 -5 -3
    0 -5 -3
    0 5 3
    0 5 3
    0 5 3
    -1 -5 -3
    -1 -5 -3
    -1 -5 -3
    -1 -5 -3
    -1 -5 -3
    1 5 3
    1 5 3
    1 5 3
    1 5 3
    -2 -5 -3
    -2 -5 -3
    -2 -5 -3
    2 5 3
    2 5 3
    2 5 3
    2 5 3
    -3 -5 -3
    -3 -5 -3
    -3 -5 -3
    -3 -5 -3
    3 5 3
    3 5 3
    3 5 3
    -4 -5 -3
    -4 -5 -3
    -4 -5 -3
    4 5 3
    4 5 3
    4 5 3
    -5 -5 -3
    -5 -5 -3
    -5 -5 -3
    5 5 3
    5 5 3
    5 5 3
    5 5 3
    -6 -5 -3
    -6 -5 -3
    6 5 3
    6 5 3
    6 5 3
    6 5 3
    -7 -5 -3
    -7 -5 -3
    7 5 3
    7 5 3
    7 5 3
    7 5 3
    10 -6 -3
    10 -6 -3
    10 -6 -3
    -10 6 3
    9 -6 -3
    9 -6 -3
    9 -6 -3
    9 -6 -3
    -9 6 3
    8 -6 -3
    8 -6 -3
    8 -6 -3
    8 -6 -3
    7 -6 -3
    7 -6 -3
    7 -6 -3
    7 -6 -3
    6 -6 -3
    6 -6 -3
    6 -6 -3
    6 -6 -3
    5 -6 -3
    5 -6 -3
    5 -6 -3
    5 -6 -3
    -5 6 3
    4 -6 -3
    4 -6 -3
    4 -6 -3
    4 -6 -3
    4 -6 -3
    -4 6 3
    3 -6 -3
    3 -6 -3
    3 -6 -3
    3 -6 -3
    -3 6 3
    2 -6 -3
    2 -6 -3
    2 -6 -3
    2 -6 -3
    2 -6 -3
    -2 6 3
    -2 6 3
    -2 6 3
    1 -6 -3
    1 -6 -3
    1 -6 -3
    1 -6 -3
    -1 6 3
    -1 6 3
    -1 6 3
    -1 6 3
    0 -6 -3
    0 -6 -3
    0 -6 -3
    0 -6 -3
    0 -6 -3
    0 6 3
    0 6 3
    0 6 3
    0 6 3
    -1 -6 -3
    -1 -6 -3
    -1 -6 -3
    -1 -6 -3
    1 6 3
    1 6 3
    1 6 3
    -2 -6 -3
    -2 -6 -3
    -2 -6 -3
    -2 -6 -3
    2 6 3
    2 6 3
    2 6 3
    -3 -6 -3
    -3 -6 -3
    -3 -6 -3
    -3 -6 -3
    3 6 3
    3 6 3
    3 6 3
    -4 -6 -3
    -4 -6 -3
    4 6 3
    4 6 3
    4 6 3
    -5 -6 -3
    -5 -6 -3
    5 6 3
    5 6 3
    5 6 3
    5 6 3
    -6 -6 -3
    -6 -6 -3
    6 6 3
    6 6 3
    6 6 3
    6 6 3
    -7 -6 -3
    -7 -6 -3
    7 6 3
    7 6 3
    7 6 3
    7 6 3
    10 -7 -3
    -10 7 3
    9 -7 -3
    9 -7 -3
    9 -7 -3
    9 -7 -3
    -9 7 3
    8 -7 -3
    8 -7 -3
    8 -7 -3
    8 -7 -3
    7 -7 -3
    7 -7 -3
    7 -7 -3
    7 -7 -3
    6 -7 -3
    6 -7 -3
    6 -7 -3
    6 -7 -3
    5 -7 -3
    5 -7 -3
    5 -7 -3
    5 -7 -3
    4 -7 -3
    4 -7 -3
    4 -7 -3
    4 -7 -3
    4 -7 -3
    -4 7 3
    3 -7 -3
    3 -7 -3
    3 -7 -3
    3 -7 -3
    3 -7 -3
    -3 7 3
    2 -7 -3
    2 -7 -3
    2 -7 -3
    2 -7 -3
    2 -7 -3
    -2 7 3
    1 -7 -3
    1 -7 -3
    1 -7 -3
    1 -7 -3
    -1 7 3
    -1 7 3
    -1 7 3
    -1 7 3
    0 -7 -3
    0 -7 -3
    0 -7 -3
    0 -7 -3
    0 7 3
    0 7 3
    0 7 3
    -1 -7 -3
    -1 -7 -3
    -1 -7 -3
    -1 -7 -3
    1 7 3
    1 7 3
    1 7 3
    -2 -7 -3
    -2 -7 -3
    -2 -7 -3
    -2 -7 -3
    2 7 3
    2 7 3
    2 7 3
    -3 -7 -3
    -3 -7 -3
    3 7 3
    3 7 3
    3 7 3
    -4 -7 -3
    -4 -7 -3
    4 7 3
    4 7 3
    4 7 3
    -5 -7 -3
    -5 -7 -3
    5 7 3
    5 7 3
    5 7 3
    5 7 3
    -6 -7 -3
    -6 -7 -3
    6 7 3
    6 7 3
    6 7 3
    6 7 3
    9 -8 -3
    9 -8 -3
    9 -8 -3
    9 -8 -3
    -9 8 3
    8 -8 -3
    8 -8 -3
    8 -8 -3
    8 -8 -3
    7 -8 -3
    7 -8 -3
    7 -8 -3
    7 -8 -3
    6 -8 -3
    6 -8 -3
    6 -8 -3
    6 -8 -3
    5 -8 -3
    5 -8 -3
    5 -8 -3
    5 -8 -3
    4 -8 -3
    4 -8 -3
    4 -8 -3
    4 -8 -3
    3 -8 -3
    3 -8 -3
    3 -8 -3
    3 -8 -3
    3 -8 -3
    -3 8 3
    2 -8 -3
    2 -8 -3
    2 -8 -3
    2 -8 -3
    -2 8 3
    1 -8 -3
    1 -8 -3
    1 -8 -3
    -1 8 3
    0 -8 -3
    0 -8 -3
    0 -8 -3
    0 8 3
    0 8 3
    -1 -8 -3
    -1 -8 -3
    -1 -8 -3
    -1 -8 -3
    1 8 3
    1 8 3
    1 8 3
    -2 -8 -3
    -2 -8 -3
    -2 -8 -3
    2 8 3
    2 8 3
    2 8 3
    -3 -8 -3
    -3 -8 -3
    3 8 3
    3 8 3
    3 8 3
    -4 -8 -3
    -4 -8 -3
    4 8 3
    4 8 3
    4 8 3
    -5 -8 -3
    -5 -8 -3
    5 8 3
    5 8 3
    5 8 3
    5 8 3
    8 -9 -3
    8 -9 -3
    8 -9 -3
    8 -9 -3
    7 -9 -3
    7 -9 -3
    7 -9 -3
    7 -9 -3
    6 -9 -3
    6 -9 -3
    6 -9 -3
    6 -9 -3
    5 -9 -3
    5 -9 -3
    5 -9 -3
    5 -9 -3
    4 -9 -3
    4 -9 -3
    4 -9 -3
    4 -9 -3
    3 -9 -3
    3 -9 -3
    3 -9 -3
    3 -9 -3
    3 -9 -3
    -3 9 3
    2 -9 -3
    2 -9 -3
    2 -9 -3
    -2 9 3
    1 -9 -3
    1 -9 -3
    1 -9 -3
    -1 9 3
    0 -9 -3
    0 -9 -3
    0 9 3
    -1 -9 -3
    -1 -9 -3
    1 9 3
    -2 -9 -3
    2 9 3
    2 9 3
    -3 -9 -3
    3 9 3
    3 9 3
    3 9 3
    -4 -9 -3
    -4 -9 -3
    4 9 3
    4 9 3
    4 9 3
    7 -10 -3
    7 -10 -3
    7 -10 -3
    7 -10 -3
    6 -10 -3
    6 -10 -3
    6 -10 -3
    6 -10 -3
    5 -10 -3
    5 -10 -3
    5 -10 -3
    5 -10 -3
    4 -10 -3
    4 -10 -3
    3 -10 -3
    3 -10 -3
    2 -10 -3
    2 -10 -3
    2 -10 -3
    -2 10 3
    1 -10 -3
    1 -10 -3
    -1 10 3
    0 -10 -3
    0 -10 -3
    0 10 3
    -1 -10 -3
    -1 -10 -3
    1 10 3
    -2 -10 -3
    2 10 3
    6 -11 -3
    6 -11 -3
    6 -11 -3
    5 -11 -3
    4 -11 -3
    4 -11 -3
    3 -11 -3
    2 -11 -3
    1 -11 -3
    1 -11 -3
    -1 11 3
    0 -11 -3
    0 -11 -3
    0 11 3
    1 11 -4
    1 11 -4
    -1 -11 4
    -1 -11 4
    0 11 -4
    0 -11 4
    -1 11 -4
    1 -11 4
    2 -11 4
    3 -11 4
    4 -11 4
    5 -11 4
    3 10 -4
    3 10 -4
    3 10 -4
    3 10 -4
    -3 -10 4
    -3 -10 4
    2 10 -4
    2 10 -4
    2 10 -4
    -2 -10 4
    -2 -10 4
    1 10 -4
    1 10 -4
    1 10 -4
    -1 -10 4
    -1 -10 4
    0 10 -4
    0 10 -4
    0 -10 4
    0 -10 4
    1 -10 4
    2 -10 4
    3 -10 4
    4 -10 4
    4 -10 4
    -5 10 -4
    5 -10 4
    5 -10 4
    5 -10 4
    5 -10 4
    -6 10 -4
    6 -10 4
    6 -10 4
    6 -10 4
    6 -10 4
    -7 10 -4
    7 -10 4
    7 -10 4
    7 -10 4
    7 -10 4
    5 9 -4
    5 9 -4
    5 9 -4
    5 9 -4
    -5 -9 4
    -5 -9 4
    -5 -9 4
    4 9 -4
    4 9 -4
    4 9 -4
    4 9 -4
    -4 -9 4
    -4 -9 4
    -4 -9 4
    3 9 -4
    3 9 -4
    3 9 -4
    3 9 -4
    -3 -9 4
    -3 -9 4
    -3 -9 4
    2 9 -4
    2 9 -4
    2 9 -4
    2 9 -4
    -2 -9 4
    -2 -9 4
    -2 -9 4
    1 9 -4
    1 9 -4
    1 9 -4
    1 9 -4
    -1 -9 4
    -1 -9 4
    -1 -9 4
    0 9 -4
    0 9 -4
    0 -9 4
    0 -9 4
    -1 9 -4
    -1 9 -4
    1 -9 4
    1 -9 4
    2 -9 4
    3 -9 4
    3 -9 4
    3 -9 4
    3 -9 4
    -4 9 -4
    4 -9 4
    4 -9 4
    4 -9 4
    4 -9 4
    -5 9 -4
    5 -9 4
    5 -9 4
    5 -9 4
    5 -9 4
    -6 9 -4
    6 -9 4
    6 -9 4
    6 -9 4
    6 -9 4
    -7 9 -4
    7 -9 4
    7 -9 4
    7 -9 4
    7 -9 4
    -8 9 -4
    8 -9 4
    8 -9 4
    8 -9 4
    8 -9 4
    6 8 -4
    6 8 -4
    6 8 -4
    6 8 -4
    -6 -8 4
    -6 -8 4
    -6 -8 4
    5 8 -4
    5 8 -4
    5 8 -4
    5 8 -4
    -5 -8 4
    -5 -8 4
    4 8 -4
    4 8 -4
    4 8 -4
    4 8 -4
    -4 -8 4
    -4 -8 4
    -4 -8 4
    3 8 -4
    3 8 -4
    3 8 -4
    3 8 -4
    -3 -8 4
    -3 -8 4
    -3 -8 4
    2 8 -4
    2 8 -4
    2 8 -4
    2 8 -4
    -2 -8 4
    -2 -8 4
    -2 -8 4
    1 8 -4
    1 8 -4
    1 8 -4
    1 8 -4
    -1 -8 4
    -1 -8 4
    -1 -8 4
    0 8 -4
    0 8 -4
    0 -8 4
    0 -8 4
    0 -8 4
    -1 8 -4
    -1 8 -4
    1 -8 4
    1 -8 4
    -2 8 -4
    -2 8 -4
    2 -8 4
    2 -8 4
    2 -8 4
    2 -8 4
    -3 8 -4
    3 -8 4
    3 -8 4
    3 -8 4
    3 -8 4
    -4 8 -4
    4 -8 4
    4 -8 4
    4 -8 4
    4 -8 4
    -5 8 -4
    5 -8 4
    5 -8 4
    5 -8 4
    5 -8 4
    -6 8 -4
    6 -8 4
    6 -8 4
    6 -8 4
    6 -8 4
    -7 8 -4
    7 -8 4
    7 -8 4
    7 -8 4
    7 -8 4
    -8 8 -4
    8 -8 4
    8 -8 4
    8 -8 4
    8 -8 4
    -9 8 -4
    9 -8 4
    7 7 -4
    7 7 -4
    7 7 -4
    -7 -7 4
    -7 -7 4
    6 7 -4
    6 7 -4
    6 7 -4
    6 7 -4
    -6 -7 4
    -6 -7 4
    -6 -7 4
    5 7 -4
    5 7 -4
    5 7 -4
    5 7 -4
    -5 -7 4
    -5 -7 4
    -5 -7 4
    4 7 -4
    4 7 -4
    4 7 -4
    4 7 -4
    -4 -7 4
    -4 -7 4
    -4 -7 4
    3 7 -4
    3 7 -4
    3 7 -4
    3 7 -4
    -3 -7 4
    -3 -7 4
    -3 -7 4
    2 7 -4
    2 7 -4
    2 7 -4
    2 7 -4
    -2 -7 4
    -2 -7 4
    -2 -7 4
    1 7 -4
    1 7 -4
    1 7 -4
    -1 -7 4
    -1 -7 4
    -1 -7 4
    0 7 -4
    0 7 -4
    0 -7 4
    0 -7 4
    0 -7 4
    -1 7 -4
    -1 7 -4
    1 -7 4
    1 -7 4
    1 -7 4
    1 -7 4
    1 -7 4
    1 -7 4
    -2 7 -4
    -2 7 -4
    2 -7 4
    2 -7 4
    2 -7 4
    2 -7 4
    2 -7 4
    2 -7 4
    -3 7 -4
    3 -7 4
    3 -7 4
    3 -7 4
    3 -7 4
    -4 7 -4
    -4 7 -4
    4 -7 4
    4 -7 4
    4 -7 4
    4 -7 4
    -5 7 -4
    -5 7 -4
    5 -7 4
    5 -7 4
    5 -7 4
    5 -7 4
    -6 7 -4
    6 -7 4
    6 -7 4
    6 -7 4
    6 -7 4
    -7 7 -4
    7 -7 4
    7 -7 4
    7 -7 4
    7 -7 4
    -8 7 -4
    8 -7 4
    8 -7 4
    8 -7 4
    -9 7 -4
    9 -7 4
    9 -7 4
    9 -7 4
    8 6 -4
    -8 -6 4
    7 6 -4
    7 6 -4
    7 6 -4
    7 6 -4
    -7 -6 4
    -7 -6 4
    -7 -6 4
    6 6 -4
    6 6 -4
    6 6 -4
    6 6 -4
    -6 -6 4
    -6 -6 4
    -6 -6 4
    5 6 -4
    5 6 -4
    5 6 -4
    5 6 -4
    -5 -6 4
    -5 -6 4
    -5 -6 4
    4 6 -4
    4 6 -4
    4 6 -4
    4 6 -4
    -4 -6 4
    -4 -6 4
    -4 -6 4
    3 6 -4
    3 6 -4
    3 6 -4
    3 6 -4
    -3 -6 4
    -3 -6 4
    -3 -6 4
    2 6 -4
    2 6 -4
    2 6 -4
    2 6 -4
    -2 -6 4
    -2 -6 4
    -2 -6 4
    1 6 -4
    1 6 -4
    1 6 -4
    -1 -6 4
    -1 -6 4
    -1 -6 4
    -1 -6 4
    -1 -6 4
    0 6 -4
    0 6 -4
    0 -6 4
    0 -6 4
    0 -6 4
    0 -6 4
    0 -6 4
    0 -6 4
    -1 6 -4
    -1 6 -4
    1 -6 4
    1 -6 4
    1 -6 4
    1 -6 4
    1 -6 4
    -2 6 -4
    -2 6 -4
    2 -6 4
    2 -6 4
    2 -6 4
    2 -6 4
    2 -6 4
    -3 6 -4
    -3 6 -4
    -3 6 -4
    3 -6 4
    3 -6 4
    3 -6 4
    3 -6 4
    3 -6 4
    -4 6 -4
    -4 6 -4
    4 -6 4
    4 -6 4
    4 -6 4
    4 -6 4
    -5 6 -4
    -5 6 -4
    5 -6 4
    5 -6 4
    5 -6 4
    5 -6 4
    -6 6 -4
    -6 6 -4
    6 -6 4
    6 -6 4
    6 -6 4
    6 -6 4
    -7 6 -4
    -7 6 -4
    7 -6 4
    7 -6 4
    7 -6 4
    7 -6 4
    -8 6 -4
    8 -6 4
    8 -6 4
    8 -6 4
    -9 6 -4
    9 -6 4
    9 -6 4
    9 -6 4
    8 5 -4
    8 5 -4
    8 5 -4
    8 5 -4
    -8 -5 4
    -8 -5 4
    -8 -5 4
    7 5 -4
    7 5 -4
    7 5 -4
    7 5 -4
    -7 -5 4
    -7 -5 4
    -7 -5 4
    6 5 -4
    6 5 -4
    6 5 -4
    6 5 -4
    -6 -5 4
    -6 -5 4
    -6 -5 4
    -6 -5 4
    5 5 -4
    5 5 -4
    5 5 -4
    5 5 -4
    -5 -5 4
    -5 -5 4
    -5 -5 4
    4 5 -4
    4 5 -4
    4 5 -4
    4 5 -4
    -4 -5 4
    -4 -5 4
    -4 -5 4
    3 5 -4
    3 5 -4
    3 5 -4
    3 5 -4
    -3 -5 4
    -3 -5 4
    -3 -5 4
    2 5 -4
    2 5 -4
    2 5 -4
    2 5 -4
    -2 -5 4
    -2 -5 4
    -2 -5 4
    -2 -5 4
    1 5 -4
    1 5 -4
    1 5 -4
    1 5 -4
    -1 -5 4
    -1 -5 4
    -1 -5 4
    -1 -5 4
    -1 -5 4
    -1 -5 4
    0 5 -4
    0 5 -4
    0 -5 4
    0 -5 4
    0 -5 4
    0 -5 4
    0 -5 4
    0 -5 4
    -1 5 -4
    -1 5 -4
    1 -5 4
    1 -5 4
    1 -5 4
    1 -5 4
    1 -5 4
    1 -5 4
    -2 5 -4
    -2 5 -4
    2 -5 4
    2 -5 4
    2 -5 4
    2 -5 4
    2 -5 4
    2 -5 4
    -3 5 -4
    -3 5 -4
    3 -5 4
    3 -5 4
    3 -5 4
    3 -5 4
    3 -5 4
    3 -5 4
    3 -5 4
    3 -5 4
    -4 5 -4
    -4 5 -4
    4 -5 4
    4 -5 4
    4 -5 4
    4 -5 4
    4 -5 4
    -5 5 -4
    -5 5 -4
    5 -5 4
    5 -5 4
    5 -5 4
    5 -5 4
    5 -5 4
    -6 5 -4
    -6 5 -4
    6 -5 4
    6 -5 4
    6 -5 4
    6 -5 4
    -7 5 -4
    -7 5 -4
    7 -5 4
    7 -5 4
    7 -5 4
    7 -5 4
    -8 5 -4
    -8 5 -4
    8 -5 4
    8 -5 4
    8 -5 4
    -9 5 -4
    9 -5 4
    9 -5 4
    9 -5 4
    -10 5 -4
    10 -5 4
    9 4 -4
    9 4 -4
    9 4 -4
    9 4 -4
    -9 -4 4
    -9 -4 4
    8 4 -4
    8 4 -4
    8 4 -4
    8 4 -4
    -8 -4 4
    -8 -4 4
    -8 -4 4
    7 4 -4
    7 4 -4
    7 4 -4
    7 4 -4
    -7 -4 4
    -7 -4 4
    -7 -4 4
    6 4 -4
    6 4 -4
    6 4 -4
    6 4 -4
    -6 -4 4
    -6 -4 4
    -6 -4 4
    -6 -4 4
    5 4 -4
    5 4 -4
    5 4 -4
    5 4 -4
    -5 -4 4
    -5 -4 4
    -5 -4 4
    4 4 -4
    4 4 -4
    4 4 -4
    -4 -4 4
    -4 -4 4
    3 4 -4
    3 4 -4
    3 4 -4
    3 4 -4
    3 4 -4
    3 4 -4
    -3 -4 4
    -3 -4 4
    -3 -4 4
    -3 -4 4
    2 4 -4
    2 4 -4
    2 4 -4
    2 4 -4
    2 4 -4
    2 4 -4
    -2 -4 4
    -2 -4 4
    -2 -4 4
    -2 -4 4
    1 4 -4
    1 4 -4
    1 4 -4
    1 4 -4
    1 4 -4
    -1 -4 4
    -1 -4 4
    -1 -4 4
    -1 -4 4
    -1 -4 4
    -1 -4 4
    0 4 -4
    0 4 -4
    0 4 -4
    0 -4 4
    0 -4 4
    0 -4 4
    0 -4 4
    0 -4 4
    -1 4 -4
    -1 4 -4
    1 -4 4
    1 -4 4
    1 -4 4
    1 -4 4
    1 -4 4
    1 -4 4
    -2 4 -4
    -2 4 -4
    -2 4 -4
    2 -4 4
    2 -4 4
    2 -4 4
    2 -4 4
    2 -4 4
    2 -4 4
    -3 4 -4
    -3 4 -4
    3 -4 4
    3 -4 4
    3 -4 4
    3 -4 4
    3 -4 4
    -4 4 -4
    -4 4 -4
    4 -4 4
    4 -4 4
    4 -4 4
    4 -4 4
    4 -4 4
    -5 4 -4
    -5 4 -4
    5 -4 4
    5 -4 4
    5 -4 4
    5 -4 4
    5 -4 4
    -6 4 -4
    -6 4 -4
    6 -4 4
    6 -4 4
    6 -4 4
    6 -4 4
    6 -4 4
    -7 4 -4
    -7 4 -4
    7 -4 4
    7 -4 4
    7 -4 4
    -8 4 -4
    -8 4 -4
    8 -4 4
    8 -4 4
    8 -4 4
    -9 4 -4
    -9 4 -4
    9 -4 4
    9 -4 4
    -10 4 -4
    -10 4 -4
    10 -4 4
    10 -4 4
    9 3 -4
    9 3 -4
    9 3 -4
    9 3 -4
    -9 -3 4
    -9 -3 4
    -9 -3 4
    8 3 -4
    8 3 -4
    8 3 -4
    8 3 -4
    -8 -3 4
    -8 -3 4
    -8 -3 4
    7 3 -4
    7 3 -4
    7 3 -4
    7 3 -4
    -7 -3 4
    -7 -3 4
    -7 -3 4
    -7 -3 4
    6 3 -4
    6 3 -4
    6 3 -4
    6 3 -4
    6 3 -4
    -6 -3 4
    -6 -3 4
    -6 -3 4
    -6 -3 4
    5 3 -4
    5 3 -4
    5 3 -4
    5 3 -4
    5 3 -4
    -5 -3 4
    -5 -3 4
    -5 -3 4
    -5 -3 4
    4 3 -4
    4 3 -4
    4 3 -4
    4 3 -4
    4 3 -4
    4 3 -4
    -4 -3 4
    -4 -3 4
    -4 -3 4
    -4 -3 4
    -4 -3 4
    3 3 -4
    3 3 -4
    3 3 -4
    3 3 -4
    -3 -3 4
    -3 -3 4
    -3 -3 4
    -3 -3 4
    -3 -3 4
    2 3 -4
    2 3 -4
    2 3 -4
    2 3 -4
    2 3 -4
    2 3 -4
    -2 -3 4
    -2 -3 4
    -2 -3 4
    -2 -3 4
    -2 -3 4
    -2 -3 4
    1 3 -4
    1 3 -4
    1 3 -4
    1 3 -4
    1 3 -4
    1 3 -4
    -1 -3 4
    -1 -3 4
    -1 -3 4
    -1 -3 4
    -1 -3 4
    0 3 -4
    0 3 -4
    0 3 -4
    0 3 -4
    0 3 -4
    0 -3 4
    0 -3 4
    0 -3 4
    0 -3 4
    0 -3 4
    -1 3 -4
    -1 3 -4
    -1 3 -4
    -1 3 -4
    -1 3 -4
    1 -3 4
    1 -3 4
    1 -3 4
    1 -3 4
    1 -3 4
    1 -3 4
    -2 3 -4
    -2 3 -4
    -2 3 -4
    2 -3 4
    2 -3 4
    2 -3 4
    2 -3 4
    2 -3 4
    2 -3 4
    2 -3 4
    2 -3 4
    -3 3 -4
    -3 3 -4
    3 -3 4
    3 -3 4
    3 -3 4
    3 -3 4
    3 -3 4
    3 -3 4
    -4 3 -4
    -4 3 -4
    4 -3 4
    4 -3 4
    4 -3 4
    4 -3 4
    4 -3 4
    4 -3 4
    -5 3 -4
    -5 3 -4
    -5 3 -4
    5 -3 4
    5 -3 4
    5 -3 4
    5 -3 4
    -6 3 -4
    -6 3 -4
    6 -3 4
    6 -3 4
    6 -3 4
    6 -3 4
    -7 3 -4
    -7 3 -4
    7 -3 4
    7 -3 4
    7 -3 4
    -8 3 -4
    -8 3 -4
    8 -3 4
    8 -3 4
    -9 3 -4
    -9 3 -4
    9 -3 4
    -10 3 -4
    -10 3 -4
    10 -3 4
    10 2 -4
    10 2 -4
    10 2 -4
    -10 -2 4
    -10 -2 4
    -10 -2 4
    9 2 -4
    9 2 -4
    9 2 -4
    9 2 -4
    -9 -2 4
    -9 -2 4
    -9 -2 4
    8 2 -4
    8 2 -4
    8 2 -4
    8 2 -4
    -8 -2 4
    -8 -2 4
    -8 -2 4
    7 2 -4
    7 2 -4
    7 2 -4
    7 2 -4
    7 2 -4
    -7 -2 4
    -7 -2 4
    -7 -2 4
    -7 -2 4
    -7 -2 4
    6 2 -4
    6 2 -4
    6 2 -4
    6 2 -4
    6 2 -4
    6 2 -4
    6 2 -4
    -6 -2 4
    -6 -2 4
    -6 -2 4
    -6 -2 4
    -6 -2 4
    5 2 -4
    5 2 -4
    5 2 -4
    5 2 -4
    5 2 -4
    -5 -2 4
    -5 -2 4
    -5 -2 4
    -5 -2 4
    4 2 -4
    4 2 -4
    4 2 -4
    4 2 -4
    4 2 -4
    4 2 -4
    4 2 -4
    -4 -2 4
    -4 -2 4
    -4 -2 4
    -4 -2 4
    3 2 -4
    3 2 -4
    3 2 -4
    3 2 -4
    3 2 -4
    -3 -2 4
    -3 -2 4
    -3 -2 4
    -3 -2 4
    -3 -2 4
    2 2 -4
    2 2 -4
    2 2 -4
    2 2 -4
    2 2 -4
    2 2 -4
    -2 -2 4
    -2 -2 4
    -2 -2 4
    -2 -2 4
    -2 -2 4
    1 2 -4
    1 2 -4
    1 2 -4
    1 2 -4
    1 2 -4
    -1 -2 4
    -1 -2 4
    -1 -2 4
    -1 -2 4
    0 2 -4
    0 2 -4
    0 2 -4
    0 2 -4
    0 2 -4
    0 2 -4
    0 -2 4
    0 -2 4
    0 -2 4
    -1 2 -4
    -1 2 -4
    -1 2 -4
    -1 2 -4
    -1 2 -4
    1 -2 4
    1 -2 4
    1 -2 4
    1 -2 4
    1 -2 4
    1 -2 4
    -2 2 -4
    -2 2 -4
    -2 2 -4
    -2 2 -4
    2 -2 4
    2 -2 4
    2 -2 4
    2 -2 4
    2 -2 4
    2 -2 4
    2 -2 4
    -3 2 -4
    -3 2 -4
    -3 2 -4
    -3 2 -4
    3 -2 4
    3 -2 4
    3 -2 4
    3 -2 4
    3 -2 4
    3 -2 4
    -4 2 -4
    -4 2 -4
    -4 2 -4
    4 -2 4
    4 -2 4
    4 -2 4
    4 -2 4
    4 -2 4
    4 -2 4
    -5 2 -4
    -5 2 -4
    -5 2 -4
    5 -2 4
    5 -2 4
    5 -2 4
    5 -2 4
    5 -2 4
    -6 2 -4
    -6 2 -4
    6 -2 4
    6 -2 4
    -7 2 -4
    -7 2 -4
    7 -2 4
    7 -2 4
    -8 2 -4
    -8 2 -4
    8 -2 4
    8 -2 4
    -9 2 -4
    -9 2 -4
    9 -2 4
    9 -2 4
    -10 2 -4
    -10 2 -4
    10 -2 4
    10 1 -4
    10 1 -4
    -10 -1 4
    -10 -1 4
    -10 -1 4
    9 1 -4
    9 1 -4
    9 1 -4
    9 1 -4
    -9 -1 4
    -9 -1 4
    -9 -1 4
    8 1 -4
    8 1 -4
    8 1 -4
    8 1 -4
    8 1 -4
    -8 -1 4
    -8 -1 4
    -8 -1 4
    -8 -1 4
    7 1 -4
    7 1 -4
    7 1 -4
    7 1 -4
    7 1 -4
    7 1 -4
    7 1 -4
    7 1 -4
    -7 -1 4
    -7 -1 4
    -7 -1 4
    -7 -1 4
    -7 -1 4
    6 1 -4
    6 1 -4
    6 1 -4
    6 1 -4
    6 1 -4
    6 1 -4
    6 1 -4
    6 1 -4
    6 1 -4
    -6 -1 4
    -6 -1 4
    -6 -1 4
    -6 -1 4
    -6 -1 4
    5 1 -4
    5 1 -4
    5 1 -4
    5 1 -4
    5 1 -4
    5 1 -4
    5 1 -4
    5 1 -4
    5 1 -4
    -5 -1 4
    -5 -1 4
    -5 -1 4
    -5 -1 4
    4 1 -4
    4 1 -4
    4 1 -4
    4 1 -4
    4 1 -4
    4 1 -4
    4 1 -4
    4 1 -4
    -4 -1 4
    -4 -1 4
    -4 -1 4
    -4 -1 4
    3 1 -4
    3 1 -4
    3 1 -4
    3 1 -4
    3 1 -4
    3 1 -4
    3 1 -4
    3 1 -4
    3 1 -4
    3 1 -4
    -3 -1 4
    -3 -1 4
    2 1 -4
    2 1 -4
    2 1 -4
    2 1 -4
    2 1 -4
    2 1 -4
    2 1 -4
    2 1 -4
    2 1 -4
    -2 -1 4
    -2 -1 4
    -2 -1 4
    1 1 -4
    1 1 -4
    1 1 -4
    1 1 -4
    1 1 -4
    1 1 -4
    1 1 -4
    -1 -1 4
    -1 -1 4
    -1 -1 4
    -1 -1 4
    0 1 -4
    0 1 -4
    0 1 -4
    0 1 -4
    0 1 -4
    0 -1 4
    0 -1 4
    0 -1 4
    0 -1 4
    0 -1 4
    -1 1 -4
    -1 1 -4
    -1 1 -4
    -1 1 -4
    1 -1 4
    1 -1 4
    1 -1 4
    1 -1 4
    -2 1 -4
    -2 1 -4
    -2 1 -4
    -2 1 -4
    -2 1 -4
    2 -1 4
    2 -1 4
    2 -1 4
    2 -1 4
    -3 1 -4
    -3 1 -4
    -3 1 -4
    3 -1 4
    3 -1 4
    3 -1 4
    3 -1 4
    3 -1 4
    -4 1 -4
    -4 1 -4
    -4 1 -4
    4 -1 4
    4 -1 4
    4 -1 4
    4 -1 4
    4 -1 4
    4 -1 4
    -5 1 -4
    -5 1 -4
    -5 1 -4
    5 -1 4
    5 -1 4
    5 -1 4
    5 -1 4
    5 -1 4
    5 -1 4
    -6 1 -4
    -6 1 -4
    -6 1 -4
    6 -1 4
    6 -1 4
    6 -1 4
    -7 1 -4
    -7 1 -4
    7 -1 4
    7 -1 4
    -8 1 -4
    -8 1 -4
    8 -1 4
    8 -1 4
    -9 1 -4
    -9 1 -4
    9 -1 4
    9 -1 4
    -10 1 -4
    -10 1 -4
    10 -1 4
    10 0 -4
    10 0 -4
    -10 0 4
    -10 0 4
    9 0 -4
    9 0 -4
    9 0 -4
    -9 0 4
    -9 0 4
    -9 0 4
    -9 0 4
    -9 0 4
    8 0 -4
    8 0 -4
    8 0 -4
    8 0 -4
    8 0 -4
    8 0 -4
    8 0 -4
    8 0 -4
    8 0 -4
    -8 0 4
    -8 0 4
    -8 0 4
    -8 0 4
    -8 0 4
    -8 0 4
    7 0 -4
    7 0 -4
    7 0 -4
    7 0 -4
    7 0 -4
    7 0 -4
    7 0 -4
    7 0 -4
    -7 0 4
    -7 0 4
    -7 0 4
    -7 0 4
    -7 0 4
    -7 0 4
    6 0 -4
    6 0 -4
    6 0 -4
    6 0 -4
    6 0 -4
    6 0 -4
    6 0 -4
    6 0 -4
    -6 0 4
    -6 0 4
    -6 0 4
    -6 0 4
    -6 0 4
    5 0 -4
    5 0 -4
    5 0 -4
    5 0 -4
    5 0 -4
    5 0 -4
    5 0 -4
    5 0 -4
    -5 0 4
    -5 0 4
    -5 0 4
    -5 0 4
    -5 0 4
    4 0 -4
    4 0 -4
    4 0 -4
    4 0 -4
    4 0 -4
    4 0 -4
    4 0 -4
    4 0 -4
    -4 0 4
    -4 0 4
    -4 0 4
    3 0 -4
    3 0 -4
    3 0 -4
    3 0 -4
    3 0 -4
    3 0 -4
    -3 0 4
    -3 0 4
    -3 0 4
    2 0 -4
    2 0 -4
    2 0 -4
    2 0 -4
    2 0 -4
    2 0 -4
    2 0 -4
    -2 0 4
    -2 0 4
    -2 0 4
    1 0 -4
    1 0 -4
    1 0 -4
    1 0 -4
    1 0 -4
    -1 0 4
    -1 0 4
    -1 0 4
    -1 0 4
    0 0 -4
    0 0 -4
    0 0 -4
    0 0 -4
    0 0 -4
    0 0 4
    0 0 4
    0 0 4
    0 0 4
    -1 0 -4
    -1 0 -4
    -1 0 -4
    -1 0 -4
    1 0 4
    1 0 4
    1 0 4
    1 0 4
    1 0 4
    1 0 4
    -2 0 -4
    -2 0 -4
    -2 0 -4
    2 0 4
    2 0 4
    2 0 4
    -3 0 -4
    -3 0 -4
    -3 0 -4
    -3 0 -4
    3 0 4
    3 0 4
    3 0 4
    3 0 4
    -4 0 -4
    -4 0 -4
    -4 0 -4
    4 0 4
    4 0 4
    4 0 4
    4 0 4
    4 0 4
    -5 0 -4
    -5 0 -4
    -5 0 -4
    5 0 4
    5 0 4
    5 0 4
    5 0 4
    5 0 4
    -6 0 -4
    -6 0 -4
    -6 0 -4
    6 0 4
    6 0 4
    6 0 4
    -7 0 -4
    -7 0 -4
    -7 0 -4
    7 0 4
    7 0 4
    7 0 4
    -8 0 -4
    -8 0 -4
    8 0 4
    8 0 4
    -9 0 -4
    -9 0 -4
    9 0 4
    -10 0 -4
    10 0 4
    10 -1 -4
    -10 1 4
    -10 1 4
    9 -1 -4
    9 -1 -4
    9 -1 -4
    9 -1 -4
    -9 1 4
    -9 1 4
    -9 1 4
    8 -1 -4
    8 -1 -4
    8 -1 -4
    8 -1 -4
    8 -1 -4
    8 -1 -4
    8 -1 -4
    8 -1 -4
    -8 1 4
    -8 1 4
    -8 1 4
    -8 1 4
    -8 1 4
    -8 1 4
    7 -1 -4
    7 -1 -4
    7 -1 -4
    7 -1 -4
    7 -1 -4
    7 -1 -4
    7 -1 -4
    7 -1 -4
    -7 1 4
    -7 1 4
    -7 1 4
    -7 1 4
    -7 1 4
    -7 1 4
    6 -1 -4
    6 -1 -4
    6 -1 -4
    6 -1 -4
    6 -1 -4
    6 -1 -4
    6 -1 -4
    6 -1 -4
    -6 1 4
    -6 1 4
    -6 1 4
    -6 1 4
    -6 1 4
    -6 1 4
    5 -1 -4
    5 -1 -4
    5 -1 -4
    5 -1 -4
    5 -1 -4
    5 -1 -4
    5 -1 -4
    5 -1 -4
    -5 1 4
    -5 1 4
    -5 1 4
    4 -1 -4
    4 -1 -4
    4 -1 -4
    4 -1 -4
    4 -1 -4
    4 -1 -4
    4 -1 -4
    -4 1 4
    -4 1 4
    -4 1 4
    3 -1 -4
    3 -1 -4
    3 -1 -4
    3 -1 -4
    3 -1 -4
    3 -1 -4
    3 -1 -4
    -3 1 4
    -3 1 4
    2 -1 -4
    2 -1 -4
    2 -1 -4
    2 -1 -4
    2 -1 -4
    -2 1 4
    -2 1 4
    -2 1 4
    1 -1 -4
    1 -1 -4
    1 -1 -4
    1 -1 -4
    1 -1 -4
    -1 1 4
    -1 1 4
    -1 1 4
    -1 1 4
    0 -1 -4
    0 -1 -4
    0 -1 -4
    0 -1 -4
    0 -1 -4
    0 1 4
    0 1 4
    0 1 4
    -1 -1 -4
    -1 -1 -4
    -1 -1 -4
    -1 -1 -4
    -1 -1 -4
    1 1 4
    1 1 4
    1 1 4
    1 1 4
    1 1 4
    -2 -1 -4
    -2 -1 -4
    -2 -1 -4
    -2 -1 -4
    2 1 4
    2 1 4
    2 1 4
    2 1 4
    -3 -1 -4
    -3 -1 -4
    -3 -1 -4
    -3 -1 -4
    3 1 4
    3 1 4
    3 1 4
    3 1 4
    -4 -1 -4
    -4 -1 -4
    4 1 4
    4 1 4
    4 1 4
    4 1 4
    -5 -1 -4
    -5 -1 -4
    5 1 4
    5 1 4
    5 1 4
    5 1 4
    -6 -1 -4
    -6 -1 -4
    -6 -1 -4
    6 1 4
    6 1 4
    6 1 4
    6 1 4
    -7 -1 -4
    -7 -1 -4
    -7 -1 -4
    7 1 4
    7 1 4
    7 1 4
    -8 -1 -4
    -8 -1 -4
    -8 -1 -4
    8 1 4
    -9 -1 -4
    -9 -1 -4
    9 1 4
    11 -2 -4
    11 -2 -4
    -11 2 4
    10 -2 -4
    10 -2 -4
    10 -2 -4
    -10 2 4
    9 -2 -4
    9 -2 -4
    9 -2 -4
    -9 2 4
    -9 2 4
    8 -2 -4
    8 -2 -4
    8 -2 -4
    8 -2 -4
    8 -2 -4
    8 -2 -4
    8 -2 -4
    8 -2 -4
    -8 2 4
    -8 2 4
    -8 2 4
    -8 2 4
    -8 2 4
    -8 2 4
    7 -2 -4
    7 -2 -4
    7 -2 -4
    7 -2 -4
    7 -2 -4
    7 -2 -4
    7 -2 -4
    7 -2 -4
    7 -2 -4
    -7 2 4
    -7 2 4
    -7 2 4
    -7 2 4
    -7 2 4
    6 -2 -4
    6 -2 -4
    6 -2 -4
    6 -2 -4
    6 -2 -4
    6 -2 -4
    6 -2 -4
    6 -2 -4
    6 -2 -4
    -6 2 4
    -6 2 4
    -6 2 4
    5 -2 -4
    5 -2 -4
    5 -2 -4
    5 -2 -4
    5 -2 -4
    5 -2 -4
    5 -2 -4
    5 -2 -4
    -5 2 4
    -5 2 4
    -5 2 4
    4 -2 -4
    4 -2 -4
    4 -2 -4
    4 -2 -4
    4 -2 -4
    4 -2 -4
    4 -2 -4
    -4 2 4
    -4 2 4
    -4 2 4
    3 -2 -4
    3 -2 -4
    3 -2 -4
    3 -2 -4
    3 -2 -4
    -3 2 4
    -3 2 4
    -3 2 4
    2 -2 -4
    2 -2 -4
    2 -2 -4
    2 -2 -4
    -2 2 4
    -2 2 4
    1 -2 -4
    1 -2 -4
    1 -2 -4
    1 -2 -4
    1 -2 -4
    1 -2 -4
    -1 2 4
    -1 2 4
    -1 2 4
    -1 2 4
    0 -2 -4
    0 -2 -4
    0 -2 -4
    0 -2 -4
    0 2 4
    0 2 4
    0 2 4
    -1 -2 -4
    -1 -2 -4
    -1 -2 -4
    -1 -2 -4
    1 2 4
    1 2 4
    1 2 4
    1 2 4
    -2 -2 -4
    -2 -2 -4
    -2 -2 -4
    -2 -2 -4
    -2 -2 -4
    2 2 4
    2 2 4
    2 2 4
    2 2 4
    2 2 4
    -3 -2 -4
    -3 -2 -4
    -3 -2 -4
    -3 -2 -4
    -3 -2 -4
    3 2 4
    3 2 4
    3 2 4
    3 2 4
    -4 -2 -4
    -4 -2 -4
    -4 -2 -4
    -4 -2 -4
    4 2 4
    4 2 4
    4 2 4
    4 2 4
    -5 -2 -4
    -5 -2 -4
    -5 -2 -4
    5 2 4
    5 2 4
    5 2 4
    5 2 4
    5 2 4
    -6 -2 -4
    -6 -2 -4
    -6 -2 -4
    6 2 4
    6 2 4
    6 2 4
    6 2 4
    -7 -2 -4
    -7 -2 -4
    -7 -2 -4
    7 2 4
    7 2 4
    -8 -2 -4
    -8 -2 -4
    -8 -2 -4
    8 2 4
    8 2 4
    -9 -2 -4
    -9 -2 -4
    9 2 4
    11 -3 -4
    11 -3 -4
    11 -3 -4
    -11 3 4
    10 -3 -4
    10 -3 -4
    10 -3 -4
    -10 3 4
    9 -3 -4
    9 -3 -4
    9 -3 -4
    9 -3 -4
    -9 3 4
    8 -3 -4
    8 -3 -4
    8 -3 -4
    8 -3 -4
    -8 3 4
    -8 3 4
    7 -3 -4
    7 -3 -4
    7 -3 -4
    7 -3 -4
    7 -3 -4
    7 -3 -4
    -7 3 4
    -7 3 4
    -7 3 4
    6 -3 -4
    6 -3 -4
    6 -3 -4
    6 -3 -4
    6 -3 -4
    6 -3 -4
    -6 3 4
    -6 3 4
    -6 3 4
    5 -3 -4
    5 -3 -4
    5 -3 -4
    5 -3 -4
    5 -3 -4
    5 -3 -4
    -5 3 4
    -5 3 4
    -5 3 4
    4 -3 -4
    4 -3 -4
    4 -3 -4
    4 -3 -4
    -4 3 4
    -4 3 4
    -4 3 4
    3 -3 -4
    3 -3 -4
    3 -3 -4
    3 -3 -4
    -3 3 4
    -3 3 4
    2 -3 -4
    2 -3 -4
    2 -3 -4
    2 -3 -4
    -2 3 4
    -2 3 4
    1 -3 -4
    1 -3 -4
    1 -3 -4
    1 -3 -4
    1 -3 -4
    1 -3 -4
    -1 3 4
    -1 3 4
    0 -3 -4
    0 -3 -4
    0 -3 -4
    0 -3 -4
    0 -3 -4
    0 3 4
    0 3 4
    0 3 4
    0 3 4
    -1 -3 -4
    -1 -3 -4
    -1 -3 -4
    -1 -3 -4
    1 3 4
    1 3 4
    1 3 4
    1 3 4
    -2 -3 -4
    -2 -3 -4
    -2 -3 -4
    -2 -3 -4
    -2 -3 -4
    2 3 4
    2 3 4
    2 3 4
    2 3 4
    -3 -3 -4
    -3 -3 -4
    -3 -3 -4
    -3 -3 -4
    -3 -3 -4
    3 3 4
    3 3 4
    3 3 4
    3 3 4
    -4 -3 -4
    -4 -3 -4
    -4 -3 -4
    4 3 4
    4 3 4
    4 3 4
    4 3 4
    -5 -3 -4
    -5 -3 -4
    -5 -3 -4
    5 3 4
    5 3 4
    5 3 4
    5 3 4
    -6 -3 -4
    -6 -3 -4
    -6 -3 -4
    6 3 4
    6 3 4
    6 3 4
    6 3 4
    -7 -3 -4
    -7 -3 -4
    -7 -3 -4
    7 3 4
    7 3 4
    7 3 4
    -8 -3 -4
    -8 -3 -4
    -8 -3 -4
    8 3 4
    8 3 4
    10 -4 -4
    10 -4 -4
    10 -4 -4
    -10 4 4
    9 -4 -4
    9 -4 -4
    9 -4 -4
    9 -4 -4
    -9 4 4
    8 -4 -4
    8 -4 -4
    8 -4 -4
    8 -4 -4
    -8 4 4
    7 -4 -4
    7 -4 -4
    7 -4 -4
    7 -4 -4
    6 -4 -4
    6 -4 -4
    6 -4 -4
    6 -4 -4
    6 -4 -4
    -6 4 4
    -6 4 4
    5 -4 -4
    5 -4 -4
    5 -4 -4
    -5 4 4
    -5 4 4
    -5 4 4
    4 -4 -4
    4 -4 -4
    4 -4 -4
    4 -4 -4
    4 -4 -4
    -4 4 4
    -4 4 4
    3 -4 -4
    3 -4 -4
    3 -4 -4
    3 -4 -4
    -3 4 4
    2 -4 -4
    2 -4 -4
    2 -4 -4
    2 -4 -4
    2 -4 -4
    -2 4 4
    -2 4 4
    1 -4 -4
    1 -4 -4
    1 -4 -4
    1 -4 -4
    1 -4 -4
    -1 4 4
    -1 4 4
    -1 4 4
    -1 4 4
    0 -4 -4
    0 -4 -4
    0 -4 -4
    0 -4 -4
    0 4 4
    0 4 4
    0 4 4
    -1 -4 -4
    -1 -4 -4
    -1 -4 -4
    -1 -4 -4
    -1 -4 -4
    1 4 4
    1 4 4
    1 4 4
    1 4 4
    -2 -4 -4
    -2 -4 -4
    -2 -4 -4
    -2 -4 -4
    2 4 4
    2 4 4
    2 4 4
    2 4 4
    -3 -4 -4
    -3 -4 -4
    -3 -4 -4
    -3 -4 -4
    3 4 4
    3 4 4
    3 4 4
    3 4 4
    -4 -4 -4
    -4 -4 -4
    -4 -4 -4
    4 4 4
    4 4 4
    4 4 4
    -5 -4 -4
    -5 -4 -4
    -5 -4 -4
    5 4 4
    5 4 4
    5 4 4
    -6 -4 -4
    -6 -4 -4
    -6 -4 -4
    6 4 4
    6 4 4
    6 4 4
    6 4 4
    -7 -4 -4
    -7 -4 -4
    7 4 4
    7 4 4
    7 4 4
    7 4 4
    -8 -4 -4
    -8 -4 -4
    8 4 4
    8 4 4
    10 -5 -4
    10 -5 -4
    10 -5 -4
    -10 5 4
    9 -5 -4
    9 -5 -4
    9 -5 -4
    9 -5 -4
    -9 5 4
    8 -5 -4
    8 -5 -4
    8 -5 -4
    8 -5 -4
    7 -5 -4
    7 -5 -4
    7 -5 -4
    7 -5 -4
    6 -5 -4
    6 -5 -4
    6 -5 -4
    6 -5 -4
    -6 5 4
    5 -5 -4
    5 -5 -4
    5 -5 -4
    5 -5 -4
    5 -5 -4
    -5 5 4
    4 -5 -4
    4 -5 -4
    4 -5 -4
    4 -5 -4
    4 -5 -4
    -4 5 4
    3 -5 -4
    3 -5 -4
    3 -5 -4
    3 -5 -4
    3 -5 -4
    -3 5 4
    2 -5 -4
    2 -5 -4
    2 -5 -4
    2 -5 -4
    2 -5 -4
    2 -5 -4
    -2 5 4
    -2 5 4
    -2 5 4
    1 -5 -4
    1 -5 -4
    1 -5 -4
    1 -5 -4
    1 -5 -4
    -1 5 4
    -1 5 4
    -1 5 4
    -1 5 4
    0 -5 -4
    0 -5 -4
    0 -5 -4
    0 -5 -4
    0 -5 -4
    0 5 4
    0 5 4
    0 5 4
    0 5 4
    -1 -5 -4
    -1 -5 -4
    -1 -5 -4
    -1 -5 -4
    -1 -5 -4
    1 5 4
    1 5 4
    1 5 4
    -2 -5 -4
    -2 -5 -4
    -2 -5 -4
    -2 -5 -4
    2 5 4
    2 5 4
    2 5 4
    2 5 4
    -3 -5 -4
    -3 -5 -4
    -3 -5 -4
    -3 -5 -4
    3 5 4
    3 5 4
    3 5 4
    -4 -5 -4
    -4 -5 -4
    -4 -5 -4
    4 5 4
    4 5 4
    4 5 4
    -5 -5 -4
    -5 -5 -4
    -5 -5 -4
    5 5 4
    5 5 4
    5 5 4
    -6 -5 -4
    -6 -5 -4
    6 5 4
    6 5 4
    6 5 4
    6 5 4
    -7 -5 -4
    -7 -5 -4
    7 5 4
    7 5 4
    7 5 4
    7 5 4
    10 -6 -4
    10 -6 -4
    10 -6 -4
    10 -6 -4
    -10 6 4
    9 -6 -4
    9 -6 -4
    9 -6 -4
    9 -6 -4
    -9 6 4
    8 -6 -4
    8 -6 -4
    8 -6 -4
    8 -6 -4
    7 -6 -4
    7 -6 -4
    7 -6 -4
    7 -6 -4
    6 -6 -4
    6 -6 -4
    6 -6 -4
    6 -6 -4
    5 -6 -4
    5 -6 -4
    5 -6 -4
    5 -6 -4
    5 -6 -4
    -5 6 4
    4 -6 -4
    4 -6 -4
    4 -6 -4
    4 -6 -4
    -4 6 4
    3 -6 -4
    3 -6 -4
    3 -6 -4
    3 -6 -4
    3 -6 -4
    -3 6 4
    2 -6 -4
    2 -6 -4
    2 -6 -4
    2 -6 -4
    2 -6 -4
    2 -6 -4
    -2 6 4
    -2 6 4
    -2 6 4
    1 -6 -4
    1 -6 -4
    1 -6 -4
    1 -6 -4
    -1 6 4
    -1 6 4
    -1 6 4
    -1 6 4
    0 -6 -4
    0 -6 -4
    0 -6 -4
    0 -6 -4
    0 -6 -4
    0 6 4
    0 6 4
    0 6 4
    0 6 4
    -1 -6 -4
    -1 -6 -4
    -1 -6 -4
    -1 -6 -4
    1 6 4
    1 6 4
    1 6 4
    -2 -6 -4
    -2 -6 -4
    -2 -6 -4
    -2 -6 -4
    2 6 4
    2 6 4
    2 6 4
    -3 -6 -4
    -3 -6 -4
    -3 -6 -4
    3 6 4
    3 6 4
    3 6 4
    -4 -6 -4
    -4 -6 -4
    -4 -6 -4
    4 6 4
    4 6 4
    4 6 4
    -5 -6 -4
    -5 -6 -4
    5 6 4
    5 6 4
    5 6 4
    -6 -6 -4
    -6 -6 -4
    6 6 4
    6 6 4
    6 6 4
    6 6 4
    -7 -6 -4
    7 6 4
    7 6 4
    10 -7 -4
    10 -7 -4
    -10 7 4
    9 -7 -4
    9 -7 -4
    9 -7 -4
    9 -7 -4
    -9 7 4
    8 -7 -4
    8 -7 -4
    8 -7 -4
    8 -7 -4
    7 -7 -4
    7 -7 -4
    7 -7 -4
    7 -7 -4
    6 -7 -4
    6 -7 -4
    6 -7 -4
    6 -7 -4
    5 -7 -4
    5 -7 -4
    5 -7 -4
    5 -7 -4
    4 -7 -4
    4 -7 -4
    4 -7 -4
    4 -7 -4
    4 -7 -4
    -4 7 4
    3 -7 -4
    3 -7 -4
    3 -7 -4
    3 -7 -4
    3 -7 -4
    -3 7 4
    2 -7 -4
    2 -7 -4
    2 -7 -4
    2 -7 -4
    -2 7 4
    1 -7 -4
    1 -7 -4
    1 -7 -4
    1 -7 -4
    -1 7 4
    -1 7 4
    -1 7 4
    0 -7 -4
    0 -7 -4
    0 -7 -4
    0 -7 -4
    0 7 4
    0 7 4
    0 7 4
    -1 -7 -4
    -1 -7 -4
    -1 -7 -4
    -1 -7 -4
    1 7 4
    1 7 4
    1 7 4
    -2 -7 -4
    -2 -7 -4
    -2 -7 -4
    -2 -7 -4
    2 7 4
    2 7 4
    2 7 4
    -3 -7 -4
    -3 -7 -4
    3 7 4
    3 7 4
    3 7 4
    -4 -7 -4
    -4 -7 -4
    4 7 4
    4 7 4
    4 7 4
    -5 -7 -4
    -5 -7 -4
    5 7 4
    5 7 4
    5 7 4
    5 7 4
    -6 -7 -4
    -6 -7 -4
    6 7 4
    6 7 4
    6 7 4
    6 7 4
    9 -8 -4
    9 -8 -4
    9 -8 -4
    9 -8 -4
    8 -8 -4
    8 -8 -4
    8 -8 -4
    8 -8 -4
    7 -8 -4
    7 -8 -4
    7 -8 -4
    7 -8 -4
    6 -8 -4
    6 -8 -4
    6 -8 -4
    6 -8 -4
    5 -8 -4
    5 -8 -4
    5 -8 -4
    5 -8 -4
    4 -8 -4
    4 -8 -4
    4 -8 -4
    4 -8 -4
    -4 8 4
    3 -8 -4
    3 -8 -4
    3 -8 -4
    3 -8 -4
    3 -8 -4
    -3 8 4
    2 -8 -4
    2 -8 -4
    2 -8 -4
    2 -8 -4
    -2 8 4
    -2 8 4
    1 -8 -4
    1 -8 -4
    1 -8 -4
    -1 8 4
    0 -8 -4
    0 -8 -4
    0 -8 -4
    0 8 4
    -1 -8 -4
    -1 -8 -4
    -1 -8 -4
    1 8 4
    1 8 4
    1 8 4
    -2 -8 -4
    -2 -8 -4
    -2 -8 -4
    2 8 4
    2 8 4
    2 8 4
    -3 -8 -4
    -3 -8 -4
    3 8 4
    3 8 4
    3 8 4
    -4 -8 -4
    -4 -8 -4
    4 8 4
    4 8 4
    4 8 4
    -5 -8 -4
    -5 -8 -4
    5 8 4
    5 8 4
    5 8 4
    5 8 4
    8 -9 -4
    8 -9 -4
    8 -9 -4
    8 -9 -4
    7 -9 -4
    7 -9 -4
    7 -9 -4
    7 -9 -4
    6 -9 -4
    6 -9 -4
    6 -9 -4
    6 -9 -4
    5 -9 -4
    5 -9 -4
    5 -9 -4
    5 -9 -4
    4 -9 -4
    4 -9 -4
    4 -9 -4
    4 -9 -4
    3 -9 -4
    3 -9 -4
    3 -9 -4
    3 -9 -4
    -3 9 4
    2 -9 -4
    2 -9 -4
    2 -9 -4
    -2 9 4
    1 -9 -4
    1 -9 -4
    1 -9 -4
    -1 9 4
    0 -9 -4
    0 -9 -4
    0 9 4
    -1 -9 -4
    -1 -9 -4
    1 9 4
    -2 -9 -4
    2 9 4
    2 9 4
    -3 -9 -4
    3 9 4
    3 9 4
    4 9 4
    7 -10 -4
    7 -10 -4
    7 -10 -4
    7 -10 -4
    6 -10 -4
    6 -10 -4
    6 -10 -4
    6 -10 -4
    5 -10 -4
    5 -10 -4
    5 -10 -4
    5 -10 -4
    4 -10 -4
    4 -10 -4
    3 -10 -4
    3 -10 -4
    2 -10 -4
    2 -10 -4
    2 -10 -4
    -2 10 4
    1 -10 -4
    1 -10 -4
    -1 10 4
    0 -10 -4
    0 -10 -4
    0 10 4
    -1 -10 -4
    -1 -10 -4
    1 10 4
    -2 -10 -4
    2 10 4
    5 -11 -4
    4 -11 -4
    4 -11 -4
    3 -11 -4
    2 -11 -4
    1 -11 -4
    1 -11 -4
    -1 11 4
    0 -11 -4
    0 -11 -4
    0 11 4
    1 11 -5
    1 11 -5
    -1 -11 5
    -1 -11 5
    0 11 -5
    0 -11 5
    -1 11 -5
    1 -11 5
    -2 11 -5
    2 -11 5
    3 -11 5
    4 -11 5
    5 -11 5
    3 10 -5
    3 10 -5
    3 10 -5
    3 10 -5
    -3 -10 5
    -3 -10 5
    -3 -10 5
    2 10 -5
    2 10 -5
    2 10 -5
    -2 -10 5
    -2 -10 5
    1 10 -5
    1 10 -5
    1 10 -5
    -1 -10 5
    -1 -10 5
    0 10 -5
    0 10 -5
    0 10 -5
    0 -10 5
    0 -10 5
    -1 10 -5
    1 -10 5
    2 -10 5
    3 -10 5
    4 -10 5
    4 -10 5
    -5 10 -5
    5 -10 5
    5 -10 5
    5 -10 5
    5 -10 5
    -6 10 -5
    6 -10 5
    6 -10 5
    6 -10 5
    6 -10 5
    -7 10 -5
    7 -10 5
    7 -10 5
    7 -10 5
    7 -10 5
    5 9 -5
    5 9 -5
    5 9 -5
    5 9 -5
    -5 -9 5
    -5 -9 5
    4 9 -5
    4 9 -5
    4 9 -5
    4 9 -5
    -4 -9 5
    -4 -9 5
    -4 -9 5
    3 9 -5
    3 9 -5
    3 9 -5
    3 9 -5
    -3 -9 5
    -3 -9 5
    -3 -9 5
    2 9 -5
    2 9 -5
    2 9 -5
    2 9 -5
    -2 -9 5
    -2 -9 5
    -2 -9 5
    1 9 -5
    1 9 -5
    1 9 -5
    -1 -9 5
    -1 -9 5
    -1 -9 5
    0 9 -5
    0 9 -5
    0 9 -5
    0 -9 5
    0 -9 5
    -1 9 -5
    -1 9 -5
    1 -9 5
    -2 9 -5
    2 -9 5
    3 -9 5
    3 -9 5
    3 -9 5
    -4 9 -5
    4 -9 5
    4 -9 5
    4 -9 5
    4 -9 5
    -5 9 -5
    5 -9 5
    5 -9 5
    5 -9 5
    5 -9 5
    -6 9 -5
    6 -9 5
    6 -9 5
    6 -9 5
    6 -9 5
    -7 9 -5
    7 -9 5
    7 -9 5
    7 -9 5
    7 -9 5
    -8 9 -5
    8 -9 5
    8 -9 5
    6 8 -5
    6 8 -5
    6 8 -5
    6 8 -5
    -6 -8 5
    -6 -8 5
    -6 -8 5
    5 8 -5
    5 8 -5
    5 8 -5
    5 8 -5
    -5 -8 5
    -5 -8 5
    -5 -8 5
    4 8 -5
    4 8 -5
    4 8 -5
    4 8 -5
    -4 -8 5
    -4 -8 5
    -4 -8 5
    3 8 -5
    3 8 -5
    3 8 -5
    3 8 -5
    -3 -8 5
    -3 -8 5
    -3 -8 5
    2 8 -5
    2 8 -5
    2 8 -5
    2 8 -5
    -2 -8 5
    -2 -8 5
    -2 -8 5
    1 8 -5
    1 8 -5
    1 8 -5
    -1 -8 5
    -1 -8 5
    -1 -8 5
    0 8 -5
    0 8 -5
    0 8 -5
    0 -8 5
    0 -8 5
    0 -8 5
    -1 8 -5
    -1 8 -5
    1 -8 5
    1 -8 5
    -2 8 -5
    2 -8 5
    2 -8 5
    2 -8 5
    2 -8 5
    -3 8 -5
    -3 8 -5
    3 -8 5
    3 -8 5
    3 -8 5
    3 -8 5
    -4 8 -5
    -4 8 -5
    4 -8 5
    4 -8 5
    4 -8 5
    4 -8 5
    -5 8 -5
    5 -8 5
    5 -8 5
    5 -8 5
    5 -8 5
    -6 8 -5
    6 -8 5
    6 -8 5
    6 -8 5
    6 -8 5
    -7 8 -5
    7 -8 5
    7 -8 5
    7 -8 5
    7 -8 5
    -8 8 -5
    8 -8 5
    8 -8 5
    8 -8 5
    7 7 -5
    7 7 -5
    7 7 -5
    -7 -7 5
    -7 -7 5
    6 7 -5
    6 7 -5
    6 7 -5
    6 7 -5
    -6 -7 5
    -6 -7 5
    -6 -7 5
    5 7 -5
    5 7 -5
    5 7 -5
    5 7 -5
    -5 -7 5
    -5 -7 5
    -5 -7 5
    4 7 -5
    4 7 -5
    4 7 -5
    4 7 -5
    -4 -7 5
    -4 -7 5
    -4 -7 5
    3 7 -5
    3 7 -5
    3 7 -5
    3 7 -5
    -3 -7 5
    -3 -7 5
    -3 -7 5
    2 7 -5
    2 7 -5
    2 7 -5
    2 7 -5
    -2 -7 5
    -2 -7 5
    -2 -7 5
    1 7 -5
    1 7 -5
    1 7 -5
    1 7 -5
    -1 -7 5
    -1 -7 5
    -1 -7 5
    0 7 -5
    0 7 -5
    0 7 -5
    0 -7 5
    0 -7 5
    0 -7 5
    0 -7 5
    -1 7 -5
    -1 7 -5
    1 -7 5
    1 -7 5
    1 -7 5
    1 -7 5
    1 -7 5
    1 -7 5
    -2 7 -5
    -2 7 -5
    -2 7 -5
    2 -7 5
    2 -7 5
    2 -7 5
    2 -7 5
    2 -7 5
    2 -7 5
    -3 7 -5
    -3 7 -5
    3 -7 5
    3 -7 5
    3 -7 5
    3 -7 5
    -4 7 -5
    -4 7 -5
    4 -7 5
    4 -7 5
    4 -7 5
    4 -7 5
    -5 7 -5
    -5 7 -5
    5 -7 5
    5 -7 5
    5 -7 5
    5 -7 5
    -6 7 -5
    -6 7 -5
    6 -7 5
    6 -7 5
    6 -7 5
    6 -7 5
    -7 7 -5
    7 -7 5
    7 -7 5
    7 -7 5
    7 -7 5
    -8 7 -5
    8 -7 5
    8 -7 5
    8 -7 5
    -9 7 -5
    9 -7 5
    9 -7 5
    9 -7 5
    8 6 -5
    -8 -6 5
    7 6 -5
    7 6 -5
    7 6 -5
    7 6 -5
    -7 -6 5
    -7 -6 5
    -7 -6 5
    6 6 -5
    6 6 -5
    6 6 -5
    6 6 -5
    -6 -6 5
    -6 -6 5
    -6 -6 5
    5 6 -5
    5 6 -5
    5 6 -5
    5 6 -5
    -5 -6 5
    -5 -6 5
    -5 -6 5
    4 6 -5
    4 6 -5
    4 6 -5
    4 6 -5
    -4 -6 5
    -4 -6 5
    -4 -6 5
    3 6 -5
    3 6 -5
    3 6 -5
    3 6 -5
    -3 -6 5
    -3 -6 5
    -3 -6 5
    2 6 -5
    2 6 -5
    2 6 -5
    2 6 -5
    -2 -6 5
    -2 -6 5
    -2 -6 5
    1 6 -5
    1 6 -5
    1 6 -5
    1 6 -5
    -1 -6 5
    -1 -6 5
    -1 -6 5
    -1 -6 5
    0 6 -5
    0 6 -5
    0 6 -5
    0 -6 5
    0 -6 5
    0 -6 5
    0 -6 5
    0 -6 5
    -1 6 -5
    -1 6 -5
    1 -6 5
    1 -6 5
    1 -6 5
    1 -6 5
    1 -6 5
    -2 6 -5
    -2 6 -5
    -2 6 -5
    2 -6 5
    2 -6 5
    2 -6 5
    2 -6 5
    2 -6 5
    -3 6 -5
    -3 6 -5
    3 -6 5
    3 -6 5
    3 -6 5
    3 -6 5
    3 -6 5
    -4 6 -5
    -4 6 -5
    4 -6 5
    4 -6 5
    4 -6 5
    4 -6 5
    -5 6 -5
    -5 6 -5
    5 -6 5
    5 -6 5
    5 -6 5
    5 -6 5
    -6 6 -5
    -6 6 -5
    6 -6 5
    6 -6 5
    6 -6 5
    6 -6 5
    -7 6 -5
    -7 6 -5
    7 -6 5
    7 -6 5
    7 -6 5
    7 -6 5
    -8 6 -5
    8 -6 5
    8 -6 5
    8 -6 5
    -9 6 -5
    9 -6 5
    9 -6 5
    9 -6 5
    8 5 -5
    8 5 -5
    8 5 -5
    8 5 -5
    -8 -5 5
    -8 -5 5
    -8 -5 5
    7 5 -5
    7 5 -5
    7 5 -5
    7 5 -5
    -7 -5 5
    -7 -5 5
    -7 -5 5
    6 5 -5
    6 5 -5
    6 5 -5
    6 5 -5
    -6 -5 5
    -6 -5 5
    -6 -5 5
    5 5 -5
    5 5 -5
    5 5 -5
    5 5 -5
    -5 -5 5
    -5 -5 5
    -5 -5 5
    4 5 -5
    4 5 -5
    4 5 -5
    4 5 -5
    -4 -5 5
    -4 -5 5
    -4 -5 5
    3 5 -5
    3 5 -5
    3 5 -5
    3 5 -5
    3 5 -5
    -3 -5 5
    -3 -5 5
    -3 -5 5
    2 5 -5
    2 5 -5
    2 5 -5
    2 5 -5
    2 5 -5
    -2 -5 5
    -2 -5 5
    -2 -5 5
    1 5 -5
    1 5 -5
    1 5 -5
    1 5 -5
    1 5 -5
    -1 -5 5
    -1 -5 5
    -1 -5 5
    -1 -5 5
    -1 -5 5
    -1 -5 5
    0 5 -5
    0 5 -5
    0 5 -5
    0 5 -5
    0 5 -5
    0 -5 5
    0 -5 5
    0 -5 5
    0 -5 5
    0 -5 5
    -1 5 -5
    -1 5 -5
    -1 5 -5
    -1 5 -5
    1 -5 5
    1 -5 5
    1 -5 5
    1 -5 5
    1 -5 5
    1 -5 5
    -2 5 -5
    -2 5 -5
    -2 5 -5
    2 -5 5
    2 -5 5
    2 -5 5
    2 -5 5
    2 -5 5
    2 -5 5
    -3 5 -5
    -3 5 -5
    3 -5 5
    3 -5 5
    3 -5 5
    3 -5 5
    3 -5 5
    -4 5 -5
    -4 5 -5
    4 -5 5
    4 -5 5
    4 -5 5
    4 -5 5
    4 -5 5
    -5 5 -5
    -5 5 -5
    5 -5 5
    5 -5 5
    5 -5 5
    5 -5 5
    5 -5 5
    -6 5 -5
    -6 5 -5
    6 -5 5
    6 -5 5
    6 -5 5
    6 -5 5
    -7 5 -5
    -7 5 -5
    7 -5 5
    7 -5 5
    7 -5 5
    -8 5 -5
    -8 5 -5
    8 -5 5
    8 -5 5
    8 -5 5
    -9 5 -5
    9 -5 5
    9 -5 5
    -10 5 -5
    9 4 -5
    9 4 -5
    9 4 -5
    9 4 -5
    -9 -4 5
    -9 -4 5
    -9 -4 5
    8 4 -5
    8 4 -5
    8 4 -5
    8 4 -5
    -8 -4 5
    -8 -4 5
    -8 -4 5
    7 4 -5
    7 4 -5
    7 4 -5
    7 4 -5
    -7 -4 5
    -7 -4 5
    -7 -4 5
    6 4 -5
    6 4 -5
    6 4 -5
    6 4 -5
    -6 -4 5
    -6 -4 5
    -6 -4 5
    5 4 -5
    5 4 -5
    5 4 -5
    5 4 -5
    5 4 -5
    -5 -4 5
    -5 -4 5
    -5 -4 5
    3 4 -5
    3 4 -5
    3 4 -5
    3 4 -5
    3 4 -5
    3 4 -5
    -3 -4 5
    -3 -4 5
    -3 -4 5
    2 4 -5
    2 4 -5
    2 4 -5
    2 4 -5
    2 4 -5
    2 4 -5
    2 4 -5
    -2 -4 5
    -2 -4 5
    -2 -4 5
    -2 -4 5
    -2 -4 5
    1 4 -5
    1 4 -5
    1 4 -5
    1 4 -5
    1 4 -5
    -1 -4 5
    -1 -4 5
    -1 -4 5
    -1 -4 5
    -1 -4 5
    -1 -4 5
    0 4 -5
    0 4 -5
    0 4 -5
    0 4 -5
    0 4 -5
    0 -4 5
    0 -4 5
    0 -4 5
    0 -4 5
    0 -4 5
    0 -4 5
    -1 4 -5
    -1 4 -5
    -1 4 -5
    -1 4 -5
    -1 4 -5
    1 -4 5
    1 -4 5
    1 -4 5
    1 -4 5
    1 -4 5
    1 -4 5
    -2 4 -5
    -2 4 -5
    -2 4 -5
    -2 4 -5
    2 -4 5
    2 -4 5
    2 -4 5
    2 -4 5
    2 -4 5
    2 -4 5
    2 -4 5
    -3 4 -5
    -3 4 -5
    -3 4 -5
    3 -4 5
    3 -4 5
    3 -4 5
    3 -4 5
    3 -4 5
    -4 4 -5
    -4 4 -5
    4 -4 5
    4 -4 5
    4 -4 5
    4 -4 5
    4 -4 5
    -5 4 -5
    -5 4 -5
    5 -4 5
    5 -4 5
    5 -4 5
    5 -4 5
    -6 4 -5
    -6 4 -5
    6 -4 5
    6 -4 5
    6 -4 5
    6 -4 5
    6 -4 5
    -7 4 -5
    -7 4 -5
    7 -4 5
    7 -4 5
    7 -4 5
    -8 4 -5
    -8 4 -5
    8 -4 5
    8 -4 5
    -9 4 -5
    -9 4 -5
    9 -4 5
    9 -4 5
    -10 4 -5
    -10 4 -5
    10 -4 5
    9 3 -5
    9 3 -5
    9 3 -5
    9 3 -5
    -9 -3 5
    -9 -3 5
    -9 -3 5
    8 3 -5
    8 3 -5
    8 3 -5
    8 3 -5
    -8 -3 5
    -8 -3 5
    -8 -3 5
    7 3 -5
    7 3 -5
    7 3 -5
    7 3 -5
    7 3 -5
    -7 -3 5
    -7 -3 5
    -7 -3 5
    -7 -3 5
    6 3 -5
    6 3 -5
    6 3 -5
    6 3 -5
    6 3 -5
    -6 -3 5
    -6 -3 5
    -6 -3 5
    5 3 -5
    5 3 -5
    5 3 -5
    5 3 -5
    5 3 -5
    -5 -3 5
    -5 -3 5
    -5 -3 5
    -5 -3 5
    4 3 -5
    4 3 -5
    4 3 -5
    4 3 -5
    4 3 -5
    4 3 -5
    -4 -3 5
    -4 -3 5
    -4 -3 5
    -4 -3 5
    -4 -3 5
    3 3 -5
    3 3 -5
    3 3 -5
    3 3 -5
    3 3 -5
    3 3 -5
    -3 -3 5
    -3 -3 5
    -3 -3 5
    -3 -3 5
    -3 -3 5
    2 3 -5
    2 3 -5
    2 3 -5
    2 3 -5
    2 3 -5
    2 3 -5
    -2 -3 5
    -2 -3 5
    -2 -3 5
    -2 -3 5
    -2 -3 5
    1 3 -5
    1 3 -5
    1 3 -5
    1 3 -5
    1 3 -5
    -1 -3 5
    -1 -3 5
    -1 -3 5
    -1 -3 5
    -1 -3 5
    0 3 -5
    0 3 -5
    0 3 -5
    0 3 -5
    0 3 -5
    0 -3 5
    0 -3 5
    0 -3 5
    0 -3 5
    0 -3 5
    0 -3 5
    -1 3 -5
    -1 3 -5
    -1 3 -5
    -1 3 -5
    -1 3 -5
    1 -3 5
    1 -3 5
    1 -3 5
    1 -3 5
    1 -3 5
    1 -3 5
    -2 3 -5
    -2 3 -5
    -2 3 -5
    -2 3 -5
    2 -3 5
    2 -3 5
    2 -3 5
    2 -3 5
    2 -3 5
    2 -3 5
    2 -3 5
    -3 3 -5
    -3 3 -5
    3 -3 5
    3 -3 5
    3 -3 5
    3 -3 5
    3 -3 5
    3 -3 5
    -4 3 -5
    -4 3 -5
    4 -3 5
    4 -3 5
    4 -3 5
    4 -3 5
    4 -3 5
    -5 3 -5
    -5 3 -5
    5 -3 5
    5 -3 5
    5 -3 5
    5 -3 5
    -6 3 -5
    6 -3 5
    6 -3 5
    6 -3 5
    6 -3 5
    -7 3 -5
    -7 3 -5
    7 -3 5
    7 -3 5
    -8 3 -5
    -8 3 -5
    8 -3 5
    8 -3 5
    -9 3 -5
    -9 3 -5
    9 -3 5
    -10 3 -5
    -10 3 -5
    10 -3 5
    10 2 -5
    10 2 -5
    10 2 -5
    -10 -2 5
    -10 -2 5
    -10 -2 5
    -10 -2 5
    9 2 -5
    9 2 -5
    9 2 -5
    9 2 -5
    -9 -2 5
    -9 -2 5
    -9 -2 5
    8 2 -5
    8 2 -5
    8 2 -5
    8 2 -5
    8 2 -5
    -8 -2 5
    -8 -2 5
    -8 -2 5
    7 2 -5
    7 2 -5
    7 2 -5
    7 2 -5
    7 2 -5
    -7 -2 5
    -7 -2 5
    -7 -2 5
    -7 -2 5
    6 2 -5
    6 2 -5
    6 2 -5
    6 2 -5
    6 2 -5
    6 2 -5
    6 2 -5
    -6 -2 5
    -6 -2 5
    -6 -2 5
    -6 -2 5
    5 2 -5
    5 2 -5
    5 2 -5
    5 2 -5
    5 2 -5
    -5 -2 5
    -5 -2 5
    -5 -2 5
    -5 -2 5
    4 2 -5
    4 2 -5
    4 2 -5
    4 2 -5
    4 2 -5
    4 2 -5
    4 2 -5
    -4 -2 5
    -4 -2 5
    -4 -2 5
    -4 -2 5
    -4 -2 5
    3 2 -5
    3 2 -5
    3 2 -5
    3 2 -5
    3 2 -5
    3 2 -5
    3 2 -5
    -3 -2 5
    -3 -2 5
    -3 -2 5
    -3 -2 5
    -3 -2 5
    2 2 -5
    2 2 -5
    2 2 -5
    2 2 -5
    2 2 -5
    2 2 -5
    2 2 -5
    2 2 -5
    -2 -2 5
    -2 -2 5
    -2 -2 5
    -2 -2 5
    1 2 -5
    1 2 -5
    1 2 -5
    1 2 -5
    1 2 -5
    1 2 -5
    -1 -2 5
    -1 -2 5
    -1 -2 5
    0 2 -5
    0 2 -5
    0 2 -5
    0 2 -5
    0 2 -5
    0 2 -5
    0 -2 5
    0 -2 5
    0 -2 5
    0 -2 5
    0 -2 5
    -1 2 -5
    -1 2 -5
    -1 2 -5
    -1 2 -5
    -1 2 -5
    1 -2 5
    1 -2 5
    1 -2 5
    1 -2 5
    1 -2 5
    -2 2 -5
    -2 2 -5
    -2 2 -5
    2 -2 5
    2 -2 5
    2 -2 5
    2 -2 5
    2 -2 5
    -3 2 -5
    -3 2 -5
    -3 2 -5
    3 -2 5
    3 -2 5
    3 -2 5
    3 -2 5
    3 -2 5
    -4 2 -5
    -4 2 -5
    -4 2 -5
    4 -2 5
    4 -2 5
    4 -2 5
    4 -2 5
    4 -2 5
    -5 2 -5
    -5 2 -5
    -5 2 -5
    5 -2 5
    5 -2 5
    5 -2 5
    5 -2 5
    -6 2 -5
    -6 2 -5
    6 -2 5
    6 -2 5
    -7 2 -5
    -7 2 -5
    7 -2 5
    7 -2 5
    -8 2 -5
    -8 2 -5
    8 -2 5
    8 -2 5
    -9 2 -5
    -9 2 -5
    9 -2 5
    9 -2 5
    -10 2 -5
    -10 2 -5
    10 -2 5
    10 1 -5
    10 1 -5
    -10 -1 5
    -10 -1 5
    -10 -1 5
    -10 -1 5
    9 1 -5
    9 1 -5
    9 1 -5
    9 1 -5
    -9 -1 5
    -9 -1 5
    -9 -1 5
    -9 -1 5
    8 1 -5
    8 1 -5
    8 1 -5
    8 1 -5
    8 1 -5
    -8 -1 5
    -8 -1 5
    -8 -1 5
    -8 -1 5
    -8 -1 5
    7 1 -5
    7 1 -5
    7 1 -5
    7 1 -5
    7 1 -5
    7 1 -5
    7 1 -5
    7 1 -5
    -7 -1 5
    -7 -1 5
    -7 -1 5
    -7 -1 5
    -7 -1 5
    6 1 -5
    6 1 -5
    6 1 -5
    6 1 -5
    6 1 -5
    6 1 -5
    6 1 -5
    6 1 -5
    6 1 -5
    -6 -1 5
    -6 -1 5
    -6 -1 5
    -6 -1 5
    -6 -1 5
    5 1 -5
    5 1 -5
    5 1 -5
    5 1 -5
    5 1 -5
    5 1 -5
    5 1 -5
    5 1 -5
    5 1 -5
    5 1 -5
    -5 -1 5
    -5 -1 5
    -5 -1 5
    -5 -1 5
    4 1 -5
    4 1 -5
    4 1 -5
    4 1 -5
    4 1 -5
    4 1 -5
    4 1 -5
    4 1 -5
    -4 -1 5
    -4 -1 5
    -4 -1 5
    3 1 -5
    3 1 -5
    3 1 -5
    3 1 -5
    3 1 -5
    3 1 -5
    3 1 -5
    3 1 -5
    3 1 -5
    -3 -1 5
    -3 -1 5
    -3 -1 5
    2 1 -5
    2 1 -5
    2 1 -5
    2 1 -5
    -2 -1 5
    -2 -1 5
    -2 -1 5
    -2 -1 5
    1 1 -5
    1 1 -5
    1 1 -5
    1 1 -5
    1 1 -5
    1 1 -5
    1 1 -5
    -1 -1 5
    -1 -1 5
    -1 -1 5
    -1 -1 5
    -1 -1 5
    0 1 -5
    0 1 -5
    0 1 -5
    0 1 -5
    0 1 -5
    0 -1 5
    0 -1 5
    0 -1 5
    0 -1 5
    -1 1 -5
    -1 1 -5
    -1 1 -5
    1 -1 5
    1 -1 5
    1 -1 5
    -2 1 -5
    -2 1 -5
    -2 1 -5
    -2 1 -5
    2 -1 5
    2 -1 5
    2 -1 5
    2 -1 5
    2 -1 5
    -3 1 -5
    -3 1 -5
    -3 1 -5
    -3 1 -5
    -3 1 -5
    3 -1 5
    3 -1 5
    3 -1 5
    3 -1 5
    3 -1 5
    -4 1 -5
    -4 1 -5
    -4 1 -5
    4 -1 5
    4 -1 5
    4 -1 5
    4 -1 5
    4 -1 5
    -5 1 -5
    -5 1 -5
    -5 1 -5
    5 -1 5
    5 -1 5
    5 -1 5
    5 -1 5
    -6 1 -5
    -6 1 -5
    -6 1 -5
    6 -1 5
    6 -1 5
    6 -1 5
    -7 1 -5
    -7 1 -5
    7 -1 5
    7 -1 5
    -8 1 -5
    -8 1 -5
    8 -1 5
    8 -1 5
    -9 1 -5
    -9 1 -5
    9 -1 5
    9 -1 5
    -10 1 -5
    10 -1 5
    10 0 -5
    10 0 -5
    -10 0 5
    -10 0 5
    9 0 -5
    9 0 -5
    9 0 -5
    9 0 -5
    9 0 -5
    9 0 -5
    -9 0 5
    -9 0 5
    -9 0 5
    -9 0 5
    -9 0 5
    8 0 -5
    8 0 -5
    8 0 -5
    8 0 -5
    8 0 -5
    8 0 -5
    8 0 -5
    8 0 -5
    8 0 -5
    -8 0 5
    -8 0 5
    -8 0 5
    -8 0 5
    -8 0 5
    -8 0 5
    7 0 -5
    7 0 -5
    7 0 -5
    7 0 -5
    7 0 -5
    7 0 -5
    7 0 -5
    7 0 -5
    -7 0 5
    -7 0 5
    -7 0 5
    -7 0 5
    -7 0 5
    -7 0 5
    6 0 -5
    6 0 -5
    6 0 -5
    6 0 -5
    6 0 -5
    6 0 -5
    6 0 -5
    6 0 -5
    -6 0 5
    -6 0 5
    -6 0 5
    -6 0 5
    -6 0 5
    -6 0 5
    5 0 -5
    5 0 -5
    5 0 -5
    5 0 -5
    5 0 -5
    5 0 -5
    5 0 -5
    5 0 -5
    -5 0 5
    -5 0 5
    -5 0 5
    4 0 -5
    4 0 -5
    4 0 -5
    4 0 -5
    4 0 -5
    4 0 -5
    4 0 -5
    4 0 -5
    -4 0 5
    -4 0 5
    -4 0 5
    3 0 -5
    3 0 -5
    3 0 -5
    3 0 -5
    3 0 -5
    3 0 -5
    3 0 -5
    3 0 -5
    -3 0 5
    -3 0 5
    -3 0 5
    2 0 -5
    2 0 -5
    2 0 -5
    2 0 -5
    -2 0 5
    -2 0 5
    -2 0 5
    -2 0 5
    1 0 -5
    1 0 -5
    1 0 -5
    1 0 -5
    1 0 -5
    1 0 -5
    -1 0 5
    -1 0 5
    -1 0 5
    -1 0 5
    0 0 -5
    0 0 -5
    0 0 -5
    0 0 -5
    0 0 -5
    0 0 5
    0 0 5
    0 0 5
    -1 0 -5
    -1 0 -5
    -1 0 -5
    -1 0 -5
    1 0 5
    1 0 5
    1 0 5
    1 0 5
    1 0 5
    1 0 5
    -2 0 -5
    -2 0 -5
    -2 0 -5
    -2 0 -5
    2 0 5
    2 0 5
    2 0 5
    2 0 5
    -3 0 -5
    -3 0 -5
    -3 0 -5
    3 0 5
    3 0 5
    3 0 5
    3 0 5
    -4 0 -5
    -4 0 -5
    -4 0 -5
    4 0 5
    4 0 5
    4 0 5
    4 0 5
    4 0 5
    -5 0 -5
    -5 0 -5
    -5 0 -5
    5 0 5
    5 0 5
    5 0 5
    5 0 5
    -6 0 -5
    -6 0 -5
    -6 0 -5
    6 0 5
    6 0 5
    6 0 5
    -7 0 -5
    -7 0 -5
    -7 0 -5
    7 0 5
    7 0 5
    7 0 5
    -8 0 -5
    -8 0 -5
    8 0 5
    8 0 5
    -9 0 -5
    -9 0 -5
    9 0 5
    10 -1 -5
    -10 1 5
    -10 1 5
    9 -1 -5
    9 -1 -5
    9 -1 -5
    9 -1 -5
    9 -1 -5
    -9 1 5
    -9 1 5
    -9 1 5
    -9 1 5
    -9 1 5
    8 -1 -5
    8 -1 -5
    8 -1 -5
    8 -1 -5
    8 -1 -5
    8 -1 -5
    8 -1 -5
    8 -1 -5
    -8 1 5
    -8 1 5
    -8 1 5
    -8 1 5
    -8 1 5
    -8 1 5
    7 -1 -5
    7 -1 -5
    7 -1 -5
    7 -1 -5
    7 -1 -5
    7 -1 -5
    7 -1 -5
    7 -1 -5
    -7 1 5
    -7 1 5
    -7 1 5
    -7 1 5
    -7 1 5
    -7 1 5
    6 -1 -5
    6 -1 -5
    6 -1 -5
    6 -1 -5
    6 -1 -5
    6 -1 -5
    6 -1 -5
    6 -1 -5
    -6 1 5
    -6 1 5
    -6 1 5
    -6 1 5
    5 -1 -5
    5 -1 -5
    5 -1 -5
    5 -1 -5
    5 -1 -5
    5 -1 -5
    5 -1 -5
    5 -1 -5
    -5 1 5
    -5 1 5
    -5 1 5
    4 -1 -5
    4 -1 -5
    4 -1 -5
    4 -1 -5
    4 -1 -5
    4 -1 -5
    4 -1 -5
    -4 1 5
    -4 1 5
    3 -1 -5
    3 -1 -5
    3 -1 -5
    3 -1 -5
    3 -1 -5
    3 -1 -5
    3 -1 -5
    -3 1 5
    -3 1 5
    2 -1 -5
    2 -1 -5
    2 -1 -5
    -2 1 5
    -2 1 5
    -2 1 5
    1 -1 -5
    1 -1 -5
    1 -1 -5
    1 -1 -5
    1 -1 -5
    -1 1 5
    -1 1 5
    0 -1 -5
    0 -1 -5
    0 -1 -5
    0 -1 -5
    0 -1 -5
    0 1 5
    0 1 5
    0 1 5
    -1 -1 -5
    -1 -1 -5
    -1 -1 -5
    -1 -1 -5
    1 1 5
    1 1 5
    1 1 5
    1 1 5
    -2 -1 -5
    -2 -1 -5
    -2 -1 -5
    -2 -1 -5
    2 1 5
    2 1 5
    2 1 5
    -3 -1 -5
    -3 -1 -5
    -3 -1 -5
    -3 -1 -5
    3 1 5
    3 1 5
    3 1 5
    3 1 5
    -4 -1 -5
    -4 -1 -5
    4 1 5
    4 1 5
    4 1 5
    4 1 5
    -5 -1 -5
    -5 -1 -5
    5 1 5
    5 1 5
    5 1 5
    5 1 5
    -6 -1 -5
    -6 -1 -5
    -6 -1 -5
    6 1 5
    6 1 5
    6 1 5
    6 1 5
    -7 -1 -5
    -7 -1 -5
    -7 -1 -5
    7 1 5
    7 1 5
    7 1 5
    -8 -1 -5
    -8 -1 -5
    8 1 5
    -9 -1 -5
    -9 -1 -5
    9 1 5
    11 -2 -5
    11 -2 -5
    -11 2 5
    10 -2 -5
    10 -2 -5
    10 -2 -5
    -10 2 5
    9 -2 -5
    9 -2 -5
    9 -2 -5
    9 -2 -5
    -9 2 5
    -9 2 5
    -9 2 5
    8 -2 -5
    8 -2 -5
    8 -2 -5
    8 -2 -5
    8 -2 -5
    8 -2 -5
    8 -2 -5
    8 -2 -5
    8 -2 -5
    -8 2 5
    -8 2 5
    -8 2 5
    -8 2 5
    -8 2 5
    -8 2 5
    7 -2 -5
    7 -2 -5
    7 -2 -5
    7 -2 -5
    7 -2 -5
    7 -2 -5
    7 -2 -5
    7 -2 -5
    7 -2 -5
    -7 2 5
    -7 2 5
    -7 2 5
    -7 2 5
    6 -2 -5
    6 -2 -5
    6 -2 -5
    6 -2 -5
    6 -2 -5
    6 -2 -5
    6 -2 -5
    6 -2 -5
    -6 2 5
    -6 2 5
    -6 2 5
    5 -2 -5
    5 -2 -5
    5 -2 -5
    5 -2 -5
    5 -2 -5
    5 -2 -5
    5 -2 -5
    -5 2 5
    -5 2 5
    -5 2 5
    4 -2 -5
    4 -2 -5
    4 -2 -5
    4 -2 -5
    4 -2 -5
    4 -2 -5
    -4 2 5
    -4 2 5
    -4 2 5
    3 -2 -5
    3 -2 -5
    3 -2 -5
    3 -2 -5
    3 -2 -5
    3 -2 -5
    -3 2 5
    -3 2 5
    2 -2 -5
    2 -2 -5
    2 -2 -5
    2 -2 -5
    -2 2 5
    -2 2 5
    -2 2 5
    1 -2 -5
    1 -2 -5
    1 -2 -5
    1 -2 -5
    -1 2 5
    -1 2 5
    -1 2 5
    0 -2 -5
    0 -2 -5
    0 -2 -5
    0 -2 -5
    0 2 5
    0 2 5
    0 2 5
    -1 -2 -5
    -1 -2 -5
    -1 -2 -5
    -1 -2 -5
    -1 -2 -5
    1 2 5
    1 2 5
    1 2 5
    -2 -2 -5
    -2 -2 -5
    -2 -2 -5
    -2 -2 -5
    -2 -2 -5
    2 2 5
    2 2 5
    2 2 5
    -3 -2 -5
    -3 -2 -5
    -3 -2 -5
    -3 -2 -5
    -3 -2 -5
    -3 -2 -5
    3 2 5
    3 2 5
    3 2 5
    3 2 5
    3 2 5
    -4 -2 -5
    -4 -2 -5
    -4 -2 -5
    4 2 5
    4 2 5
    4 2 5
    -5 -2 -5
    -5 -2 -5
    -5 -2 -5
    5 2 5
    5 2 5
    5 2 5
    5 2 5
    -6 -2 -5
    -6 -2 -5
    -6 -2 -5
    6 2 5
    6 2 5
    6 2 5
    6 2 5
    -7 -2 -5
    -7 -2 -5
    -7 -2 -5
    7 2 5
    7 2 5
    -8 -2 -5
    -8 -2 -5
    -8 -2 -5
    8 2 5
    8 2 5
    -9 -2 -5
    9 2 5
    11 -3 -5
    11 -3 -5
    11 -3 -5
    -11 3 5
    10 -3 -5
    10 -3 -5
    10 -3 -5
    -10 3 5
    9 -3 -5
    9 -3 -5
    9 -3 -5
    9 -3 -5
    -9 3 5
    8 -3 -5
    8 -3 -5
    8 -3 -5
    8 -3 -5
    -8 3 5
    -8 3 5
    7 -3 -5
    7 -3 -5
    7 -3 -5
    7 -3 -5
    7 -3 -5
    7 -3 -5
    -7 3 5
    -7 3 5
    -7 3 5
    6 -3 -5
    6 -3 -5
    6 -3 -5
    6 -3 -5
    6 -3 -5
    6 -3 -5
    -6 3 5
    -6 3 5
    -6 3 5
    5 -3 -5
    5 -3 -5
    5 -3 -5
    5 -3 -5
    5 -3 -5
    -5 3 5
    -5 3 5
    -5 3 5
    4 -3 -5
    4 -3 -5
    4 -3 -5
    4 -3 -5
    -4 3 5
    -4 3 5
    -4 3 5
    3 -3 -5
    3 -3 -5
    3 -3 -5
    3 -3 -5
    -3 3 5
    -3 3 5
    2 -3 -5
    2 -3 -5
    2 -3 -5
    2 -3 -5
    -2 3 5
    -2 3 5
    1 -3 -5
    1 -3 -5
    1 -3 -5
    1 -3 -5
    1 -3 -5
    -1 3 5
    -1 3 5
    -1 3 5
    0 -3 -5
    0 -3 -5
    0 -3 -5
    0 -3 -5
    0 -3 -5
    0 3 5
    0 3 5
    -1 -3 -5
    -1 -3 -5
    -1 -3 -5
    -1 -3 -5
    1 3 5
    1 3 5
    1 3 5
    -2 -3 -5
    -2 -3 -5
    -2 -3 -5
    -2 -3 -5
    -2 -3 -5
    2 3 5
    2 3 5
    2 3 5
    -3 -3 -5
    -3 -3 -5
    -3 -3 -5
    -3 -3 -5
    3 3 5
    3 3 5
    3 3 5
    3 3 5
    -4 -3 -5
    -4 -3 -5
    -4 -3 -5
    4 3 5
    4 3 5
    4 3 5
    4 3 5
    -5 -3 -5
    -5 -3 -5
    -5 -3 -5
    5 3 5
    5 3 5
    5 3 5
    -6 -3 -5
    -6 -3 -5
    -6 -3 -5
    6 3 5
    6 3 5
    6 3 5
    -7 -3 -5
    -7 -3 -5
    -7 -3 -5
    7 3 5
    7 3 5
    -8 -3 -5
    -8 -3 -5
    -8 -3 -5
    8 3 5
    8 3 5
    11 -4 -5
    10 -4 -5
    10 -4 -5
    10 -4 -5
    -10 4 5
    9 -4 -5
    9 -4 -5
    9 -4 -5
    9 -4 -5
    -9 4 5
    8 -4 -5
    8 -4 -5
    8 -4 -5
    8 -4 -5
    7 -4 -5
    7 -4 -5
    7 -4 -5
    7 -4 -5
    -7 4 5
    6 -4 -5
    6 -4 -5
    6 -4 -5
    6 -4 -5
    6 -4 -5
    -6 4 5
    5 -4 -5
    5 -4 -5
    5 -4 -5
    -5 4 5
    -5 4 5
    -5 4 5
    4 -4 -5
    4 -4 -5
    4 -4 -5
    4 -4 -5
    4 -4 -5
    -4 4 5
    -4 4 5
    3 -4 -5
    3 -4 -5
    3 -4 -5
    3 -4 -5
    3 -4 -5
    -3 4 5
    -3 4 5
    2 -4 -5
    2 -4 -5
    2 -4 -5
    2 -4 -5
    -2 4 5
    -2 4 5
    1 -4 -5
    1 -4 -5
    1 -4 -5
    1 -4 -5
    1 -4 -5
    -1 4 5
    -1 4 5
    -1 4 5
    0 -4 -5
    0 -4 -5
    0 -4 -5
    0 -4 -5
    0 4 5
    0 4 5
    0 4 5
    -1 -4 -5
    -1 -4 -5
    -1 -4 -5
    -1 -4 -5
    -1 -4 -5
    1 4 5
    1 4 5
    1 4 5
    -2 -4 -5
    -2 -4 -5
    -2 -4 -5
    -2 -4 -5
    2 4 5
    2 4 5
    2 4 5
    -3 -4 -5
    -3 -4 -5
    -3 -4 -5
    -3 -4 -5
    3 4 5
    3 4 5
    3 4 5
    3 4 5
    -4 -4 -5
    -4 -4 -5
    -4 -4 -5
    4 4 5
    4 4 5
    4 4 5
    -5 -4 -5
    -5 -4 -5
    -5 -4 -5
    5 4 5
    5 4 5
    5 4 5
    -6 -4 -5
    -6 -4 -5
    -6 -4 -5
    6 4 5
    6 4 5
    6 4 5
    -7 -4 -5
    -7 -4 -5
    -7 -4 -5
    7 4 5
    7 4 5
    7 4 5
    -8 -4 -5
    8 4 5
    8 4 5
    10 -5 -5
    10 -5 -5
    10 -5 -5
    10 -5 -5
    -10 5 5
    9 -5 -5
    9 -5 -5
    9 -5 -5
    9 -5 -5
    -9 5 5
    8 -5 -5
    8 -5 -5
    8 -5 -5
    8 -5 -5
    7 -5 -5
    7 -5 -5
    7 -5 -5
    7 -5 -5
    6 -5 -5
    6 -5 -5
    6 -5 -5
    6 -5 -5
    6 -5 -5
    -6 5 5
    5 -5 -5
    5 -5 -5
    5 -5 -5
    5 -5 -5
    5 -5 -5
    -5 5 5
    4 -5 -5
    4 -5 -5
    4 -5 -5
    4 -5 -5
    4 -5 -5
    -4 5 5
    3 -5 -5
    3 -5 -5
    3 -5 -5
    3 -5 -5
    3 -5 -5
    -3 5 5
    -3 5 5
    2 -5 -5
    2 -5 -5
    2 -5 -5
    2 -5 -5
    2 -5 -5
    2 -5 -5
    -2 5 5
    -2 5 5
    1 -5 -5
    1 -5 -5
    1 -5 -5
    1 -5 -5
    1 -5 -5
    -1 5 5
    -1 5 5
    -1 5 5
    -1 5 5
    0 -5 -5
    0 -5 -5
    0 -5 -5
    0 -5 -5
    0 -5 -5
    0 5 5
    0 5 5
    0 5 5
    0 5 5
    -1 -5 -5
    -1 -5 -5
    -1 -5 -5
    -1 -5 -5
    -1 -5 -5
    1 5 5
    1 5 5
    1 5 5
    1 5 5
    -2 -5 -5
    -2 -5 -5
    -2 -5 -5
    -2 -5 -5
    2 5 5
    2 5 5
    2 5 5
    2 5 5
    -3 -5 -5
    -3 -5 -5
    -3 -5 -5
    3 5 5
    3 5 5
    3 5 5
    -4 -5 -5
    -4 -5 -5
    -4 -5 -5
    4 5 5
    4 5 5
    4 5 5
    -5 -5 -5
    -5 -5 -5
    -5 -5 -5
    5 5 5
    5 5 5
    5 5 5
    -6 -5 -5
    -6 -5 -5
    6 5 5
    6 5 5
    6 5 5
    6 5 5
    -7 -5 -5
    -7 -5 -5
    7 5 5
    7 5 5
    7 5 5
    10 -6 -5
    10 -6 -5
    10 -6 -5
    10 -6 -5
    -10 6 5
    9 -6 -5
    9 -6 -5
    9 -6 -5
    9 -6 -5
    8 -6 -5
    8 -6 -5
    8 -6 -5
    8 -6 -5
    7 -6 -5
    7 -6 -5
    7 -6 -5
    7 -6 -5
    6 -6 -5
    6 -6 -5
    6 -6 -5
    6 -6 -5
    5 -6 -5
    5 -6 -5
    5 -6 -5
    5 -6 -5
    5 -6 -5
    -5 6 5
    4 -6 -5
    4 -6 -5
    4 -6 -5
    4 -6 -5
    4 -6 -5
    -4 6 5
    3 -6 -5
    3 -6 -5
    3 -6 -5
    3 -6 -5
    3 -6 -5
    -3 6 5
    2 -6 -5
    2 -6 -5
    2 -6 -5
    2 -6 -5
    -2 6 5
    -2 6 5
    -2 6 5
    1 -6 -5
    1 -6 -5
    1 -6 -5
    1 -6 -5
    -1 6 5
    -1 6 5
    -1 6 5
    -1 6 5
    0 -6 -5
    0 -6 -5
    0 -6 -5
    0 -6 -5
    0 -6 -5
    0 6 5
    0 6 5
    0 6 5
    0 6 5
    -1 -6 -5
    -1 -6 -5
    -1 -6 -5
    -1 -6 -5
    1 6 5
    1 6 5
    1 6 5
    -2 -6 -5
    -2 -6 -5
    -2 -6 -5
    -2 -6 -5
    2 6 5
    2 6 5
    2 6 5
    -3 -6 -5
    -3 -6 -5
    -3 -6 -5
    3 6 5
    3 6 5
    3 6 5
    -4 -6 -5
    -4 -6 -5
    -4 -6 -5
    4 6 5
    4 6 5
    4 6 5
    -5 -6 -5
    -5 -6 -5
    5 6 5
    5 6 5
    5 6 5
    -6 -6 -5
    -6 -6 -5
    6 6 5
    6 6 5
    6 6 5
    6 6 5
    10 -7 -5
    10 -7 -5
    -10 7 5
    9 -7 -5
    9 -7 -5
    9 -7 -5
    9 -7 -5
    8 -7 -5
    8 -7 -5
    8 -7 -5
    8 -7 -5
    7 -7 -5
    7 -7 -5
    7 -7 -5
    7 -7 -5
    6 -7 -5
    6 -7 -5
    6 -7 -5
    6 -7 -5
    5 -7 -5
    5 -7 -5
    5 -7 -5
    5 -7 -5
    -5 7 5
    4 -7 -5
    4 -7 -5
    4 -7 -5
    4 -7 -5
    4 -7 -5
    -4 7 5
    3 -7 -5
    3 -7 -5
    3 -7 -5
    3 -7 -5
    3 -7 -5
    -3 7 5
    2 -7 -5
    2 -7 -5
    2 -7 -5
    2 -7 -5
    -2 7 5
    -2 7 5
    1 -7 -5
    1 -7 -5
    1 -7 -5
    1 -7 -5
    -1 7 5
    -1 7 5
    -1 7 5
    0 -7 -5
    0 -7 -5
    0 -7 -5
    0 -7 -5
    0 7 5
    0 7 5
    0 7 5
    -1 -7 -5
    -1 -7 -5
    -1 -7 -5
    -1 -7 -5
    1 7 5
    1 7 5
    1 7 5
    -2 -7 -5
    -2 -7 -5
    -2 -7 -5
    -2 -7 -5
    2 7 5
    2 7 5
    2 7 5
    -3 -7 -5
    -3 -7 -5
    -3 -7 -5
    3 7 5
    3 7 5
    3 7 5
    -4 -7 -5
    -4 -7 -5
    4 7 5
    4 7 5
    4 7 5
    -5 -7 -5
    -5 -7 -5
    5 7 5
    5 7 5
    5 7 5
    -6 -7 -5
    6 7 5
    6 7 5
    9 -8 -5
    9 -8 -5
    9 -8 -5
    9 -8 -5
    8 -8 -5
    8 -8 -5
    8 -8 -5
    8 -8 -5
    7 -8 -5
    7 -8 -5
    7 -8 -5
    7 -8 -5
    6 -8 -5
    6 -8 -5
    6 -8 -5
    6 -8 -5
    5 -8 -5
    5 -8 -5
    5 -8 -5
    5 -8 -5
    4 -8 -5
    4 -8 -5
    4 -8 -5
    4 -8 -5
    4 -8 -5
    -4 8 5
    3 -8 -5
    3 -8 -5
    3 -8 -5
    3 -8 -5
    -3 8 5
    2 -8 -5
    2 -8 -5
    2 -8 -5
    2 -8 -5
    -2 8 5
    -2 8 5
    1 -8 -5
    1 -8 -5
    1 -8 -5
    -1 8 5
    0 -8 -5
    0 -8 -5
    0 -8 -5
    0 8 5
    -1 -8 -5
    -1 -8 -5
    -1 -8 -5
    1 8 5
    1 8 5
    -2 -8 -5
    -2 -8 -5
    2 8 5
    2 8 5
    2 8 5
    -3 -8 -5
    -3 -8 -5
    3 8 5
    3 8 5
    3 8 5
    -4 -8 -5
    -4 -8 -5
    4 8 5
    4 8 5
    4 8 5
    5 8 5
    8 -9 -5
    8 -9 -5
    8 -9 -5
    8 -9 -5
    7 -9 -5
    7 -9 -5
    7 -9 -5
    7 -9 -5
    6 -9 -5
    6 -9 -5
    6 -9 -5
    6 -9 -5
    5 -9 -5
    5 -9 -5
    5 -9 -5
    5 -9 -5
    4 -9 -5
    4 -9 -5
    4 -9 -5
    4 -9 -5
    3 -9 -5
    3 -9 -5
    3 -9 -5
    3 -9 -5
    -3 9 5
    -3 9 5
    2 -9 -5
    2 -9 -5
    2 -9 -5
    -2 9 5
    1 -9 -5
    1 -9 -5
    1 -9 -5
    -1 9 5
    0 -9 -5
    0 -9 -5
    0 -9 -5
    0 9 5
    -1 -9 -5
    -1 -9 -5
    1 9 5
    -2 -9 -5
    2 9 5
    -3 -9 -5
    3 9 5
    3 9 5
    7 -10 -5
    7 -10 -5
    7 -10 -5
    7 -10 -5
    6 -10 -5
    6 -10 -5
    6 -10 -5
    6 -10 -5
    5 -10 -5
    5 -10 -5
    5 -10 -5
    5 -10 -5
    4 -10 -5
    4 -10 -5
    3 -10 -5
    3 -10 -5
    2 -10 -5
    2 -10 -5
    2 -10 -5
    -2 10 5
    1 -10 -5
    1 -10 -5
    -1 10 5
    0 -10 -5
    0 -10 -5
    0 10 5
    -1 -10 -5
    1 10 5
    -2 -10 -5
    2 10 5
    5 -11 -5
    4 -11 -5
    4 -11 -5
    3 -11 -5
    2 -11 -5
    1 -11 -5
    1 -11 -5
    -1 11 5
    1 11 -6
    -1 -11 6
    0 11 -6
    0 -11 6
    -1 11 -6
    1 -11 6
    2 -11 6
    3 -11 6
    4 -11 6
    5 -11 6
    3 10 -6
    3 10 -6
    3 10 -6
    -3 -10 6
    -3 -10 6
    -3 -10 6
    2 10 -6
    2 10 -6
    2 10 -6
    -2 -10 6
    -2 -10 6
    1 10 -6
    1 10 -6
    1 10 -6
    -1 -10 6
    -1 -10 6
    0 10 -6
    0 10 -6
    0 -10 6
    -1 10 -6
    1 -10 6
    -2 10 -6
    2 -10 6
    3 -10 6
    4 -10 6
    4 -10 6
    5 -10 6
    5 -10 6
    -6 10 -6
    6 -10 6
    6 -10 6
    6 -10 6
    6 -10 6
    -7 10 -6
    7 -10 6
    7 -10 6
    7 -10 6
    7 -10 6
    5 9 -6
    5 9 -6
    5 9 -6
    5 9 -6
    -5 -9 6
    -5 -9 6
    4 9 -6
    4 9 -6
    4 9 -6
    4 9 -6
    -4 -9 6
    -4 -9 6
    -4 -9 6
    3 9 -6
    3 9 -6
    3 9 -6
    3 9 -6
    -3 -9 6
    -3 -9 6
    -3 -9 6
    2 9 -6
    2 9 -6
    2 9 -6
    -2 -9 6
    -2 -9 6
    -2 -9 6
    1 9 -6
    1 9 -6
    1 9 -6
    -1 -9 6
    -1 -9 6
    -1 -9 6
    0 9 -6
    0 9 -6
    0 9 -6
    0 -9 6
    0 -9 6
    -1 9 -6
    -1 9 -6
    1 -9 6
    -2 9 -6
    -2 9 -6
    2 -9 6
    3 -9 6
    3 -9 6
    -4 9 -6
    4 -9 6
    4 -9 6
    4 -9 6
    4 -9 6
    -5 9 -6
    5 -9 6
    5 -9 6
    5 -9 6
    5 -9 6
    -6 9 -6
    6 -9 6
    6 -9 6
    6 -9 6
    6 -9 6
    -7 9 -6
    7 -9 6
    7 -9 6
    7 -9 6
    7 -9 6
    -8 9 -6
    8 -9 6
    8 -9 6
    6 8 -6
    6 8 -6
    6 8 -6
    6 8 -6
    -6 -8 6
    -6 -8 6
    5 8 -6
    5 8 -6
    5 8 -6
    5 8 -6
    -5 -8 6
    -5 -8 6
    -5 -8 6
    4 8 -6
    4 8 -6
    4 8 -6
    4 8 -6
    -4 -8 6
    -4 -8 6
    -4 -8 6
    3 8 -6
    3 8 -6
    3 8 -6
    3 8 -6
    -3 -8 6
    -3 -8 6
    -3 -8 6
    2 8 -6
    2 8 -6
    2 8 -6
    2 8 -6
    -2 -8 6
    -2 -8 6
    -2 -8 6
    1 8 -6
    1 8 -6
    1 8 -6
    -1 -8 6
    -1 -8 6
    -1 -8 6
    0 8 -6
    0 8 -6
    0 8 -6
    0 -8 6
    0 -8 6
    0 -8 6
    -1 8 -6
    -1 8 -6
    -1 8 -6
    1 -8 6
    1 -8 6
    1 -8 6
    -2 8 -6
    -2 8 -6
    -2 8 -6
    2 -8 6
    2 -8 6
    2 -8 6
    2 -8 6
    -3 8 -6
    -3 8 -6
    3 -8 6
    3 -8 6
    3 -8 6
    3 -8 6
    -4 8 -6
    -4 8 -6
    4 -8 6
    4 -8 6
    4 -8 6
    4 -8 6
    -5 8 -6
    5 -8 6
    5 -8 6
    5 -8 6
    5 -8 6
    -6 8 -6
    6 -8 6
    6 -8 6
    6 -8 6
    6 -8 6
    -7 8 -6
    7 -8 6
    7 -8 6
    7 -8 6
    7 -8 6
    -8 8 -6
    8 -8 6
    8 -8 6
    8 -8 6
    7 7 -6
    7 7 -6
    7 7 -6
    -7 -7 6
    -7 -7 6
    6 7 -6
    6 7 -6
    6 7 -6
    6 7 -6
    -6 -7 6
    -6 -7 6
    5 7 -6
    5 7 -6
    5 7 -6
    5 7 -6
    -5 -7 6
    -5 -7 6
    -5 -7 6
    4 7 -6
    4 7 -6
    4 7 -6
    4 7 -6
    -4 -7 6
    -4 -7 6
    -4 -7 6
    3 7 -6
    3 7 -6
    3 7 -6
    3 7 -6
    -3 -7 6
    -3 -7 6
    -3 -7 6
    2 7 -6
    2 7 -6
    2 7 -6
    2 7 -6
    -2 -7 6
    -2 -7 6
    -2 -7 6
    1 7 -6
    1 7 -6
    1 7 -6
    -1 -7 6
    -1 -7 6
    -1 -7 6
    0 7 -6
    0 7 -6
    0 7 -6
    0 -7 6
    0 -7 6
    0 -7 6
    0 -7 6
    -1 7 -6
    -1 7 -6
    -1 7 -6
    -1 7 -6
    1 -7 6
    1 -7 6
    1 -7 6
    1 -7 6
    1 -7 6
    1 -7 6
    -2 7 -6
    -2 7 -6
    -2 7 -6
    -2 7 -6
    2 -7 6
    2 -7 6
    2 -7 6
    2 -7 6
    2 -7 6
    -3 7 -6
    -3 7 -6
    -3 7 -6
    3 -7 6
    3 -7 6
    3 -7 6
    3 -7 6
    -4 7 -6
    -4 7 -6
    4 -7 6
    4 -7 6
    4 -7 6
    4 -7 6
    -5 7 -6
    -5 7 -6
    5 -7 6
    5 -7 6
    5 -7 6
    5 -7 6
    -6 7 -6
    -6 7 -6
    6 -7 6
    6 -7 6
    6 -7 6
    6 -7 6
    -7 7 -6
    7 -7 6
    7 -7 6
    7 -7 6
    7 -7 6
    -8 7 -6
    8 -7 6
    8 -7 6
    8 -7 6
    -9 7 -6
    9 -7 6
    9 -7 6
    8 6 -6
    -8 -6 6
    7 6 -6
    7 6 -6
    7 6 -6
    7 6 -6
    -7 -6 6
    -7 -6 6
    -7 -6 6
    6 6 -6
    6 6 -6
    6 6 -6
    6 6 -6
    -6 -6 6
    -6 -6 6
    -6 -6 6
    5 6 -6
    5 6 -6
    5 6 -6
    5 6 -6
    -5 -6 6
    -5 -6 6
    -5 -6 6
    4 6 -6
    4 6 -6
    4 6 -6
    4 6 -6
    -4 -6 6
    -4 -6 6
    -4 -6 6
    3 6 -6
    3 6 -6
    3 6 -6
    3 6 -6
    -3 -6 6
    -3 -6 6
    -3 -6 6
    2 6 -6
    2 6 -6
    2 6 -6
    2 6 -6
    -2 -6 6
    -2 -6 6
    -2 -6 6
    1 6 -6
    1 6 -6
    1 6 -6
    -1 -6 6
    -1 -6 6
    -1 -6 6
    -1 -6 6
    0 6 -6
    0 6 -6
    0 6 -6
    0 6 -6
    0 -6 6
    0 -6 6
    0 -6 6
    0 -6 6
    0 -6 6
    -1 6 -6
    -1 6 -6
    -1 6 -6
    -1 6 -6
    1 -6 6
    1 -6 6
    1 -6 6
    1 -6 6
    1 -6 6
    1 -6 6
    -2 6 -6
    -2 6 -6
    -2 6 -6
    -2 6 -6
    2 -6 6
    2 -6 6
    2 -6 6
    2 -6 6
    2 -6 6
    -3 6 -6
    -3 6 -6
    -3 6 -6
    3 -6 6
    3 -6 6
    3 -6 6
    3 -6 6
    3 -6 6
    -4 6 -6
    -4 6 -6
    4 -6 6
    4 -6 6
    4 -6 6
    4 -6 6
    -5 6 -6
    -5 6 -6
    5 -6 6
    5 -6 6
    5 -6 6
    5 -6 6
    -6 6 -6
    -6 6 -6
    6 -6 6
    6 -6 6
    6 -6 6
    6 -6 6
    -7 6 -6
    -7 6 -6
    7 -6 6
    7 -6 6
    7 -6 6
    -8 6 -6
    -8 6 -6
    8 -6 6
    8 -6 6
    8 -6 6
    -9 6 -6
    9 -6 6
    9 -6 6
    8 5 -6
    8 5 -6
    8 5 -6
    8 5 -6
    -8 -5 6
    -8 -5 6
    -8 -5 6
    7 5 -6
    7 5 -6
    7 5 -6
    7 5 -6
    -7 -5 6
    -7 -5 6
    -7 -5 6
    6 5 -6
    6 5 -6
    6 5 -6
    6 5 -6
    -6 -5 6
    -6 -5 6
    -6 -5 6
    5 5 -6
    5 5 -6
    5 5 -6
    5 5 -6
    5 5 -6
    -5 -5 6
    -5 -5 6
    -5 -5 6
    4 5 -6
    4 5 -6
    4 5 -6
    4 5 -6
    4 5 -6
    -4 -5 6
    -4 -5 6
    -4 -5 6
    3 5 -6
    3 5 -6
    3 5 -6
    3 5 -6
    3 5 -6
    -3 -5 6
    -3 -5 6
    -3 -5 6
    2 5 -6
    2 5 -6
    2 5 -6
    2 5 -6
    2 5 -6
    -2 -5 6
    -2 -5 6
    -2 -5 6
    -2 -5 6
    1 5 -6
    1 5 -6
    1 5 -6
    1 5 -6
    -1 -5 6
    -1 -5 6
    -1 -5 6
    -1 -5 6
    -1 -5 6
    0 5 -6
    0 5 -6
    0 5 -6
    0 5 -6
    0 5 -6
    0 -5 6
    0 -5 6
    0 -5 6
    0 -5 6
    0 -5 6
    0 -5 6
    -1 5 -6
    -1 5 -6
    -1 5 -6
    -1 5 -6
    -1 5 -6
    1 -5 6
    1 -5 6
    1 -5 6
    1 -5 6
    1 -5 6
    1 -5 6
    -2 5 -6
    -2 5 -6
    -2 5 -6
    -2 5 -6
    2 -5 6
    2 -5 6
    2 -5 6
    2 -5 6
    2 -5 6
    2 -5 6
    2 -5 6
    -3 5 -6
    -3 5 -6
    -3 5 -6
    3 -5 6
    3 -5 6
    3 -5 6
    3 -5 6
    3 -5 6
    -4 5 -6
    -4 5 -6
    4 -5 6
    4 -5 6
    4 -5 6
    4 -5 6
    4 -5 6
    -5 5 -6
    -5 5 -6
    5 -5 6
    5 -5 6
    5 -5 6
    5 -5 6
    5 -5 6
    -6 5 -6
    -6 5 -6
    6 -5 6
    6 -5 6
    6 -5 6
    6 -5 6
    -7 5 -6
    -7 5 -6
    7 -5 6
    7 -5 6
    7 -5 6
    -8 5 -6
    -8 5 -6
    8 -5 6
    8 -5 6
    8 -5 6
    -9 5 -6
    -9 5 -6
    9 -5 6
    9 -5 6
    9 4 -6
    9 4 -6
    9 4 -6
    9 4 -6
    -9 -4 6
    -9 -4 6
    -9 -4 6
    8 4 -6
    8 4 -6
    8 4 -6
    8 4 -6
    -8 -4 6
    -8 -4 6
    -8 -4 6
    7 4 -6
    7 4 -6
    7 4 -6
    7 4 -6
    -7 -4 6
    -7 -4 6
    -7 -4 6
    -7 -4 6
    6 4 -6
    6 4 -6
    6 4 -6
    6 4 -6
    6 4 -6
    -6 -4 6
    -6 -4 6
    -6 -4 6
    5 4 -6
    5 4 -6
    5 4 -6
    5 4 -6
    5 4 -6
    -5 -4 6
    -5 -4 6
    -5 -4 6
    4 4 -6
    4 4 -6
    4 4 -6
    -4 -4 6
    3 4 -6
    3 4 -6
    3 4 -6
    3 4 -6
    3 4 -6
    3 4 -6
    -3 -4 6
    -3 -4 6
    -3 -4 6
    -3 -4 6
    2 4 -6
    2 4 -6
    2 4 -6
    2 4 -6
    2 4 -6
    2 4 -6
    -2 -4 6
    -2 -4 6
    -2 -4 6
    -2 -4 6
    -2 -4 6
    1 4 -6
    1 4 -6
    1 4 -6
    1 4 -6
    -1 -4 6
    -1 -4 6
    -1 -4 6
    -1 -4 6
    -1 -4 6
    0 4 -6
    0 4 -6
    0 4 -6
    0 4 -6
    0 4 -6
    0 -4 6
    0 -4 6
    0 -4 6
    0 -4 6
    0 -4 6
    0 -4 6
    -1 4 -6
    -1 4 -6
    -1 4 -6
    -1 4 -6
    -1 4 -6
    1 -4 6
    1 -4 6
    1 -4 6
    1 -4 6
    1 -4 6
    1 -4 6
    1 -4 6
    -2 4 -6
    -2 4 -6
    -2 4 -6
    -2 4 -6
    -2 4 -6
    2 -4 6
    2 -4 6
    2 -4 6
    2 -4 6
    2 -4 6
    2 -4 6
    2 -4 6
    -3 4 -6
    -3 4 -6
    -3 4 -6
    3 -4 6
    3 -4 6
    3 -4 6
    3 -4 6
    3 -4 6
    -4 4 -6
    -4 4 -6
    4 -4 6
    4 -4 6
    4 -4 6
    4 -4 6
    -5 4 -6
    -5 4 -6
    5 -4 6
    5 -4 6
    5 -4 6
    5 -4 6
    5 -4 6
    -6 4 -6
    -6 4 -6
    6 -4 6
    6 -4 6
    6 -4 6
    6 -4 6
    6 -4 6
    -7 4 -6
    -7 4 -6
    7 -4 6
    7 -4 6
    7 -4 6
    -8 4 -6
    -8 4 -6
    8 -4 6
    8 -4 6
    -9 4 -6
    -9 4 -6
    9 -4 6
    9 -4 6
    -10 4 -6
    10 -4 6
    9 3 -6
    9 3 -6
    9 3 -6
    9 3 -6
    -9 -3 6
    -9 -3 6
    -9 -3 6
    8 3 -6
    8 3 -6
    8 3 -6
    8 3 -6
    -8 -3 6
    -8 -3 6
    -8 -3 6
    7 3 -6
    7 3 -6
    7 3 -6
    7 3 -6
    7 3 -6
    -7 -3 6
    -7 -3 6
    -7 -3 6
    -7 -3 6
    6 3 -6
    6 3 -6
    6 3 -6
    6 3 -6
    6 3 -6
    -6 -3 6
    -6 -3 6
    -6 -3 6
    5 3 -6
    5 3 -6
    5 3 -6
    5 3 -6
    5 3 -6
    -5 -3 6
    -5 -3 6
    -5 -3 6
    4 3 -6
    4 3 -6
    4 3 -6
    4 3 -6
    4 3 -6
    -4 -3 6
    -4 -3 6
    -4 -3 6
    -4 -3 6
    3 3 -6
    3 3 -6
    3 3 -6
    3 3 -6
    -3 -3 6
    -3 -3 6
    -3 -3 6
    -3 -3 6
    2 3 -6
    2 3 -6
    2 3 -6
    2 3 -6
    2 3 -6
    -2 -3 6
    -2 -3 6
    -2 -3 6
    -2 -3 6
    -2 -3 6
    1 3 -6
    1 3 -6
    1 3 -6
    1 3 -6
    1 3 -6
    1 3 -6
    -1 -3 6
    -1 -3 6
    -1 -3 6
    0 3 -6
    0 3 -6
    0 3 -6
    0 3 -6
    0 3 -6
    0 -3 6
    0 -3 6
    0 -3 6
    0 -3 6
    0 -3 6
    -1 3 -6
    -1 3 -6
    -1 3 -6
    -1 3 -6
    -1 3 -6
    1 -3 6
    1 -3 6
    1 -3 6
    1 -3 6
    1 -3 6
    -2 3 -6
    -2 3 -6
    -2 3 -6
    -2 3 -6
    2 -3 6
    2 -3 6
    2 -3 6
    2 -3 6
    2 -3 6
    2 -3 6
    -3 3 -6
    -3 3 -6
    -3 3 -6
    3 -3 6
    3 -3 6
    3 -3 6
    3 -3 6
    3 -3 6
    3 -3 6
    3 -3 6
    3 -3 6
    -4 3 -6
    -4 3 -6
    4 -3 6
    4 -3 6
    4 -3 6
    4 -3 6
    4 -3 6
    4 -3 6
    -5 3 -6
    5 -3 6
    5 -3 6
    5 -3 6
    6 -3 6
    6 -3 6
    -7 3 -6
    -7 3 -6
    7 -3 6
    7 -3 6
    -8 3 -6
    -8 3 -6
    8 -3 6
    8 -3 6
    -9 3 -6
    -9 3 -6
    9 -3 6
    -10 3 -6
    -10 3 -6
    10 -3 6
    10 2 -6
    10 2 -6
    10 2 -6
    -10 -2 6
    -10 -2 6
    -10 -2 6
    -10 -2 6
    9 2 -6
    9 2 -6
    9 2 -6
    9 2 -6
    -9 -2 6
    -9 -2 6
    -9 -2 6
    -9 -2 6
    8 2 -6
    8 2 -6
    8 2 -6
    8 2 -6
    8 2 -6
    -8 -2 6
    -8 -2 6
    -8 -2 6
    -8 -2 6
    7 2 -6
    7 2 -6
    7 2 -6
    7 2 -6
    7 2 -6
    -7 -2 6
    -7 -2 6
    -7 -2 6
    -7 -2 6
    6 2 -6
    6 2 -6
    6 2 -6
    6 2 -6
    6 2 -6
    6 2 -6
    6 2 -6
    -6 -2 6
    -6 -2 6
    -6 -2 6
    -6 -2 6
    5 2 -6
    5 2 -6
    5 2 -6
    5 2 -6
    5 2 -6
    5 2 -6
    5 2 -6
    -5 -2 6
    -5 -2 6
    -5 -2 6
    -5 -2 6
    -5 -2 6
    4 2 -6
    4 2 -6
    4 2 -6
    4 2 -6
    4 2 -6
    4 2 -6
    4 2 -6
    -4 -2 6
    -4 -2 6
    -4 -2 6
    -4 -2 6
    -4 -2 6
    3 2 -6
    3 2 -6
    3 2 -6
    3 2 -6
    3 2 -6
    3 2 -6
    3 2 -6
    -3 -2 6
    -3 -2 6
    -3 -2 6
    -3 -2 6
    2 2 -6
    2 2 -6
    2 2 -6
    2 2 -6
    2 2 -6
    2 2 -6
    2 2 -6
    -2 -2 6
    -2 -2 6
    -2 -2 6
    -2 -2 6
    1 2 -6
    1 2 -6
    1 2 -6
    1 2 -6
    1 2 -6
    1 2 -6
    -1 -2 6
    -1 -2 6
    -1 -2 6
    -1 -2 6
    -1 -2 6
    0 2 -6
    0 2 -6
    0 2 -6
    0 2 -6
    0 2 -6
    0 -2 6
    0 -2 6
    0 -2 6
    0 -2 6
    -1 2 -6
    -1 2 -6
    -1 2 -6
    -1 2 -6
    -1 2 -6
    1 -2 6
    1 -2 6
    1 -2 6
    1 -2 6
    1 -2 6
    -2 2 -6
    -2 2 -6
    -2 2 -6
    -2 2 -6
    2 -2 6
    2 -2 6
    2 -2 6
    2 -2 6
    -3 2 -6
    -3 2 -6
    -3 2 -6
    3 -2 6
    3 -2 6
    3 -2 6
    3 -2 6
    3 -2 6
    -4 2 -6
    -4 2 -6
    -4 2 -6
    4 -2 6
    4 -2 6
    4 -2 6
    4 -2 6
    4 -2 6
    -5 2 -6
    -5 2 -6
    -5 2 -6
    5 -2 6
    5 -2 6
    5 -2 6
    5 -2 6
    -6 2 -6
    -6 2 -6
    6 -2 6
    6 -2 6
    -7 2 -6
    -7 2 -6
    7 -2 6
    7 -2 6
    -8 2 -6
    -8 2 -6
    8 -2 6
    8 -2 6
    -9 2 -6
    -9 2 -6
    9 -2 6
    9 -2 6
    10 -2 6
    10 1 -6
    10 1 -6
    10 1 -6
    -10 -1 6
    -10 -1 6
    -10 -1 6
    -10 -1 6
    9 1 -6
    9 1 -6
    9 1 -6
    9 1 -6
    9 1 -6
    -9 -1 6
    -9 -1 6
    -9 -1 6
    -9 -1 6
    8 1 -6
    8 1 -6
    8 1 -6
    8 1 -6
    8 1 -6
    8 1 -6
    -8 -1 6
    -8 -1 6
    -8 -1 6
    -8 -1 6
    -8 -1 6
    -8 -1 6
    7 1 -6
    7 1 -6
    7 1 -6
    7 1 -6
    7 1 -6
    7 1 -6
    7 1 -6
    7 1 -6
    -7 -1 6
    -7 -1 6
    -7 -1 6
    -7 -1 6
    -7 -1 6
    -7 -1 6
    6 1 -6
    6 1 -6
    6 1 -6
    6 1 -6
    6 1 -6
    6 1 -6
    6 1 -6
    6 1 -6
    6 1 -6
    -6 -1 6
    -6 -1 6
    -6 -1 6
    -6 -1 6
    5 1 -6
    5 1 -6
    5 1 -6
    5 1 -6
    5 1 -6
    5 1 -6
    5 1 -6
    5 1 -6
    5 1 -6
    5 1 -6
    -5 -1 6
    -5 -1 6
    -5 -1 6
    -5 -1 6
    4 1 -6
    4 1 -6
    4 1 -6
    4 1 -6
    4 1 -6
    4 1 -6
    4 1 -6
    4 1 -6
    -4 -1 6
    -4 -1 6
    -4 -1 6
    -4 -1 6
    3 1 -6
    3 1 -6
    3 1 -6
    3 1 -6
    3 1 -6
    3 1 -6
    3 1 -6
    3 1 -6
    3 1 -6
    -3 -1 6
    -3 -1 6
    -3 -1 6
    -3 -1 6
    2 1 -6
    2 1 -6
    2 1 -6
    2 1 -6
    2 1 -6
    2 1 -6
    2 1 -6
    -2 -1 6
    -2 -1 6
    -2 -1 6
    -2 -1 6
    1 1 -6
    1 1 -6
    1 1 -6
    1 1 -6
    1 1 -6
    1 1 -6
    -1 -1 6
    -1 -1 6
    -1 -1 6
    -1 -1 6
    0 1 -6
    0 1 -6
    0 1 -6
    0 1 -6
    0 -1 6
    0 -1 6
    0 -1 6
    0 -1 6
    -1 1 -6
    -1 1 -6
    -1 1 -6
    1 -1 6
    1 -1 6
    1 -1 6
    -2 1 -6
    -2 1 -6
    -2 1 -6
    2 -1 6
    2 -1 6
    2 -1 6
    2 -1 6
    2 -1 6
    -3 1 -6
    -3 1 -6
    -3 1 -6
    -3 1 -6
    -3 1 -6
    3 -1 6
    3 -1 6
    3 -1 6
    3 -1 6
    3 -1 6
    -4 1 -6
    -4 1 -6
    -4 1 -6
    4 -1 6
    4 -1 6
    4 -1 6
    4 -1 6
    4 -1 6
    4 -1 6
    -5 1 -6
    -5 1 -6
    -5 1 -6
    5 -1 6
    5 -1 6
    5 -1 6
    -6 1 -6
    -6 1 -6
    -6 1 -6
    6 -1 6
    6 -1 6
    6 -1 6
    -7 1 -6
    -7 1 -6
    7 -1 6
    7 -1 6
    -8 1 -6
    -8 1 -6
    8 -1 6
    8 -1 6
    -9 1 -6
    -9 1 -6
    9 -1 6
    9 -1 6
    10 0 -6
    10 0 -6
    -10 0 6
    -10 0 6
    9 0 -6
    9 0 -6
    9 0 -6
    9 0 -6
    9 0 -6
    9 0 -6
    -9 0 6
    -9 0 6
    -9 0 6
    -9 0 6
    -9 0 6
    8 0 -6
    8 0 -6
    8 0 -6
    8 0 -6
    8 0 -6
    8 0 -6
    8 0 -6
    8 0 -6
    -8 0 6
    -8 0 6
    -8 0 6
    -8 0 6
    -8 0 6
    -8 0 6
    7 0 -6
    7 0 -6
    7 0 -6
    7 0 -6
    7 0 -6
    7 0 -6
    7 0 -6
    7 0 -6
    -7 0 6
    -7 0 6
    -7 0 6
    -7 0 6
    -7 0 6
    -7 0 6
    -6 0 6
    5 0 -6
    5 0 -6
    5 0 -6
    5 0 -6
    5 0 -6
    5 0 -6
    5 0 -6
    5 0 -6
    -5 0 6
    -5 0 6
    -5 0 6
    4 0 -6
    4 0 -6
    4 0 -6
    4 0 -6
    4 0 -6
    4 0 -6
    4 0 -6
    4 0 -6
    4 0 -6
    -4 0 6
    -4 0 6
    -4 0 6
    3 0 -6
    3 0 -6
    3 0 -6
    3 0 -6
    3 0 -6
    3 0 -6
    3 0 -6
    -3 0 6
    -3 0 6
    -3 0 6
    -3 0 6
    2 0 -6
    2 0 -6
    2 0 -6
    2 0 -6
    -2 0 6
    -2 0 6
    -2 0 6
    1 0 -6
    1 0 -6
    1 0 -6
    1 0 -6
    1 0 -6
    1 0 -6
    -1 0 6
    -1 0 6
    -1 0 6
    -1 0 6
    0 0 -6
    0 0 -6
    0 0 -6
    0 0 -6
    0 0 -6
    0 0 6
    0 0 6
    0 0 6
    -1 0 -6
    -1 0 -6
    -1 0 -6
    1 0 6
    1 0 6
    1 0 6
    -2 0 -6
    -2 0 -6
    -2 0 -6
    -2 0 -6
    2 0 6
    2 0 6
    2 0 6
    2 0 6
    2 0 6
    2 0 6
    -3 0 -6
    -3 0 -6
    -3 0 -6
    3 0 6
    3 0 6
    3 0 6
    3 0 6
    -4 0 -6
    -4 0 -6
    4 0 6
    4 0 6
    4 0 6
    4 0 6
    -5 0 -6
    -5 0 -6
    -5 0 -6
    5 0 6
    5 0 6
    5 0 6
    5 0 6
    -6 0 -6
    -6 0 -6
    -6 0 -6
    6 0 6
    6 0 6
    6 0 6
    -7 0 -6
    -7 0 -6
    -7 0 -6
    7 0 6
    7 0 6
    -8 0 -6
    -8 0 -6
    8 0 6
    8 0 6
    -9 0 -6
    -9 0 -6
    9 0 6
    10 -1 -6
    10 -1 -6
    -10 1 6
    -10 1 6
    9 -1 -6
    9 -1 -6
    9 -1 -6
    9 -1 -6
    9 -1 -6
    9 -1 -6
    9 -1 -6
    9 -1 -6
    -9 1 6
    -9 1 6
    -9 1 6
    -9 1 6
    -9 1 6
    -9 1 6
    8 -1 -6
    8 -1 -6
    8 -1 -6
    8 -1 -6
    8 -1 -6
    8 -1 -6
    8 -1 -6
    8 -1 -6
    -8 1 6
    -8 1 6
    -8 1 6
    -8 1 6
    -8 1 6
    -8 1 6
    7 -1 -6
    7 -1 -6
    7 -1 -6
    7 -1 -6
    7 -1 -6
    7 -1 -6
    7 -1 -6
    7 -1 -6
    -7 1 6
    -7 1 6
    -7 1 6
    -7 1 6
    -7 1 6
    -7 1 6
    6 -1 -6
    6 -1 -6
    6 -1 -6
    6 -1 -6
    6 -1 -6
    6 -1 -6
    6 -1 -6
    6 -1 -6
    -6 1 6
    -6 1 6
    -6 1 6
    -6 1 6
    5 -1 -6
    5 -1 -6
    5 -1 -6
    5 -1 -6
    5 -1 -6
    5 -1 -6
    5 -1 -6
    5 -1 -6
    -5 1 6
    -5 1 6
    4 -1 -6
    4 -1 -6
    4 -1 -6
    4 -1 -6
    4 -1 -6
    4 -1 -6
    4 -1 -6
    -4 1 6
    -4 1 6
    3 -1 -6
    3 -1 -6
    3 -1 -6
    3 -1 -6
    3 -1 -6
    3 -1 -6
    -3 1 6
    -3 1 6
    2 -1 -6
    2 -1 -6
    2 -1 -6
    2 -1 -6
    -2 1 6
    -2 1 6
    -2 1 6
    1 -1 -6
    1 -1 -6
    1 -1 -6
    1 -1 -6
    -1 1 6
    -1 1 6
    0 -1 -6
    0 -1 -6
    0 -1 -6
    0 -1 -6
    0 -1 -6
    0 1 6
    0 1 6
    -1 -1 -6
    -1 -1 -6
    -1 -1 -6
    -1 -1 -6
    -1 -1 -6
    1 1 6
    1 1 6
    -2 -1 -6
    -2 -1 -6
    -2 -1 -6
    -2 -1 -6
    2 1 6
    2 1 6
    2 1 6
    -3 -1 -6
    -3 -1 -6
    -3 -1 -6
    -3 -1 -6
    3 1 6
    3 1 6
    3 1 6
    3 1 6
    -4 -1 -6
    -4 -1 -6
    4 1 6
    4 1 6
    4 1 6
    -5 -1 -6
    -5 -1 -6
    -5 -1 -6
    5 1 6
    5 1 6
    5 1 6
    5 1 6
    -6 -1 -6
    -6 -1 -6
    -6 -1 -6
    6 1 6
    6 1 6
    6 1 6
    -7 -1 -6
    -7 -1 -6
    -7 -1 -6
    7 1 6
    7 1 6
    7 1 6
    -8 -1 -6
    -8 -1 -6
    8 1 6
    -9 -1 -6
    -9 -1 -6
    9 1 6
    11 -2 -6
    -11 2 6
    10 -2 -6
    10 -2 -6
    -10 2 6
    9 -2 -6
    9 -2 -6
    9 -2 -6
    -9 2 6
    -9 2 6
    -9 2 6
    8 -2 -6
    8 -2 -6
    8 -2 -6
    8 -2 -6
    8 -2 -6
    8 -2 -6
    8 -2 -6
    8 -2 -6
    -8 2 6
    -8 2 6
    -8 2 6
    -8 2 6
    -8 2 6
    -8 2 6
    7 -2 -6
    7 -2 -6
    7 -2 -6
    7 -2 -6
    7 -2 -6
    7 -2 -6
    7 -2 -6
    7 -2 -6
    -7 2 6
    -7 2 6
    -7 2 6
    6 -2 -6
    6 -2 -6
    6 -2 -6
    6 -2 -6
    6 -2 -6
    6 -2 -6
    6 -2 -6
    6 -2 -6
    -6 2 6
    -6 2 6
    -6 2 6
    5 -2 -6
    5 -2 -6
    5 -2 -6
    5 -2 -6
    5 -2 -6
    5 -2 -6
    -5 2 6
    -5 2 6
    -5 2 6
    4 -2 -6
    4 -2 -6
    4 -2 -6
    4 -2 -6
    4 -2 -6
    4 -2 -6
    -4 2 6
    -4 2 6
    3 -2 -6
    3 -2 -6
    3 -2 -6
    3 -2 -6
    -3 2 6
    -3 2 6
    2 -2 -6
    2 -2 -6
    2 -2 -6
    2 -2 -6
    2 -2 -6
    -2 2 6
    -2 2 6
    -2 2 6
    -2 2 6
    1 -2 -6
    1 -2 -6
    1 -2 -6
    1 -2 -6
    1 -2 -6
    -1 2 6
    -1 2 6
    -1 2 6
    0 -2 -6
    0 -2 -6
    0 -2 -6
    0 -2 -6
    0 2 6
    0 2 6
    -1 -2 -6
    -1 -2 -6
    -1 -2 -6
    -1 -2 -6
    -1 -2 -6
    1 2 6
    1 2 6
    1 2 6
    -2 -2 -6
    -2 -2 -6
    -2 -2 -6
    -2 -2 -6
    -2 -2 -6
    2 2 6
    2 2 6
    2 2 6
    -3 -2 -6
    -3 -2 -6
    -3 -2 -6
    -3 -2 -6
    3 2 6
    3 2 6
    3 2 6
    3 2 6
    -4 -2 -6
    -4 -2 -6
    -4 -2 -6
    4 2 6
    4 2 6
    4 2 6
    -5 -2 -6
    -5 -2 -6
    -5 -2 -6
    5 2 6
    5 2 6
    5 2 6
    -6 -2 -6
    -6 -2 -6
    -6 -2 -6
    6 2 6
    6 2 6
    6 2 6
    6 2 6
    -7 -2 -6
    -7 -2 -6
    -7 -2 -6
    7 2 6
    7 2 6
    -8 -2 -6
    -8 -2 -6
    -8 -2 -6
    8 2 6
    9 2 6
    11 -3 -6
    11 -3 -6
    11 -3 -6
    -11 3 6
    10 -3 -6
    10 -3 -6
    10 -3 -6
    -10 3 6
    9 -3 -6
    9 -3 -6
    9 -3 -6
    9 -3 -6
    -9 3 6
    8 -3 -6
    8 -3 -6
    8 -3 -6
    8 -3 -6
    -8 3 6
    7 -3 -6
    7 -3 -6
    7 -3 -6
    7 -3 -6
    7 -3 -6
    -7 3 6
    -7 3 6
    -7 3 6
    6 -3 -6
    6 -3 -6
    6 -3 -6
    6 -3 -6
    6 -3 -6
    6 -3 -6
    -6 3 6
    -6 3 6
    -6 3 6
    5 -3 -6
    5 -3 -6
    5 -3 -6
    5 -3 -6
    5 -3 -6
    5 -3 -6
    -5 3 6
    -5 3 6
    -5 3 6
    4 -3 -6
    4 -3 -6
    4 -3 -6
    4 -3 -6
    -4 3 6
    -4 3 6
    -4 3 6
    -4 3 6
    3 -3 -6
    3 -3 -6
    3 -3 -6
    3 -3 -6
    -3 3 6
    -3 3 6
    2 -3 -6
    2 -3 -6
    2 -3 -6
    2 -3 -6
    2 -3 -6
    -2 3 6
    -2 3 6
    -2 3 6
    1 -3 -6
    1 -3 -6
    1 -3 -6
    1 -3 -6
    1 -3 -6
    -1 3 6
    -1 3 6
    -1 3 6
    0 -3 -6
    0 -3 -6
    0 -3 -6
    0 -3 -6
    0 -3 -6
    0 3 6
    0 3 6
    0 3 6
    -1 -3 -6
    -1 -3 -6
    -1 -3 -6
    -1 -3 -6
    -1 -3 -6
    1 3 6
    1 3 6
    1 3 6
    -2 -3 -6
    -2 -3 -6
    -2 -3 -6
    -2 -3 -6
    -2 -3 -6
    2 3 6
    2 3 6
    2 3 6
    -3 -3 -6
    -3 -3 -6
    -3 -3 -6
    -3 -3 -6
    3 3 6
    3 3 6
    3 3 6
    -4 -3 -6
    -4 -3 -6
    -4 -3 -6
    4 3 6
    4 3 6
    4 3 6
    -5 -3 -6
    -5 -3 -6
    -5 -3 -6
    5 3 6
    5 3 6
    -6 -3 -6
    -6 -3 -6
    -6 -3 -6
    6 3 6
    6 3 6
    6 3 6
    -7 -3 -6
    -7 -3 -6
    -7 -3 -6
    7 3 6
    7 3 6
    -8 -3 -6
    -8 -3 -6
    -8 -3 -6
    8 3 6
    8 3 6
    10 -4 -6
    10 -4 -6
    10 -4 -6
    10 -4 -6
    -10 4 6
    9 -4 -6
    9 -4 -6
    9 -4 -6
    9 -4 -6
    -9 4 6
    8 -4 -6
    8 -4 -6
    8 -4 -6
    8 -4 -6
    7 -4 -6
    7 -4 -6
    7 -4 -6
    7 -4 -6
    7 -4 -6
    -7 4 6
    6 -4 -6
    6 -4 -6
    6 -4 -6
    6 -4 -6
    6 -4 -6
    -6 4 6
    5 -4 -6
    5 -4 -6
    5 -4 -6
    -5 4 6
    -5 4 6
    4 -4 -6
    4 -4 -6
    4 -4 -6
    4 -4 -6
    4 -4 -6
    -4 4 6
    -4 4 6
    3 -4 -6
    3 -4 -6
    3 -4 -6
    3 -4 -6
    3 -4 -6
    -3 4 6
    -3 4 6
    2 -4 -6
    2 -4 -6
    2 -4 -6
    2 -4 -6
    -2 4 6
    -2 4 6
    -2 4 6
    1 -4 -6
    1 -4 -6
    1 -4 -6
    1 -4 -6
    1 -4 -6
    -1 4 6
    -1 4 6
    -1 4 6
    0 -4 -6
    0 -4 -6
    0 -4 -6
    0 -4 -6
    0 -4 -6
    0 4 6
    0 4 6
    -1 -4 -6
    -1 -4 -6
    -1 -4 -6
    -1 -4 -6
    -1 -4 -6
    1 4 6
    1 4 6
    1 4 6
    1 4 6
    -2 -4 -6
    -2 -4 -6
    -2 -4 -6
    2 4 6
    2 4 6
    2 4 6
    2 4 6
    -3 -4 -6
    -3 -4 -6
    -3 -4 -6
    3 4 6
    3 4 6
    3 4 6
    3 4 6
    -4 -4 -6
    -4 -4 -6
    -4 -4 -6
    4 4 6
    4 4 6
    4 4 6
    -5 -4 -6
    -5 -4 -6
    -5 -4 -6
    5 4 6
    5 4 6
    -6 -4 -6
    -6 -4 -6
    -6 -4 -6
    6 4 6
    6 4 6
    6 4 6
    -7 -4 -6
    -7 -4 -6
    -7 -4 -6
    7 4 6
    7 4 6
    -8 -4 -6
    8 4 6
    10 -5 -6
    10 -5 -6
    10 -5 -6
    10 -5 -6
    -10 5 6
    9 -5 -6
    9 -5 -6
    9 -5 -6
    9 -5 -6
    8 -5 -6
    8 -5 -6
    8 -5 -6
    8 -5 -6
    7 -5 -6
    7 -5 -6
    7 -5 -6
    7 -5 -6
    6 -5 -6
    6 -5 -6
    6 -5 -6
    6 -5 -6
    6 -5 -6
    -6 5 6
    5 -5 -6
    5 -5 -6
    5 -5 -6
    5 -5 -6
    5 -5 -6
    -5 5 6
    4 -5 -6
    4 -5 -6
    4 -5 -6
    4 -5 -6
    -4 5 6
    3 -5 -6
    3 -5 -6
    3 -5 -6
    3 -5 -6
    3 -5 -6
    -3 5 6
    -3 5 6
    2 -5 -6
    2 -5 -6
    2 -5 -6
    2 -5 -6
    2 -5 -6
    -2 5 6
    -2 5 6
    -2 5 6
    1 -5 -6
    1 -5 -6
    1 -5 -6
    1 -5 -6
    1 -5 -6
    -1 5 6
    -1 5 6
    -1 5 6
    0 -5 -6
    0 -5 -6
    0 -5 -6
    0 -5 -6
    0 -5 -6
    0 5 6
    0 5 6
    0 5 6
    0 5 6
    -1 -5 -6
    -1 -5 -6
    -1 -5 -6
    -1 -5 -6
    -1 -5 -6
    1 5 6
    1 5 6
    1 5 6
    1 5 6
    -2 -5 -6
    -2 -5 -6
    -2 -5 -6
    -2 -5 -6
    2 5 6
    2 5 6
    2 5 6
    2 5 6
    -3 -5 -6
    -3 -5 -6
    -3 -5 -6
    3 5 6
    3 5 6
    3 5 6
    -4 -5 -6
    -4 -5 -6
    -4 -5 -6
    4 5 6
    4 5 6
    4 5 6
    -5 -5 -6
    -5 -5 -6
    -5 -5 -6
    5 5 6
    5 5 6
    -6 -5 -6
    -6 -5 -6
    6 5 6
    6 5 6
    6 5 6
    -7 -5 -6
    -7 -5 -6
    7 5 6
    7 5 6
    10 -6 -6
    10 -6 -6
    10 -6 -6
    10 -6 -6
    -10 6 6
    9 -6 -6
    9 -6 -6
    9 -6 -6
    9 -6 -6
    8 -6 -6
    8 -6 -6
    8 -6 -6
    8 -6 -6
    7 -6 -6
    7 -6 -6
    7 -6 -6
    7 -6 -6
    6 -6 -6
    6 -6 -6
    6 -6 -6
    6 -6 -6
    -6 6 6
    5 -6 -6
    5 -6 -6
    5 -6 -6
    5 -6 -6
    5 -6 -6
    -5 6 6
    4 -6 -6
    4 -6 -6
    4 -6 -6
    4 -6 -6
    4 -6 -6
    -4 6 6
    3 -6 -6
    3 -6 -6
    3 -6 -6
    3 -6 -6
    -3 6 6
    2 -6 -6
    2 -6 -6
    2 -6 -6
    2 -6 -6
    -2 6 6
    -2 6 6
    -2 6 6
    1 -6 -6
    1 -6 -6
    1 -6 -6
    1 -6 -6
    1 -6 -6
    -1 6 6
    -1 6 6
    -1 6 6
    -1 6 6
    0 -6 -6
    0 -6 -6
    0 -6 -6
    0 -6 -6
    0 -6 -6
    0 6 6
    0 6 6
    0 6 6
    0 6 6
    -1 -6 -6
    -1 -6 -6
    -1 -6 -6
    -1 -6 -6
    1 6 6
    1 6 6
    1 6 6
    -2 -6 -6
    -2 -6 -6
    -2 -6 -6
    -2 -6 -6
    2 6 6
    2 6 6
    2 6 6
    -3 -6 -6
    -3 -6 -6
    -3 -6 -6
    3 6 6
    3 6 6
    3 6 6
    -4 -6 -6
    -4 -6 -6
    -4 -6 -6
    4 6 6
    4 6 6
    4 6 6
    -5 -6 -6
    -5 -6 -6
    5 6 6
    5 6 6
    5 6 6
    -6 -6 -6
    -6 -6 -6
    6 6 6
    6 6 6
    6 6 6
    10 -7 -6
    10 -7 -6
    9 -7 -6
    9 -7 -6
    9 -7 -6
    9 -7 -6
    8 -7 -6
    8 -7 -6
    8 -7 -6
    8 -7 -6
    7 -7 -6
    7 -7 -6
    7 -7 -6
    7 -7 -6
    6 -7 -6
    6 -7 -6
    6 -7 -6
    6 -7 -6
    5 -7 -6
    5 -7 -6
    5 -7 -6
    5 -7 -6
    5 -7 -6
    -5 7 6
    4 -7 -6
    4 -7 -6
    4 -7 -6
    4 -7 -6
    4 -7 -6
    -4 7 6
    3 -7 -6
    3 -7 -6
    3 -7 -6
    3 -7 -6
    -3 7 6
    -3 7 6
    2 -7 -6
    2 -7 -6
    2 -7 -6
    2 -7 -6
    -2 7 6
    -2 7 6
    1 -7 -6
    1 -7 -6
    1 -7 -6
    1 -7 -6
    -1 7 6
    -1 7 6
    -1 7 6
    0 -7 -6
    0 -7 -6
    0 -7 -6
    0 7 6
    0 7 6
    -1 -7 -6
    -1 -7 -6
    -1 -7 -6
    -1 -7 -6
    1 7 6
    1 7 6
    1 7 6
    -2 -7 -6
    -2 -7 -6
    -2 -7 -6
    2 7 6
    2 7 6
    2 7 6
    -3 -7 -6
    -3 -7 -6
    -3 -7 -6
    3 7 6
    3 7 6
    3 7 6
    -4 -7 -6
    -4 -7 -6
    4 7 6
    4 7 6
    4 7 6
    -5 -7 -6
    -5 -7 -6
    5 7 6
    5 7 6
    9 -8 -6
    9 -8 -6
    9 -8 -6
    9 -8 -6
    8 -8 -6
    8 -8 -6
    8 -8 -6
    8 -8 -6
    7 -8 -6
    7 -8 -6
    7 -8 -6
    7 -8 -6
    6 -8 -6
    6 -8 -6
    6 -8 -6
    6 -8 -6
    5 -8 -6
    5 -8 -6
    5 -8 -6
    5 -8 -6
    4 -8 -6
    4 -8 -6
    4 -8 -6
    4 -8 -6
    -4 8 6
    3 -8 -6
    3 -8 -6
    3 -8 -6
    3 -8 -6
    -3 8 6
    -3 8 6
    2 -8 -6
    2 -8 -6
    2 -8 -6
    2 -8 -6
    -2 8 6
    -2 8 6
    1 -8 -6
    1 -8 -6
    1 -8 -6
    -1 8 6
    0 -8 -6
    0 -8 -6
    0 -8 -6
    0 8 6
    -1 -8 -6
    -1 -8 -6
    -1 -8 -6
    1 8 6
    1 8 6
    -2 -8 -6
    2 8 6
    2 8 6
    -3 -8 -6
    -3 -8 -6
    3 8 6
    3 8 6
    3 8 6
    -4 -8 -6
    -4 -8 -6
    4 8 6
    4 8 6
    4 8 6
    8 -9 -6
    8 -9 -6
    8 -9 -6
    8 -9 -6
    7 -9 -6
    7 -9 -6
    7 -9 -6
    7 -9 -6
    6 -9 -6
    6 -9 -6
    6 -9 -6
    6 -9 -6
    5 -9 -6
    5 -9 -6
    5 -9 -6
    5 -9 -6
    4 -9 -6
    4 -9 -6
    4 -9 -6
    -4 9 6
    3 -9 -6
    3 -9 -6
    3 -9 -6
    3 -9 -6
    -3 9 6
    -3 9 6
    2 -9 -6
    2 -9 -6
    2 -9 -6
    -2 9 6
    1 -9 -6
    1 -9 -6
    1 -9 -6
    -1 9 6
    0 -9 -6
    0 -9 -6
    0 -9 -6
    0 9 6
    -1 -9 -6
    1 9 6
    -2 -9 -6
    2 9 6
    -3 -9 -6
    3 9 6
    3 9 6
    7 -10 -6
    7 -10 -6
    7 -10 -6
    6 -10 -6
    6 -10 -6
    6 -10 -6
    6 -10 -6
    5 -10 -6
    5 -10 -6
    5 -10 -6
    4 -10 -6
    4 -10 -6
    3 -10 -6
    3 -10 -6
    2 -10 -6
    2 -10 -6
    2 -10 -6
    -2 10 6
    1 -10 -6
    1 -10 -6
    -1 10 6
    0 -10 -6
    0 -10 -6
    0 10 6
    -1 -10 -6
    1 10 6
    5 -11 -6
    4 -11 -6
    3 -11 -6
    3 -11 -6
    2 -11 -6
    1 -11 -6
    1 11 -7
    -1 -11 7
    0 11 -7
    0 -11 7
    -1 11 -7
    1 -11 7
    2 -11 7
    3 -11 7
    4 -11 7
    3 10 -7
    3 10 -7
    3 10 -7
    -3 -10 7
    -3 -10 7
    -3 -10 7
    2 10 -7
    2 10 -7
    2 10 -7
    -2 -10 7
    -2 -10 7
    1 10 -7
    1 10 -7
    1 10 -7
    -1 -10 7
    -1 -10 7
    0 10 -7
    0 10 -7
    0 -10 7
    -1 10 -7
    -1 10 -7
    1 -10 7
    2 -10 7
    3 -10 7
    4 -10 7
    4 -10 7
    5 -10 7
    5 -10 7
    -6 10 -7
    6 -10 7
    6 -10 7
    6 -10 7
    6 -10 7
    5 9 -7
    5 9 -7
    5 9 -7
    -5 -9 7
    -5 -9 7
    -5 -9 7
    4 9 -7
    4 9 -7
    4 9 -7
    4 9 -7
    -4 -9 7
    -4 -9 7
    -4 -9 7
    3 9 -7
    3 9 -7
    3 9 -7
    -3 -9 7
    -3 -9 7
    -3 -9 7
    2 9 -7
    2 9 -7
    2 9 -7
    -2 -9 7
    -2 -9 7
    -2 -9 7
    1 9 -7
    1 9 -7
    1 9 -7
    -1 -9 7
    -1 -9 7
    -1 -9 7
    0 9 -7
    0 9 -7
    0 9 -7
    0 -9 7
    0 -9 7
    -1 9 -7
    -1 9 -7
    1 -9 7
    -2 9 -7
    -2 9 -7
    2 -9 7
    -3 9 -7
    3 -9 7
    3 -9 7
    -4 9 -7
    4 -9 7
    4 -9 7
    4 -9 7
    4 -9 7
    -5 9 -7
    5 -9 7
    5 -9 7
    5 -9 7
    5 -9 7
    -6 9 -7
    6 -9 7
    6 -9 7
    6 -9 7
    6 -9 7
    -7 9 -7
    7 -9 7
    7 -9 7
    7 -9 7
    7 -9 7
    6 8 -7
    6 8 -7
    6 8 -7
    -6 -8 7
    -6 -8 7
    5 8 -7
    5 8 -7
    5 8 -7
    5 8 -7
    -5 -8 7
    -5 -8 7
    -5 -8 7
    4 8 -7
    4 8 -7
    4 8 -7
    4 8 -7
    -4 -8 7
    -4 -8 7
    -4 -8 7
    3 8 -7
    3 8 -7
    3 8 -7
    3 8 -7
    -3 -8 7
    -3 -8 7
    -3 -8 7
    2 8 -7
    2 8 -7
    2 8 -7
    -2 -8 7
    -2 -8 7
    -2 -8 7
    1 8 -7
    1 8 -7
    1 8 -7
    -1 -8 7
    -1 -8 7
    -1 -8 7
    0 8 -7
    0 8 -7
    0 8 -7
    0 -8 7
    0 -8 7
    0 -8 7
    -1 8 -7
    -1 8 -7
    -1 8 -7
    1 -8 7
    1 -8 7
    1 -8 7
    -2 8 -7
    -2 8 -7
    2 -8 7
    2 -8 7
    -3 8 -7
    -3 8 -7
    3 -8 7
    3 -8 7
    3 -8 7
    3 -8 7
    -4 8 -7
    -4 8 -7
    4 -8 7
    4 -8 7
    4 -8 7
    4 -8 7
    -5 8 -7
    -5 8 -7
    5 -8 7
    5 -8 7
    5 -8 7
    5 -8 7
    -6 8 -7
    6 -8 7
    6 -8 7
    6 -8 7
    6 -8 7
    -7 8 -7
    7 -8 7
    7 -8 7
    7 -8 7
    7 -8 7
    -8 8 -7
    8 -8 7
    8 -8 7
    8 -8 7
    7 7 -7
    7 7 -7
    7 7 -7
    -7 -7 7
    -7 -7 7
    6 7 -7
    6 7 -7
    6 7 -7
    6 7 -7
    -6 -7 7
    -6 -7 7
    -6 -7 7
    5 7 -7
    5 7 -7
    5 7 -7
    5 7 -7
    -5 -7 7
    -5 -7 7
    -5 -7 7
    4 7 -7
    4 7 -7
    4 7 -7
    4 7 -7
    -4 -7 7
    -4 -7 7
    -4 -7 7
    3 7 -7
    3 7 -7
    3 7 -7
    3 7 -7
    -3 -7 7
    -3 -7 7
    -3 -7 7
    2 7 -7
    2 7 -7
    2 7 -7
    -2 -7 7
    -2 -7 7
    -2 -7 7
    1 7 -7
    1 7 -7
    1 7 -7
    -1 -7 7
    -1 -7 7
    -1 -7 7
    0 7 -7
    0 7 -7
    0 7 -7
    0 -7 7
    0 -7 7
    0 -7 7
    0 -7 7
    -1 7 -7
    -1 7 -7
    -1 7 -7
    1 -7 7
    1 -7 7
    1 -7 7
    1 -7 7
    1 -7 7
    1 -7 7
    -2 7 -7
    -2 7 -7
    -2 7 -7
    2 -7 7
    2 -7 7
    2 -7 7
    2 -7 7
    2 -7 7
    -3 7 -7
    -3 7 -7
    3 -7 7
    3 -7 7
    3 -7 7
    3 -7 7
    -4 7 -7
    -4 7 -7
    4 -7 7
    4 -7 7
    4 -7 7
    4 -7 7
    -5 7 -7
    -5 7 -7
    5 -7 7
    5 -7 7
    5 -7 7
    5 -7 7
    -6 7 -7
    -6 7 -7
    6 -7 7
    6 -7 7
    6 -7 7
    6 -7 7
    -7 7 -7
    7 -7 7
    7 -7 7
    7 -7 7
    -8 7 -7
    8 -7 7
    8 -7 7
    8 -7 7
    -9 7 -7
    8 6 -7
    -8 -6 7
    7 6 -7
    7 6 -7
    7 6 -7
    7 6 -7
    -7 -6 7
    -7 -6 7
    6 6 -7
    6 6 -7
    6 6 -7
    6 6 -7
    -6 -6 7
    -6 -6 7
    -6 -6 7
    5 6 -7
    5 6 -7
    5 6 -7
    5 6 -7
    -5 -6 7
    -5 -6 7
    -5 -6 7
    4 6 -7
    4 6 -7
    4 6 -7
    4 6 -7
    -4 -6 7
    -4 -6 7
    -4 -6 7
    3 6 -7
    3 6 -7
    3 6 -7
    3 6 -7
    3 6 -7
    -3 -6 7
    -3 -6 7
    -3 -6 7
    2 6 -7
    2 6 -7
    2 6 -7
    2 6 -7
    -2 -6 7
    -2 -6 7
    -2 -6 7
    1 6 -7
    1 6 -7
    1 6 -7
    1 6 -7
    -1 -6 7
    -1 -6 7
    -1 -6 7
    -1 -6 7
    0 6 -7
    0 6 -7
    0 6 -7
    0 6 -7
    0 6 -7
    0 -6 7
    0 -6 7
    0 -6 7
    0 -6 7
    0 -6 7
    -1 6 -7
    -1 6 -7
    -1 6 -7
    -1 6 -7
    1 -6 7
    1 -6 7
    1 -6 7
    1 -6 7
    1 -6 7
    1 -6 7
    -2 6 -7
    -2 6 -7
    -2 6 -7
    -2 6 -7
    2 -6 7
    2 -6 7
    2 -6 7
    2 -6 7
    2 -6 7
    2 -6 7
    2 -6 7
    -3 6 -7
    -3 6 -7
    3 -6 7
    3 -6 7
    3 -6 7
    3 -6 7
    3 -6 7
    -4 6 -7
    -4 6 -7
    4 -6 7
    4 -6 7
    4 -6 7
    4 -6 7
    4 -6 7
    -5 6 -7
    -5 6 -7
    5 -6 7
    5 -6 7
    5 -6 7
    5 -6 7
    -6 6 -7
    -6 6 -7
    6 -6 7
    6 -6 7
    6 -6 7
    6 -6 7
    -7 6 -7
    -7 6 -7
    7 -6 7
    7 -6 7
    7 -6 7
    -8 6 -7
    -8 6 -7
    8 -6 7
    8 -6 7
    8 -6 7
    -9 6 -7
    9 -6 7
    9 -6 7
    8 5 -7
    8 5 -7
    8 5 -7
    8 5 -7
    -8 -5 7
    -8 -5 7
    -8 -5 7
    7 5 -7
    7 5 -7
    7 5 -7
    7 5 -7
    -7 -5 7
    -7 -5 7
    -7 -5 7
    6 5 -7
    6 5 -7
    6 5 -7
    6 5 -7
    6 5 -7
    -6 -5 7
    -6 -5 7
    -6 -5 7
    5 5 -7
    5 5 -7
    5 5 -7
    5 5 -7
    5 5 -7
    -5 -5 7
    -5 -5 7
    -5 -5 7
    4 5 -7
    4 5 -7
    4 5 -7
    4 5 -7
    4 5 -7
    -4 -5 7
    -4 -5 7
    -4 -5 7
    3 5 -7
    3 5 -7
    3 5 -7
    3 5 -7
    3 5 -7
    -3 -5 7
    -3 -5 7
    -3 -5 7
    2 5 -7
    2 5 -7
    2 5 -7
    2 5 -7
    -2 -5 7
    -2 -5 7
    -2 -5 7
    -2 -5 7
    1 5 -7
    1 5 -7
    1 5 -7
    1 5 -7
    -1 -5 7
    -1 -5 7
    -1 -5 7
    -1 -5 7
    0 5 -7
    0 5 -7
    0 5 -7
    0 5 -7
    0 5 -7
    0 -5 7
    0 -5 7
    0 -5 7
    0 -5 7
    0 -5 7
    -1 5 -7
    -1 5 -7
    -1 5 -7
    -1 5 -7
    -1 5 -7
    1 -5 7
    1 -5 7
    1 -5 7
    1 -5 7
    1 -5 7
    1 -5 7
    -2 5 -7
    -2 5 -7
    -2 5 -7
    -2 5 -7
    -2 5 -7
    2 -5 7
    2 -5 7
    2 -5 7
    2 -5 7
    2 -5 7
    2 -5 7
    2 -5 7
    -3 5 -7
    -3 5 -7
    -3 5 -7
    3 -5 7
    3 -5 7
    3 -5 7
    3 -5 7
    3 -5 7
    -4 5 -7
    -4 5 -7
    4 -5 7
    4 -5 7
    4 -5 7
    4 -5 7
    4 -5 7
    -5 5 -7
    -5 5 -7
    5 -5 7
    5 -5 7
    5 -5 7
    5 -5 7
    5 -5 7
    -6 5 -7
    -6 5 -7
    6 -5 7
    6 -5 7
    6 -5 7
    6 -5 7
    -7 5 -7
    -7 5 -7
    7 -5 7
    7 -5 7
    7 -5 7
    -8 5 -7
    -8 5 -7
    8 -5 7
    8 -5 7
    -9 5 -7
    -9 5 -7
    9 -5 7
    9 -5 7
    9 4 -7
    9 4 -7
    9 4 -7
    9 4 -7
    -9 -4 7
    -9 -4 7
    -9 -4 7
    8 4 -7
    8 4 -7
    8 4 -7
    8 4 -7
    -8 -4 7
    -8 -4 7
    -8 -4 7
    7 4 -7
    7 4 -7
    7 4 -7
    7 4 -7
    7 4 -7
    -7 -4 7
    -7 -4 7
    -7 -4 7
    6 4 -7
    6 4 -7
    6 4 -7
    6 4 -7
    6 4 -7
    -6 -4 7
    -6 -4 7
    -6 -4 7
    5 4 -7
    5 4 -7
    5 4 -7
    5 4 -7
    5 4 -7
    -5 -4 7
    -5 -4 7
    -5 -4 7
    4 4 -7
    4 4 -7
    4 4 -7
    -4 -4 7
    -4 -4 7
    3 4 -7
    3 4 -7
    3 4 -7
    3 4 -7
    -3 -4 7
    -3 -4 7
    -3 -4 7
    -3 -4 7
    2 4 -7
    2 4 -7
    2 4 -7
    2 4 -7
    2 4 -7
    -2 -4 7
    -2 -4 7
    -2 -4 7
    -2 -4 7
    -2 -4 7
    1 4 -7
    1 4 -7
    1 4 -7
    1 4 -7
    -1 -4 7
    -1 -4 7
    -1 -4 7
    -1 -4 7
    0 4 -7
    0 4 -7
    0 4 -7
    0 4 -7
    0 4 -7
    0 -4 7
    0 -4 7
    0 -4 7
    0 -4 7
    0 -4 7
    -1 4 -7
    -1 4 -7
    -1 4 -7
    -1 4 -7
    -1 4 -7
    1 -4 7
    1 -4 7
    1 -4 7
    1 -4 7
    1 -4 7
    1 -4 7
    -2 4 -7
    -2 4 -7
    -2 4 -7
    -2 4 -7
    2 -4 7
    2 -4 7
    2 -4 7
    2 -4 7
    2 -4 7
    2 -4 7
    2 -4 7
    -3 4 -7
    -3 4 -7
    3 -4 7
    3 -4 7
    3 -4 7
    3 -4 7
    3 -4 7
    -4 4 -7
    -4 4 -7
    4 -4 7
    4 -4 7
    4 -4 7
    4 -4 7
    -5 4 -7
    -5 4 -7
    5 -4 7
    5 -4 7
    5 -4 7
    5 -4 7
    5 -4 7
    -6 4 -7
    -6 4 -7
    6 -4 7
    6 -4 7
    6 -4 7
    -7 4 -7
    -7 4 -7
    7 -4 7
    7 -4 7
    7 -4 7
    -8 4 -7
    -8 4 -7
    8 -4 7
    8 -4 7
    -9 4 -7
    -9 4 -7
    9 -4 7
    9 -4 7
    9 3 -7
    9 3 -7
    9 3 -7
    9 3 -7
    -9 -3 7
    -9 -3 7
    -9 -3 7
    8 3 -7
    8 3 -7
    8 3 -7
    8 3 -7
    8 3 -7
    -8 -3 7
    -8 -3 7
    -8 -3 7
    7 3 -7
    7 3 -7
    7 3 -7
    7 3 -7
    7 3 -7
    -7 -3 7
    -7 -3 7
    -7 -3 7
    6 3 -7
    6 3 -7
    6 3 -7
    6 3 -7
    6 3 -7
    -6 -3 7
    -6 -3 7
    -6 -3 7
    5 3 -7
    5 3 -7
    5 3 -7
    5 3 -7
    5 3 -7
    -5 -3 7
    -5 -3 7
    -5 -3 7
    -5 -3 7
    4 3 -7
    4 3 -7
    4 3 -7
    4 3 -7
    4 3 -7
    -4 -3 7
    -4 -3 7
    -4 -3 7
    -4 -3 7
    3 3 -7
    3 3 -7
    3 3 -7
    3 3 -7
    3 3 -7
    3 3 -7
    -3 -3 7
    -3 -3 7
    -3 -3 7
    -3 -3 7
    2 3 -7
    2 3 -7
    2 3 -7
    2 3 -7
    -2 -3 7
    -2 -3 7
    -2 -3 7
    -2 -3 7
    1 3 -7
    1 3 -7
    1 3 -7
    1 3 -7
    1 3 -7
    1 3 -7
    -1 -3 7
    -1 -3 7
    -1 -3 7
    -1 -3 7
    0 3 -7
    0 3 -7
    0 3 -7
    0 3 -7
    0 3 -7
    0 -3 7
    0 -3 7
    0 -3 7
    0 -3 7
    0 -3 7
    -1 3 -7
    -1 3 -7
    -1 3 -7
    -1 3 -7
    -1 3 -7
    1 -3 7
    1 -3 7
    1 -3 7
    1 -3 7
    1 -3 7
    -2 3 -7
    -2 3 -7
    -2 3 -7
    -2 3 -7
    2 -3 7
    2 -3 7
    2 -3 7
    2 -3 7
    2 -3 7
    -3 3 -7
    -3 3 -7
    -3 3 -7
    3 -3 7
    3 -3 7
    3 -3 7
    3 -3 7
    3 -3 7
    -4 3 -7
    -4 3 -7
    -4 3 -7
    4 -3 7
    4 -3 7
    4 -3 7
    -5 3 -7
    -5 3 -7
    5 -3 7
    5 -3 7
    5 -3 7
    -6 3 -7
    -6 3 -7
    6 -3 7
    6 -3 7
    -7 3 -7
    -7 3 -7
    7 -3 7
    7 -3 7
    -8 3 -7
    -8 3 -7
    8 -3 7
    8 -3 7
    -9 3 -7
    -9 3 -7
    9 -3 7
    10 2 -7
    10 2 -7
    10 2 -7
    10 2 -7
    -10 -2 7
    -10 -2 7
    -10 -2 7
    -10 -2 7
    9 2 -7
    9 2 -7
    9 2 -7
    9 2 -7
    9 2 -7
    -9 -2 7
    -9 -2 7
    -9 -2 7
    -9 -2 7
    8 2 -7
    8 2 -7
    8 2 -7
    8 2 -7
    8 2 -7
    -8 -2 7
    -8 -2 7
    -8 -2 7
    -8 -2 7
    -8 -2 7
    7 2 -7
    7 2 -7
    7 2 -7
    7 2 -7
    7 2 -7
    -7 -2 7
    -7 -2 7
    -7 -2 7
    6 2 -7
    6 2 -7
    6 2 -7
    6 2 -7
    6 2 -7
    6 2 -7
    6 2 -7
    -6 -2 7
    -6 -2 7
    -6 -2 7
    -6 -2 7
    -6 -2 7
    5 2 -7
    5 2 -7
    5 2 -7
    5 2 -7
    5 2 -7
    5 2 -7
    -5 -2 7
    -5 -2 7
    -5 -2 7
    -5 -2 7
    -5 -2 7
    4 2 -7
    4 2 -7
    4 2 -7
    4 2 -7
    4 2 -7
    4 2 -7
    4 2 -7
    4 2 -7
    -4 -2 7
    -4 -2 7
    -4 -2 7
    -4 -2 7
    -4 -2 7
    3 2 -7
    3 2 -7
    3 2 -7
    3 2 -7
    3 2 -7
    3 2 -7
    -3 -2 7
    -3 -2 7
    -3 -2 7
    2 2 -7
    2 2 -7
    2 2 -7
    2 2 -7
    2 2 -7
    2 2 -7
    2 2 -7
    -2 -2 7
    -2 -2 7
    -2 -2 7
    -2 -2 7
    -2 -2 7
    1 2 -7
    1 2 -7
    1 2 -7
    1 2 -7
    1 2 -7
    1 2 -7
    1 2 -7
    -1 -2 7
    -1 -2 7
    -1 -2 7
    -1 -2 7
    -1 -2 7
    0 2 -7
    0 2 -7
    0 2 -7
    0 2 -7
    0 2 -7
    0 -2 7
    0 -2 7
    0 -2 7
    0 -2 7
    0 -2 7
    -1 2 -7
    -1 2 -7
    -1 2 -7
    -1 2 -7
    -1 2 -7
    1 -2 7
    1 -2 7
    1 -2 7
    1 -2 7
    -2 2 -7
    -2 2 -7
    -2 2 -7
    -2 2 -7
    2 -2 7
    2 -2 7
    2 -2 7
    2 -2 7
    -3 2 -7
    -3 2 -7
    -3 2 -7
    3 -2 7
    3 -2 7
    3 -2 7
    3 -2 7
    3 -2 7
    -4 2 -7
    -4 2 -7
    -4 2 -7
    4 -2 7
    4 -2 7
    4 -2 7
    -5 2 -7
    -5 2 -7
    -5 2 -7
    5 -2 7
    5 -2 7
    5 -2 7
    -6 2 -7
    -6 2 -7
    6 -2 7
    6 -2 7
    -7 2 -7
    -7 2 -7
    7 -2 7
    7 -2 7
    -8 2 -7
    -8 2 -7
    8 -2 7
    8 -2 7
    -9 2 -7
    -9 2 -7
    9 -2 7
    9 -2 7
    10 1 -7
    10 1 -7
    10 1 -7
    10 1 -7
    10 1 -7
    -10 -1 7
    -10 -1 7
    -10 -1 7
    -10 -1 7
    9 1 -7
    9 1 -7
    9 1 -7
    9 1 -7
    9 1 -7
    -9 -1 7
    -9 -1 7
    -9 -1 7
    -9 -1 7
    8 1 -7
    8 1 -7
    8 1 -7
    8 1 -7
    8 1 -7
    -8 -1 7
    -8 -1 7
    -8 -1 7
    -8 -1 7
    -8 -1 7
    7 1 -7
    7 1 -7
    7 1 -7
    7 1 -7
    7 1 -7
    7 1 -7
    7 1 -7
    7 1 -7
    7 1 -7
    -7 -1 7
    -7 -1 7
    -7 -1 7
    -7 -1 7
    -7 -1 7
    -7 -1 7
    6 1 -7
    6 1 -7
    6 1 -7
    6 1 -7
    6 1 -7
    6 1 -7
    6 1 -7
    6 1 -7
    6 1 -7
    -6 -1 7
    -6 -1 7
    -6 -1 7
    -6 -1 7
    -6 -1 7
    5 1 -7
    5 1 -7
    5 1 -7
    5 1 -7
    5 1 -7
    5 1 -7
    5 1 -7
    5 1 -7
    5 1 -7
    -5 -1 7
    -5 -1 7
    -5 -1 7
    -5 -1 7
    4 1 -7
    4 1 -7
    4 1 -7
    4 1 -7
    4 1 -7
    4 1 -7
    4 1 -7
    4 1 -7
    4 1 -7
    -4 -1 7
    -4 -1 7
    -4 -1 7
    -4 -1 7
    3 1 -7
    3 1 -7
    3 1 -7
    3 1 -7
    3 1 -7
    3 1 -7
    3 1 -7
    3 1 -7
    -3 -1 7
    -3 -1 7
    -3 -1 7
    -3 -1 7
    2 1 -7
    2 1 -7
    2 1 -7
    2 1 -7
    2 1 -7
    2 1 -7
    2 1 -7
    -2 -1 7
    -2 -1 7
    -2 -1 7
    -2 -1 7
    1 1 -7
    1 1 -7
    1 1 -7
    1 1 -7
    1 1 -7
    1 1 -7
    -1 -1 7
    -1 -1 7
    -1 -1 7
    -1 -1 7
    -1 -1 7
    0 1 -7
    0 1 -7
    0 1 -7
    0 1 -7
    0 1 -7
    0 -1 7
    0 -1 7
    0 -1 7
    0 -1 7
    -1 1 -7
    -1 1 -7
    -1 1 -7
    -1 1 -7
    1 -1 7
    1 -1 7
    -2 1 -7
    -2 1 -7
    -2 1 -7
    2 -1 7
    2 -1 7
    2 -1 7
    2 -1 7
    -3 1 -7
    -3 1 -7
    -3 1 -7
    -3 1 -7
    3 -1 7
    3 -1 7
    3 -1 7
    3 -1 7
    3 -1 7
    -4 1 -7
    -4 1 -7
    -4 1 -7
    4 -1 7
    4 -1 7
    4 -1 7
    -5 1 -7
    -5 1 -7
    -5 1 -7
    5 -1 7
    5 -1 7
    5 -1 7
    -6 1 -7
    -6 1 -7
    -6 1 -7
    6 -1 7
    6 -1 7
    6 -1 7
    -7 1 -7
    -7 1 -7
    7 -1 7
    7 -1 7
    -8 1 -7
    -8 1 -7
    8 -1 7
    8 -1 7
    -9 1 -7
    -9 1 -7
    9 -1 7
    9 -1 7
    10 0 -7
    10 0 -7
    10 0 -7
    -10 0 7
    -10 0 7
    -10 0 7
    9 0 -7
    9 0 -7
    9 0 -7
    9 0 -7
    9 0 -7
    9 0 -7
    9 0 -7
    -9 0 7
    -9 0 7
    -9 0 7
    -9 0 7
    -9 0 7
    -9 0 7
    8 0 -7
    8 0 -7
    8 0 -7
    8 0 -7
    8 0 -7
    8 0 -7
    8 0 -7
    8 0 -7
    -8 0 7
    -8 0 7
    -8 0 7
    -8 0 7
    -8 0 7
    -8 0 7
    7 0 -7
    7 0 -7
    7 0 -7
    7 0 -7
    7 0 -7
    7 0 -7
    7 0 -7
    7 0 -7
    -7 0 7
    -7 0 7
    -7 0 7
    -7 0 7
    -7 0 7
    -7 0 7
    6 0 -7
    6 0 -7
    6 0 -7
    6 0 -7
    6 0 -7
    6 0 -7
    6 0 -7
    6 0 -7
    -6 0 7
    -6 0 7
    -6 0 7
    5 0 -7
    5 0 -7
    5 0 -7
    5 0 -7
    5 0 -7
    5 0 -7
    5 0 -7
    5 0 -7
    5 0 -7
    5 0 -7
    -5 0 7
    -5 0 7
    -5 0 7
    4 0 -7
    4 0 -7
    4 0 -7
    4 0 -7
    4 0 -7
    4 0 -7
    4 0 -7
    4 0 -7
    -4 0 7
    -4 0 7
    -4 0 7
    -4 0 7
    3 0 -7
    3 0 -7
    3 0 -7
    3 0 -7
    3 0 -7
    3 0 -7
    3 0 -7
    -3 0 7
    -3 0 7
    -3 0 7
    -3 0 7
    2 0 -7
    2 0 -7
    2 0 -7
    2 0 -7
    2 0 -7
    2 0 -7
    -2 0 7
    -2 0 7
    -2 0 7
    -2 0 7
    -2 0 7
    1 0 -7
    1 0 -7
    1 0 -7
    1 0 -7
    1 0 -7
    -1 0 7
    -1 0 7
    -1 0 7
    -1 0 7
    0 0 -7
    0 0 -7
    0 0 -7
    0 0 -7
    0 0 7
    0 0 7
    -1 0 -7
    -1 0 -7
    -1 0 -7
    -1 0 -7
    1 0 7
    1 0 7
    1 0 7
    1 0 7
    -2 0 -7
    -2 0 -7
    -2 0 -7
    -2 0 -7
    2 0 7
    2 0 7
    2 0 7
    2 0 7
    2 0 7
    -3 0 -7
    -3 0 -7
    -3 0 -7
    -3 0 -7
    3 0 7
    3 0 7
    3 0 7
    3 0 7
    -4 0 -7
    -4 0 -7
    4 0 7
    4 0 7
    4 0 7
    -5 0 -7
    -5 0 -7
    -5 0 -7
    5 0 7
    5 0 7
    5 0 7
    -6 0 -7
    -6 0 -7
    -6 0 -7
    6 0 7
    6 0 7
    6 0 7
    -7 0 -7
    -7 0 -7
    7 0 7
    7 0 7
    -8 0 -7
    -8 0 -7
    8 0 7
    8 0 7
    -9 0 -7
    -9 0 -7
    9 0 7
    10 -1 -7
    -10 1 7
    -10 1 7
    9 -1 -7
    9 -1 -7
    9 -1 -7
    9 -1 -7
    9 -1 -7
    9 -1 -7
    9 -1 -7
    9 -1 -7
    -9 1 7
    -9 1 7
    -9 1 7
    -9 1 7
    -9 1 7
    -9 1 7
    8 -1 -7
    8 -1 -7
    8 -1 -7
    8 -1 -7
    8 -1 -7
    8 -1 -7
    8 -1 -7
    8 -1 -7
    -8 1 7
    -8 1 7
    -8 1 7
    -8 1 7
    -8 1 7
    -8 1 7
    7 -1 -7
    7 -1 -7
    7 -1 -7
    7 -1 -7
    7 -1 -7
    7 -1 -7
    7 -1 -7
    7 -1 -7
    -7 1 7
    -7 1 7
    -7 1 7
    -7 1 7
    6 -1 -7
    6 -1 -7
    6 -1 -7
    6 -1 -7
    6 -1 -7
    6 -1 -7
    6 -1 -7
    6 -1 -7
    -6 1 7
    -6 1 7
    -6 1 7
    -6 1 7
    5 -1 -7
    5 -1 -7
    5 -1 -7
    5 -1 -7
    5 -1 -7
    5 -1 -7
    5 -1 -7
    5 -1 -7
    -5 1 7
    -5 1 7
    4 -1 -7
    4 -1 -7
    4 -1 -7
    4 -1 -7
    4 -1 -7
    4 -1 -7
    4 -1 -7
    -4 1 7
    -4 1 7
    3 -1 -7
    3 -1 -7
    3 -1 -7
    3 -1 -7
    -3 1 7
    -3 1 7
    -3 1 7
    2 -1 -7
    2 -1 -7
    2 -1 -7
    2 -1 -7
    2 -1 -7
    -2 1 7
    -2 1 7
    -2 1 7
    1 -1 -7
    1 -1 -7
    1 -1 -7
    1 -1 -7
    -1 1 7
    -1 1 7
    0 -1 -7
    0 -1 -7
    0 -1 -7
    0 -1 -7
    0 -1 -7
    0 1 7
    0 1 7
    0 1 7
    -1 -1 -7
    -1 -1 -7
    -1 -1 -7
    -1 -1 -7
    -1 -1 -7
    1 1 7
    1 1 7
    1 1 7
    -2 -1 -7
    -2 -1 -7
    -2 -1 -7
    -2 -1 -7
    2 1 7
    2 1 7
    2 1 7
    2 1 7
    -3 -1 -7
    -3 -1 -7
    -3 -1 -7
    -3 -1 -7
    3 1 7
    3 1 7
    3 1 7
    3 1 7
    -4 -1 -7
    -4 -1 -7
    -4 -1 -7
    4 1 7
    4 1 7
    4 1 7
    -5 -1 -7
    -5 -1 -7
    -5 -1 -7
    5 1 7
    5 1 7
    5 1 7
    -6 -1 -7
    -6 -1 -7
    -6 -1 -7
    6 1 7
    6 1 7
    6 1 7
    -7 -1 -7
    -7 -1 -7
    -7 -1 -7
    7 1 7
    7 1 7
    7 1 7
    -8 -1 -7
    -8 -1 -7
    8 1 7
    -9 -1 -7
    9 1 7
    11 -2 -7
    -11 2 7
    10 -2 -7
    10 -2 -7
    -10 2 7
    9 -2 -7
    9 -2 -7
    9 -2 -7
    -9 2 7
    -9 2 7
    8 -2 -7
    8 -2 -7
    8 -2 -7
    8 -2 -7
    8 -2 -7
    8 -2 -7
    8 -2 -7
    8 -2 -7
    -8 2 7
    -8 2 7
    -8 2 7
    -8 2 7
    -8 2 7
    -8 2 7
    7 -2 -7
    7 -2 -7
    7 -2 -7
    7 -2 -7
    7 -2 -7
    7 -2 -7
    7 -2 -7
    7 -2 -7
    -7 2 7
    -7 2 7
    -7 2 7
    6 -2 -7
    6 -2 -7
    6 -2 -7
    6 -2 -7
    6 -2 -7
    6 -2 -7
    -6 2 7
    -6 2 7
    -6 2 7
    5 -2 -7
    5 -2 -7
    5 -2 -7
    5 -2 -7
    5 -2 -7
    5 -2 -7
    -5 2 7
    -5 2 7
    -5 2 7
    4 -2 -7
    4 -2 -7
    4 -2 -7
    4 -2 -7
    4 -2 -7
    -4 2 7
    -4 2 7
    3 -2 -7
    3 -2 -7
    3 -2 -7
    3 -2 -7
    3 -2 -7
    -3 2 7
    -3 2 7
    -3 2 7
    2 -2 -7
    2 -2 -7
    2 -2 -7
    2 -2 -7
    -2 2 7
    -2 2 7
    -2 2 7
    1 -2 -7
    1 -2 -7
    1 -2 -7
    1 -2 -7
    1 -2 -7
    -1 2 7
    -1 2 7
    -1 2 7
    0 -2 -7
    0 -2 -7
    0 -2 -7
    0 -2 -7
    0 2 7
    0 2 7
    0 2 7
    -1 -2 -7
    -1 -2 -7
    -1 -2 -7
    -1 -2 -7
    -1 -2 -7
    1 2 7
    1 2 7
    1 2 7
    -2 -2 -7
    -2 -2 -7
    -2 -2 -7
    -2 -2 -7
    -2 -2 -7
    2 2 7
    2 2 7
    2 2 7
    -3 -2 -7
    -3 -2 -7
    -3 -2 -7
    3 2 7
    3 2 7
    3 2 7
    -4 -2 -7
    -4 -2 -7
    -4 -2 -7
    4 2 7
    4 2 7
    4 2 7
    -5 -2 -7
    -5 -2 -7
    -5 -2 -7
    5 2 7
    5 2 7
    5 2 7
    -6 -2 -7
    -6 -2 -7
    -6 -2 -7
    6 2 7
    6 2 7
    -7 -2 -7
    -7 -2 -7
    -7 -2 -7
    7 2 7
    7 2 7
    -8 -2 -7
    -8 -2 -7
    8 2 7
    11 -3 -7
    11 -3 -7
    11 -3 -7
    -11 3 7
    10 -3 -7
    10 -3 -7
    10 -3 -7
    10 -3 -7
    -10 3 7
    -10 3 7
    9 -3 -7
    9 -3 -7
    9 -3 -7
    9 -3 -7
    -9 3 7
    -9 3 7
    8 -3 -7
    8 -3 -7
    8 -3 -7
    8 -3 -7
    8 -3 -7
    -8 3 7
    7 -3 -7
    7 -3 -7
    7 -3 -7
    7 -3 -7
    7 -3 -7
    -7 3 7
    -7 3 7
    6 -3 -7
    6 -3 -7
    6 -3 -7
    6 -3 -7
    6 -3 -7
    6 -3 -7
    -6 3 7
    -6 3 7
    -6 3 7
    5 -3 -7
    5 -3 -7
    5 -3 -7
    5 -3 -7
    5 -3 -7
    5 -3 -7
    -5 3 7
    -5 3 7
    -5 3 7
    4 -3 -7
    4 -3 -7
    4 -3 -7
    4 -3 -7
    -4 3 7
    -4 3 7
    -4 3 7
    -4 3 7
    3 -3 -7
    3 -3 -7
    3 -3 -7
    3 -3 -7
    -3 3 7
    -3 3 7
    -3 3 7
    2 -3 -7
    2 -3 -7
    2 -3 -7
    2 -3 -7
    2 -3 -7
    2 -3 -7
    -2 3 7
    -2 3 7
    -2 3 7
    -2 3 7
    1 -3 -7
    1 -3 -7
    1 -3 -7
    1 -3 -7
    1 -3 -7
    -1 3 7
    -1 3 7
    -1 3 7
    0 -3 -7
    0 -3 -7
    0 -3 -7
    0 -3 -7
    0 3 7
    0 3 7
    0 3 7
    -1 -3 -7
    -1 -3 -7
    -1 -3 -7
    -1 -3 -7
    -1 -3 -7
    1 3 7
    1 3 7
    1 3 7
    -2 -3 -7
    -2 -3 -7
    -2 -3 -7
    -2 -3 -7
    -2 -3 -7
    2 3 7
    2 3 7
    2 3 7
    -3 -3 -7
    -3 -3 -7
    -3 -3 -7
    3 3 7
    3 3 7
    3 3 7
    -4 -3 -7
    -4 -3 -7
    -4 -3 -7
    4 3 7
    4 3 7
    4 3 7
    -5 -3 -7
    -5 -3 -7
    -5 -3 -7
    5 3 7
    5 3 7
    -6 -3 -7
    -6 -3 -7
    -6 -3 -7
    6 3 7
    6 3 7
    6 3 7
    -7 -3 -7
    -7 -3 -7
    -7 -3 -7
    7 3 7
    7 3 7
    -8 -3 -7
    -8 -3 -7
    -8 -3 -7
    8 3 7
    8 3 7
    10 -4 -7
    10 -4 -7
    10 -4 -7
    10 -4 -7
    -10 4 7
    9 -4 -7
    9 -4 -7
    9 -4 -7
    9 -4 -7
    8 -4 -7
    8 -4 -7
    8 -4 -7
    8 -4 -7
    7 -4 -7
    7 -4 -7
    7 -4 -7
    7 -4 -7
    7 -4 -7
    -7 4 7
    6 -4 -7
    6 -4 -7
    6 -4 -7
    6 -4 -7
    6 -4 -7
    -6 4 7
    5 -4 -7
    5 -4 -7
    5 -4 -7
    -5 4 7
    -5 4 7
    4 -4 -7
    4 -4 -7
    4 -4 -7
    4 -4 -7
    -4 4 7
    -4 4 7
    3 -4 -7
    3 -4 -7
    3 -4 -7
    3 -4 -7
    -3 4 7
    -3 4 7
    2 -4 -7
    2 -4 -7
    2 -4 -7
    2 -4 -7
    2 -4 -7
    2 -4 -7
    -2 4 7
    -2 4 7
    -2 4 7
    1 -4 -7
    1 -4 -7
    1 -4 -7
    1 -4 -7
    1 -4 -7
    -1 4 7
    -1 4 7
    -1 4 7
    0 -4 -7
    0 -4 -7
    0 -4 -7
    0 -4 -7
    0 -4 -7
    0 4 7
    0 4 7
    -1 -4 -7
    -1 -4 -7
    -1 -4 -7
    -1 -4 -7
    1 4 7
    1 4 7
    1 4 7
    -2 -4 -7
    -2 -4 -7
    -2 -4 -7
    -2 -4 -7
    2 4 7
    2 4 7
    2 4 7
    -3 -4 -7
    -3 -4 -7
    -3 -4 -7
    3 4 7
    3 4 7
    3 4 7
    -4 -4 -7
    -4 -4 -7
    -4 -4 -7
    4 4 7
    4 4 7
    -5 -4 -7
    -5 -4 -7
    -5 -4 -7
    5 4 7
    5 4 7
    -6 -4 -7
    -6 -4 -7
    -6 -4 -7
    6 4 7
    6 4 7
    6 4 7
    -7 -4 -7
    -7 -4 -7
    -7 -4 -7
    7 4 7
    7 4 7
    10 -5 -7
    10 -5 -7
    10 -5 -7
    10 -5 -7
    -10 5 7
    9 -5 -7
    9 -5 -7
    9 -5 -7
    9 -5 -7
    8 -5 -7
    8 -5 -7
    8 -5 -7
    8 -5 -7
    7 -5 -7
    7 -5 -7
    7 -5 -7
    7 -5 -7
    6 -5 -7
    6 -5 -7
    6 -5 -7
    6 -5 -7
    6 -5 -7
    -6 5 7
    5 -5 -7
    5 -5 -7
    5 -5 -7
    5 -5 -7
    5 -5 -7
    -5 5 7
    4 -5 -7
    4 -5 -7
    4 -5 -7
    4 -5 -7
    -4 5 7
    3 -5 -7
    3 -5 -7
    3 -5 -7
    3 -5 -7
    -3 5 7
    -3 5 7
    -3 5 7
    2 -5 -7
    2 -5 -7
    2 -5 -7
    2 -5 -7
    2 -5 -7
    -2 5 7
    -2 5 7
    -2 5 7
    1 -5 -7
    1 -5 -7
    1 -5 -7
    1 -5 -7
    1 -5 -7
    -1 5 7
    -1 5 7
    -1 5 7
    0 -5 -7
    0 -5 -7
    0 -5 -7
    0 -5 -7
    0 -5 -7
    0 5 7
    0 5 7
    0 5 7
    -1 -5 -7
    -1 -5 -7
    -1 -5 -7
    -1 -5 -7
    1 5 7
    1 5 7
    1 5 7
    -2 -5 -7
    -2 -5 -7
    -2 -5 -7
    -2 -5 -7
    2 5 7
    2 5 7
    2 5 7
    -3 -5 -7
    -3 -5 -7
    -3 -5 -7
    3 5 7
    3 5 7
    -4 -5 -7
    -4 -5 -7
    -4 -5 -7
    4 5 7
    4 5 7
    -5 -5 -7
    -5 -5 -7
    -5 -5 -7
    5 5 7
    5 5 7
    -6 -5 -7
    -6 -5 -7
    -6 -5 -7
    6 5 7
    6 5 7
    6 5 7
    -7 -5 -7
    7 5 7
    7 5 7
    10 -6 -7
    10 -6 -7
    10 -6 -7
    10 -6 -7
    9 -6 -7
    9 -6 -7
    9 -6 -7
    9 -6 -7
    8 -6 -7
    8 -6 -7
    8 -6 -7
    8 -6 -7
    7 -6 -7
    7 -6 -7
    7 -6 -7
    7 -6 -7
    6 -6 -7
    6 -6 -7
    6 -6 -7
    6 -6 -7
    6 -6 -7
    -6 6 7
    5 -6 -7
    5 -6 -7
    5 -6 -7
    5 -6 -7
    5 -6 -7
    -5 6 7
    4 -6 -7
    4 -6 -7
    4 -6 -7
    4 -6 -7
    4 -6 -7
    -4 6 7
    3 -6 -7
    3 -6 -7
    3 -6 -7
    3 -6 -7
    -3 6 7
    -3 6 7
    2 -6 -7
    2 -6 -7
    2 -6 -7
    2 -6 -7
    -2 6 7
    -2 6 7
    -2 6 7
    1 -6 -7
    1 -6 -7
    1 -6 -7
    1 -6 -7
    -1 6 7
    -1 6 7
    -1 6 7
    0 -6 -7
    0 -6 -7
    0 -6 -7
    0 -6 -7
    0 -6 -7
    0 6 7
    0 6 7
    0 6 7
    -1 -6 -7
    -1 -6 -7
    -1 -6 -7
    -1 -6 -7
    1 6 7
    1 6 7
    1 6 7
    -2 -6 -7
    -2 -6 -7
    -2 -6 -7
    2 6 7
    2 6 7
    2 6 7
    -3 -6 -7
    -3 -6 -7
    -3 -6 -7
    3 6 7
    3 6 7
    -4 -6 -7
    -4 -6 -7
    -4 -6 -7
    4 6 7
    4 6 7
    -5 -6 -7
    -5 -6 -7
    5 6 7
    5 6 7
    -6 -6 -7
    -6 -6 -7
    6 6 7
    6 6 7
    6 6 7
    10 -7 -7
    10 -7 -7
    9 -7 -7
    9 -7 -7
    9 -7 -7
    9 -7 -7
    8 -7 -7
    8 -7 -7
    8 -7 -7
    8 -7 -7
    7 -7 -7
    7 -7 -7
    7 -7 -7
    7 -7 -7
    6 -7 -7
    6 -7 -7
    6 -7 -7
    6 -7 -7
    5 -7 -7
    5 -7 -7
    5 -7 -7
    5 -7 -7
    5 -7 -7
    -5 7 7
    4 -7 -7
    4 -7 -7
    4 -7 -7
    4 -7 -7
    -4 7 7
    3 -7 -7
    3 -7 -7
    3 -7 -7
    3 -7 -7
    -3 7 7
    -3 7 7
    2 -7 -7
    2 -7 -7
    2 -7 -7
    2 -7 -7
    -2 7 7
    -2 7 7
    1 -7 -7
    1 -7 -7
    1 -7 -7
    1 -7 -7
    -1 7 7
    -1 7 7
    -1 7 7
    0 -7 -7
    0 -7 -7
    0 -7 -7
    0 7 7
    0 7 7
    -1 -7 -7
    -1 -7 -7
    -1 -7 -7
    -1 -7 -7
    1 7 7
    1 7 7
    1 7 7
    -2 -7 -7
    -2 -7 -7
    -2 -7 -7
    2 7 7
    2 7 7
    2 7 7
    -3 -7 -7
    -3 -7 -7
    -3 -7 -7
    3 7 7
    3 7 7
    -4 -7 -7
    -4 -7 -7
    4 7 7
    4 7 7
    -5 -7 -7
    -5 -7 -7
    5 7 7
    5 7 7
    9 -8 -7
    9 -8 -7
    8 -8 -7
    8 -8 -7
    8 -8 -7
    8 -8 -7
    7 -8 -7
    7 -8 -7
    7 -8 -7
    7 -8 -7
    6 -8 -7
    6 -8 -7
    6 -8 -7
    6 -8 -7
    5 -8 -7
    5 -8 -7
    5 -8 -7
    5 -8 -7
    4 -8 -7
    4 -8 -7
    4 -8 -7
    4 -8 -7
    -4 8 7
    -4 8 7
    3 -8 -7
    3 -8 -7
    3 -8 -7
    3 -8 -7
    -3 8 7
    -3 8 7
    2 -8 -7
    2 -8 -7
    2 -8 -7
    2 -8 -7
    -2 8 7
    -2 8 7
    1 -8 -7
    1 -8 -7
    1 -8 -7
    -1 8 7
    0 -8 -7
    0 -8 -7
    0 -8 -7
    0 8 7
    -1 -8 -7
    -1 -8 -7
    -1 -8 -7
    1 8 7
    1 8 7
    -2 -8 -7
    -2 -8 -7
    2 8 7
    2 8 7
    -3 -8 -7
    3 8 7
    3 8 7
    -4 -8 -7
    -4 -8 -7
    4 8 7
    4 8 7
    8 -9 -7
    8 -9 -7
    8 -9 -7
    8 -9 -7
    7 -9 -7
    7 -9 -7
    7 -9 -7
    7 -9 -7
    6 -9 -7
    6 -9 -7
    6 -9 -7
    6 -9 -7
    5 -9 -7
    5 -9 -7
    5 -9 -7
    4 -9 -7
    4 -9 -7
    4 -9 -7
    -4 9 7
    3 -9 -7
    3 -9 -7
    3 -9 -7
    -3 9 7
    -3 9 7
    2 -9 -7
    2 -9 -7
    2 -9 -7
    -2 9 7
    1 -9 -7
    1 -9 -7
    1 -9 -7
    -1 9 7
    0 -9 -7
    0 -9 -7
    0 -9 -7
    0 9 7
    -1 -9 -7
    1 9 7
    -2 -9 -7
    2 9 7
    -3 -9 -7
    3 9 7
    7 -10 -7
    7 -10 -7
    7 -10 -7
    6 -10 -7
    6 -10 -7
    6 -10 -7
    5 -10 -7
    5 -10 -7
    5 -10 -7
    -5 10 7
    4 -10 -7
    4 -10 -7
    3 -10 -7
    3 -10 -7
    3 -10 -7
    -3 10 7
    2 -10 -7
    2 -10 -7
    2 -10 -7
    -2 10 7
    1 -10 -7
    1 -10 -7
    1 -10 -7
    -1 10 7
    0 -10 -7
    0 10 7
    -1 -10 -7
    1 10 7
    4 -11 -7
    3 -11 -7
    3 -11 -7
    2 -11 -7
    1 11 -8
    1 11 -8
    0 11 -8
    0 -11 8
    -1 11 -8
    1 -11 8
    2 -11 8
    3 -11 8
    4 -11 8
    3 10 -8
    3 10 -8
    3 10 -8
    -3 -10 8
    -3 -10 8
    -3 -10 8
    2 10 -8
    2 10 -8
    2 10 -8
    -2 -10 8
    -2 -10 8
    1 10 -8
    1 10 -8
    1 10 -8
    -1 -10 8
    -1 -10 8
    0 10 -8
    0 10 -8
    0 -10 8
    -1 10 -8
    -1 10 -8
    1 -10 8
    2 -10 8
    3 -10 8
    4 -10 8
    4 -10 8
    5 -10 8
    5 -10 8
    -6 10 -8
    6 -10 8
    6 -10 8
    6 -10 8
    5 9 -8
    5 9 -8
    5 9 -8
    -5 -9 8
    -5 -9 8
    -5 -9 8
    4 9 -8
    4 9 -8
    4 9 -8
    -4 -9 8
    -4 -9 8
    -4 -9 8
    3 9 -8
    3 9 -8
    3 9 -8
    -3 -9 8
    -3 -9 8
    -3 -9 8
    2 9 -8
    2 9 -8
    2 9 -8
    -2 -9 8
    -2 -9 8
    -2 -9 8
    1 9 -8
    1 9 -8
    1 9 -8
    -1 -9 8
    -1 -9 8
    -1 -9 8
    0 9 -8
    0 9 -8
    0 9 -8
    0 -9 8
    0 -9 8
    -1 9 -8
    -1 9 -8
    1 -9 8
    -2 9 -8
    2 -9 8
    -3 9 -8
    3 -9 8
    3 -9 8
    4 -9 8
    4 -9 8
    -5 9 -8
    5 -9 8
    5 -9 8
    5 -9 8
    5 -9 8
    -6 9 -8
    6 -9 8
    6 -9 8
    6 -9 8
    6 -9 8
    -7 9 -8
    7 -9 8
    7 -9 8
    7 -9 8
    6 8 -8
    6 8 -8
    6 8 -8
    -6 -8 8
    -6 -8 8
    -6 -8 8
    5 8 -8
    5 8 -8
    5 8 -8
    5 8 -8
    -5 -8 8
    -5 -8 8
    -5 -8 8
    4 8 -8
    -4 -8 8
    -4 -8 8
    3 8 -8
    3 8 -8
    3 8 -8
    -3 -8 8
    -3 -8 8
    -3 -8 8
    2 8 -8
    2 8 -8
    2 8 -8
    -2 -8 8
    -2 -8 8
    -2 -8 8
    1 8 -8
    1 8 -8
    1 8 -8
    -1 -8 8
    -1 -8 8
    -1 -8 8
    0 8 -8
    0 8 -8
    0 8 -8
    0 -8 8
    0 -8 8
    0 -8 8
    -1 8 -8
    -1 8 -8
    1 -8 8
    1 -8 8
    -2 8 -8
    -2 8 -8
    2 -8 8
    2 -8 8
    -3 8 -8
    -3 8 -8
    3 -8 8
    3 -8 8
    3 -8 8
    3 -8 8
    -4 8 -8
    -4 8 -8
    4 -8 8
    4 -8 8
    4 -8 8
    4 -8 8
    -5 8 -8
    -5 8 -8
    5 -8 8
    5 -8 8
    5 -8 8
    5 -8 8
    -6 8 -8
    6 -8 8
    6 -8 8
    6 -8 8
    6 -8 8
    -7 8 -8
    7 -8 8
    7 -8 8
    7 -8 8
    8 -8 8
    8 -8 8
    7 7 -8
    7 7 -8
    7 7 -8
    -7 -7 8
    -7 -7 8
    6 7 -8
    6 7 -8
    6 7 -8
    6 7 -8
    -6 -7 8
    -6 -7 8
    -6 -7 8
    5 7 -8
    5 7 -8
    5 7 -8
    5 7 -8
    -5 -7 8
    -5 -7 8
    -5 -7 8
    4 7 -8
    4 7 -8
    4 7 -8
    4 7 -8
    -4 -7 8
    -4 -7 8
    -4 -7 8
    3 7 -8
    3 7 -8
    3 7 -8
    -3 -7 8
    -3 -7 8
    -3 -7 8
    2 7 -8
    2 7 -8
    2 7 -8
    -2 -7 8
    -2 -7 8
    -2 -7 8
    1 7 -8
    1 7 -8
    1 7 -8
    -1 -7 8
    -1 -7 8
    -1 -7 8
    0 7 -8
    0 7 -8
    0 7 -8
    0 -7 8
    0 -7 8
    0 -7 8
    0 -7 8
    -1 7 -8
    -1 7 -8
    -1 7 -8
    1 -7 8
    1 -7 8
    1 -7 8
    1 -7 8
    -2 7 -8
    -2 7 -8
    -2 7 -8
    2 -7 8
    2 -7 8
    2 -7 8
    2 -7 8
    2 -7 8
    -3 7 -8
    -3 7 -8
    3 -7 8
    3 -7 8
    3 -7 8
    3 -7 8
    -4 7 -8
    -4 7 -8
    4 -7 8
    4 -7 8
    4 -7 8
    4 -7 8
    -5 7 -8
    -5 7 -8
    5 -7 8
    5 -7 8
    5 -7 8
    5 -7 8
    -6 7 -8
    -6 7 -8
    6 -7 8
    6 -7 8
    6 -7 8
    6 -7 8
    -7 7 -8
    -7 7 -8
    7 -7 8
    7 -7 8
    7 -7 8
    -8 7 -8
    8 -7 8
    8 -7 8
    8 6 -8
    -8 -6 8
    7 6 -8
    7 6 -8
    7 6 -8
    7 6 -8
    -7 -6 8
    -7 -6 8
    6 6 -8
    6 6 -8
    6 6 -8
    6 6 -8
    -6 -6 8
    -6 -6 8
    -6 -6 8
    5 6 -8
    5 6 -8
    5 6 -8
    5 6 -8
    5 6 -8
    -5 -6 8
    -5 -6 8
    -5 -6 8
    4 6 -8
    4 6 -8
    4 6 -8
    4 6 -8
    4 6 -8
    -4 -6 8
    -4 -6 8
    -4 -6 8
    3 6 -8
    3 6 -8
    3 6 -8
    3 6 -8
    3 6 -8
    -3 -6 8
    -3 -6 8
    -3 -6 8
    2 6 -8
    2 6 -8
    2 6 -8
    2 6 -8
    -2 -6 8
    -2 -6 8
    -2 -6 8
    1 6 -8
    1 6 -8
    1 6 -8
    1 6 -8
    -1 -6 8
    -1 -6 8
    -1 -6 8
    0 6 -8
    0 6 -8
    0 6 -8
    0 6 -8
    0 -6 8
    0 -6 8
    0 -6 8
    0 -6 8
    -1 6 -8
    -1 6 -8
    -1 6 -8
    -1 6 -8
    -1 6 -8
    1 -6 8
    1 -6 8
    1 -6 8
    1 -6 8
    1 -6 8
    1 -6 8
    -2 6 -8
    -2 6 -8
    -2 6 -8
    -2 6 -8
    2 -6 8
    2 -6 8
    2 -6 8
    2 -6 8
    2 -6 8
    2 -6 8
    -3 6 -8
    -3 6 -8
    3 -6 8
    3 -6 8
    3 -6 8
    3 -6 8
    3 -6 8
    -4 6 -8
    -4 6 -8
    4 -6 8
    4 -6 8
    4 -6 8
    4 -6 8
    4 -6 8
    -5 6 -8
    -5 6 -8
    5 -6 8
    5 -6 8
    5 -6 8
    5 -6 8
    -6 6 -8
    -6 6 -8
    6 -6 8
    6 -6 8
    6 -6 8
    6 -6 8
    -7 6 -8
    -7 6 -8
    7 -6 8
    7 -6 8
    -8 6 -8
    -8 6 -8
    8 -6 8
    8 -6 8
    -9 6 -8
    8 5 -8
    8 5 -8
    8 5 -8
    8 5 -8
    -8 -5 8
    -8 -5 8
    -8 -5 8
    7 5 -8
    7 5 -8
    7 5 -8
    7 5 -8
    -7 -5 8
    -7 -5 8
    -7 -5 8
    6 5 -8
    6 5 -8
    6 5 -8
    6 5 -8
    6 5 -8
    -6 -5 8
    -6 -5 8
    -6 -5 8
    5 5 -8
    5 5 -8
    5 5 -8
    5 5 -8
    5 5 -8
    -5 -5 8
    -5 -5 8
    4 5 -8
    4 5 -8
    4 5 -8
    4 5 -8
    4 5 -8
    -4 -5 8
    -4 -5 8
    -4 -5 8
    3 5 -8
    3 5 -8
    3 5 -8
    3 5 -8
    3 5 -8
    -3 -5 8
    -3 -5 8
    -3 -5 8
    2 5 -8
    2 5 -8
    2 5 -8
    2 5 -8
    -2 -5 8
    -2 -5 8
    -2 -5 8
    -2 -5 8
    1 5 -8
    1 5 -8
    1 5 -8
    1 5 -8
    -1 -5 8
    -1 -5 8
    -1 -5 8
    -1 -5 8
    0 5 -8
    0 5 -8
    0 5 -8
    0 5 -8
    0 5 -8
    0 -5 8
    0 -5 8
    0 -5 8
    0 -5 8
    0 -5 8
    -1 5 -8
    -1 5 -8
    -1 5 -8
    -1 5 -8
    -1 5 -8
    1 -5 8
    1 -5 8
    1 -5 8
    1 -5 8
    1 -5 8
    1 -5 8
    -2 5 -8
    -2 5 -8
    -2 5 -8
    -2 5 -8
    -2 5 -8
    2 -5 8
    2 -5 8
    2 -5 8
    2 -5 8
    2 -5 8
    2 -5 8
    2 -5 8
    -3 5 -8
    -3 5 -8
    3 -5 8
    3 -5 8
    3 -5 8
    3 -5 8
    3 -5 8
    -4 5 -8
    -4 5 -8
    4 -5 8
    4 -5 8
    4 -5 8
    4 -5 8
    4 -5 8
    -5 5 -8
    -5 5 -8
    5 -5 8
    5 -5 8
    5 -5 8
    5 -5 8
    5 -5 8
    -6 5 -8
    -6 5 -8
    6 -5 8
    6 -5 8
    -7 5 -8
    -7 5 -8
    7 -5 8
    7 -5 8
    -8 5 -8
    -8 5 -8
    8 -5 8
    8 -5 8
    -9 5 -8
    -9 5 -8
    9 -5 8
    9 -5 8
    9 4 -8
    9 4 -8
    9 4 -8
    9 4 -8
    -9 -4 8
    -9 -4 8
    -9 -4 8
    8 4 -8
    8 4 -8
    8 4 -8
    8 4 -8
    8 4 -8
    -8 -4 8
    -8 -4 8
    -8 -4 8
    7 4 -8
    7 4 -8
    7 4 -8
    7 4 -8
    7 4 -8
    -7 -4 8
    -7 -4 8
    -7 -4 8
    6 4 -8
    6 4 -8
    6 4 -8
    6 4 -8
    6 4 -8
    -6 -4 8
    -6 -4 8
    -6 -4 8
    5 4 -8
    5 4 -8
    5 4 -8
    5 4 -8
    5 4 -8
    -5 -4 8
    -5 -4 8
    -5 -4 8
    4 4 -8
    4 4 -8
    4 4 -8
    -4 -4 8
    -4 -4 8
    3 4 -8
    3 4 -8
    3 4 -8
    3 4 -8
    -3 -4 8
    -3 -4 8
    -3 -4 8
    -3 -4 8
    2 4 -8
    2 4 -8
    2 4 -8
    2 4 -8
    2 4 -8
    -2 -4 8
    -2 -4 8
    -2 -4 8
    -2 -4 8
    -2 -4 8
    1 4 -8
    1 4 -8
    1 4 -8
    1 4 -8
    1 4 -8
    -1 -4 8
    -1 -4 8
    -1 -4 8
    -1 -4 8
    -1 -4 8
    0 4 -8
    0 4 -8
    0 4 -8
    0 4 -8
    0 4 -8
    0 -4 8
    0 -4 8
    0 -4 8
    0 -4 8
    0 -4 8
    -1 4 -8
    -1 4 -8
    -1 4 -8
    -1 4 -8
    -1 4 -8
    1 -4 8
    1 -4 8
    1 -4 8
    1 -4 8
    1 -4 8
    -2 4 -8
    -2 4 -8
    -2 4 -8
    -2 4 -8
    2 -4 8
    2 -4 8
    2 -4 8
    2 -4 8
    2 -4 8
    -3 4 -8
    -3 4 -8
    -3 4 -8
    3 -4 8
    3 -4 8
    3 -4 8
    3 -4 8
    3 -4 8
    -4 4 -8
    -4 4 -8
    4 -4 8
    4 -4 8
    4 -4 8
    -5 4 -8
    -5 4 -8
    5 -4 8
    5 -4 8
    5 -4 8
    5 -4 8
    -6 4 -8
    -6 4 -8
    6 -4 8
    6 -4 8
    6 -4 8
    -7 4 -8
    -7 4 -8
    7 -4 8
    7 -4 8
    7 -4 8
    -8 4 -8
    -8 4 -8
    8 -4 8
    8 -4 8
    -9 4 -8
    -9 4 -8
    9 -4 8
    9 -4 8
    9 3 -8
    9 3 -8
    9 3 -8
    9 3 -8
    9 3 -8
    -9 -3 8
    -9 -3 8
    -9 -3 8
    -9 -3 8
    8 3 -8
    8 3 -8
    8 3 -8
    8 3 -8
    8 3 -8
    -8 -3 8
    -8 -3 8
    -8 -3 8
    -8 -3 8
    7 3 -8
    7 3 -8
    7 3 -8
    7 3 -8
    7 3 -8
    -7 -3 8
    -7 -3 8
    -7 -3 8
    6 3 -8
    6 3 -8
    6 3 -8
    6 3 -8
    6 3 -8
    -6 -3 8
    -6 -3 8
    -6 -3 8
    5 3 -8
    5 3 -8
    5 3 -8
    5 3 -8
    5 3 -8
    -5 -3 8
    -5 -3 8
    -5 -3 8
    -5 -3 8
    4 3 -8
    4 3 -8
    4 3 -8
    4 3 -8
    4 3 -8
    -4 -3 8
    -4 -3 8
    -4 -3 8
    3 3 -8
    3 3 -8
    3 3 -8
    3 3 -8
    3 3 -8
    -3 -3 8
    -3 -3 8
    -3 -3 8
    2 3 -8
    2 3 -8
    2 3 -8
    2 3 -8
    -2 -3 8
    -2 -3 8
    -2 -3 8
    -2 -3 8
    -2 -3 8
    1 3 -8
    1 3 -8
    1 3 -8
    1 3 -8
    1 3 -8
    -1 -3 8
    -1 -3 8
    -1 -3 8
    -1 -3 8
    -1 -3 8
    0 3 -8
    0 3 -8
    0 3 -8
    0 3 -8
    0 3 -8
    0 3 -8
    0 -3 8
    0 -3 8
    0 -3 8
    0 -3 8
    0 -3 8
    -1 3 -8
    -1 3 -8
    -1 3 -8
    -1 3 -8
    1 -3 8
    1 -3 8
    1 -3 8
    1 -3 8
    -2 3 -8
    -2 3 -8
    -2 3 -8
    -2 3 -8
    2 -3 8
    2 -3 8
    2 -3 8
    2 -3 8
    2 -3 8
    -3 3 -8
    -3 3 -8
    -3 3 -8
    3 -3 8
    3 -3 8
    3 -3 8
    3 -3 8
    3 -3 8
    -4 3 -8
    -4 3 -8
    4 -3 8
    4 -3 8
    4 -3 8
    -5 3 -8
    -5 3 -8
    5 -3 8
    5 -3 8
    -6 3 -8
    -6 3 -8
    6 -3 8
    6 -3 8
    -7 3 -8
    -7 3 -8
    7 -3 8
    7 -3 8
    -8 3 -8
    -8 3 -8
    8 -3 8
    8 -3 8
    -9 3 -8
    -9 3 -8
    9 -3 8
    10 2 -8
    10 2 -8
    10 2 -8
    10 2 -8
    10 2 -8
    -10 -2 8
    -10 -2 8
    -10 -2 8
    -10 -2 8
    9 2 -8
    9 2 -8
    9 2 -8
    9 2 -8
    9 2 -8
    -9 -2 8
    -9 -2 8
    -9 -2 8
    -9 -2 8
    8 2 -8
    8 2 -8
    8 2 -8
    8 2 -8
    8 2 -8
    -8 -2 8
    -8 -2 8
    -8 -2 8
    -8 -2 8
    -8 -2 8
    7 2 -8
    7 2 -8
    7 2 -8
    7 2 -8
    7 2 -8
    -7 -2 8
    -7 -2 8
    -7 -2 8
    -7 -2 8
    6 2 -8
    6 2 -8
    6 2 -8
    6 2 -8
    6 2 -8
    -6 -2 8
    -6 -2 8
    -6 -2 8
    -6 -2 8
    -6 -2 8
    5 2 -8
    5 2 -8
    5 2 -8
    5 2 -8
    5 2 -8
    5 2 -8
    5 2 -8
    -5 -2 8
    -5 -2 8
    -5 -2 8
    -5 -2 8
    -5 -2 8
    -5 -2 8
    4 2 -8
    4 2 -8
    4 2 -8
    4 2 -8
    4 2 -8
    4 2 -8
    4 2 -8
    4 2 -8
    -4 -2 8
    -4 -2 8
    -4 -2 8
    -4 -2 8
    3 2 -8
    3 2 -8
    3 2 -8
    3 2 -8
    3 2 -8
    3 2 -8
    -3 -2 8
    -3 -2 8
    -3 -2 8
    -3 -2 8
    2 2 -8
    2 2 -8
    2 2 -8
    2 2 -8
    2 2 -8
    2 2 -8
    2 2 -8
    -2 -2 8
    -2 -2 8
    -2 -2 8
    -2 -2 8
    1 2 -8
    1 2 -8
    1 2 -8
    1 2 -8
    1 2 -8
    1 2 -8
    -1 -2 8
    -1 -2 8
    -1 -2 8
    -1 -2 8
    -1 -2 8
    0 2 -8
    0 2 -8
    0 2 -8
    0 2 -8
    0 2 -8
    0 -2 8
    0 -2 8
    0 -2 8
    0 -2 8
    0 -2 8
    -1 2 -8
    -1 2 -8
    -1 2 -8
    -1 2 -8
    1 -2 8
    1 -2 8
    1 -2 8
    -2 2 -8
    -2 2 -8
    -2 2 -8
    -2 2 -8
    2 -2 8
    2 -2 8
    2 -2 8
    2 -2 8
    -3 2 -8
    -3 2 -8
    -3 2 -8
    -3 2 -8
    3 -2 8
    3 -2 8
    3 -2 8
    3 -2 8
    -4 2 -8
    -4 2 -8
    -4 2 -8
    4 -2 8
    4 -2 8
    4 -2 8
    -5 2 -8
    -5 2 -8
    5 -2 8
    5 -2 8
    -6 2 -8
    -6 2 -8
    6 -2 8
    6 -2 8
    -7 2 -8
    -7 2 -8
    7 -2 8
    7 -2 8
    -8 2 -8
    -8 2 -8
    8 -2 8
    8 -2 8
    -9 2 -8
    -9 2 -8
    9 -2 8
    9 -2 8
    10 1 -8
    10 1 -8
    10 1 -8
    10 1 -8
    10 1 -8
    -10 -1 8
    -10 -1 8
    -10 -1 8
    -10 -1 8
    9 1 -8
    9 1 -8
    9 1 -8
    9 1 -8
    9 1 -8
    -9 -1 8
    -9 -1 8
    -9 -1 8
    -9 -1 8
    -9 -1 8
    8 1 -8
    8 1 -8
    8 1 -8
    8 1 -8
    8 1 -8
    -8 -1 8
    -8 -1 8
    -8 -1 8
    -8 -1 8
    -8 -1 8
    7 1 -8
    7 1 -8
    7 1 -8
    7 1 -8
    7 1 -8
    7 1 -8
    7 1 -8
    7 1 -8
    -7 -1 8
    -7 -1 8
    -7 -1 8
    -7 -1 8
    -7 -1 8
    -7 -1 8
    6 1 -8
    6 1 -8
    6 1 -8
    6 1 -8
    6 1 -8
    6 1 -8
    6 1 -8
    6 1 -8
    6 1 -8
    -6 -1 8
    -6 -1 8
    -6 -1 8
    -6 -1 8
    -6 -1 8
    -6 -1 8
    5 1 -8
    5 1 -8
    5 1 -8
    5 1 -8
    5 1 -8
    5 1 -8
    5 1 -8
    5 1 -8
    5 1 -8
    -5 -1 8
    -5 -1 8
    -5 -1 8
    -5 -1 8
    4 1 -8
    4 1 -8
    4 1 -8
    4 1 -8
    4 1 -8
    4 1 -8
    4 1 -8
    -4 -1 8
    -4 -1 8
    -4 -1 8
    -4 -1 8
    3 1 -8
    3 1 -8
    3 1 -8
    3 1 -8
    3 1 -8
    3 1 -8
    3 1 -8
    3 1 -8
    -3 -1 8
    -3 -1 8
    -3 -1 8
    -3 -1 8
    2 1 -8
    2 1 -8
    2 1 -8
    2 1 -8
    2 1 -8
    2 1 -8
    2 1 -8
    -2 -1 8
    -2 -1 8
    -2 -1 8
    -2 -1 8
    -2 -1 8
    1 1 -8
    1 1 -8
    1 1 -8
    1 1 -8
    1 1 -8
    -1 -1 8
    -1 -1 8
    -1 -1 8
    -1 -1 8
    -1 -1 8
    0 1 -8
    0 1 -8
    0 1 -8
    0 1 -8
    0 1 -8
    0 -1 8
    0 -1 8
    0 -1 8
    -1 1 -8
    -1 1 -8
    -1 1 -8
    -1 1 -8
    1 -1 8
    1 -1 8
    -2 1 -8
    -2 1 -8
    -2 1 -8
    -2 1 -8
    2 -1 8
    2 -1 8
    2 -1 8
    2 -1 8
    -3 1 -8
    -3 1 -8
    -3 1 -8
    3 -1 8
    3 -1 8
    3 -1 8
    3 -1 8
    -4 1 -8
    -4 1 -8
    4 -1 8
    4 -1 8
    4 -1 8
    -5 1 -8
    -5 1 -8
    -5 1 -8
    5 -1 8
    5 -1 8
    5 -1 8
    -6 1 -8
    -6 1 -8
    6 -1 8
    6 -1 8
    -7 1 -8
    -7 1 -8
    7 -1 8
    7 -1 8
    -8 1 -8
    -8 1 -8
    8 -1 8
    8 -1 8
    -9 1 -8
    -9 1 -8
    9 -1 8
    9 -1 8
    10 0 -8
    10 0 -8
    10 0 -8
    10 0 -8
    10 0 -8
    -10 0 8
    -10 0 8
    -10 0 8
    -10 0 8
    9 0 -8
    9 0 -8
    9 0 -8
    9 0 -8
    9 0 -8
    9 0 -8
    -9 0 8
    -9 0 8
    -9 0 8
    -9 0 8
    -9 0 8
    8 0 -8
    8 0 -8
    8 0 -8
    8 0 -8
    8 0 -8
    8 0 -8
    8 0 -8
    8 0 -8
    -8 0 8
    -8 0 8
    -8 0 8
    -8 0 8
    -8 0 8
    -8 0 8
    7 0 -8
    7 0 -8
    7 0 -8
    7 0 -8
    7 0 -8
    7 0 -8
    7 0 -8
    7 0 -8
    7 0 -8
    -7 0 8
    -7 0 8
    -7 0 8
    -7 0 8
    -7 0 8
    -7 0 8
    6 0 -8
    6 0 -8
    6 0 -8
    6 0 -8
    6 0 -8
    6 0 -8
    6 0 -8
    6 0 -8
    6 0 -8
    -6 0 8
    -6 0 8
    -6 0 8
    5 0 -8
    5 0 -8
    5 0 -8
    5 0 -8
    5 0 -8
    5 0 -8
    5 0 -8
    5 0 -8
    -5 0 8
    -5 0 8
    -5 0 8
    -5 0 8
    4 0 -8
    4 0 -8
    4 0 -8
    4 0 -8
    4 0 -8
    4 0 -8
    4 0 -8
    -4 0 8
    -4 0 8
    -4 0 8
    -4 0 8
    3 0 -8
    3 0 -8
    3 0 -8
    3 0 -8
    3 0 -8
    3 0 -8
    -3 0 8
    -3 0 8
    -3 0 8
    2 0 -8
    2 0 -8
    2 0 -8
    2 0 -8
    -2 0 8
    -2 0 8
    -2 0 8
    -2 0 8
    -2 0 8
    1 0 -8
    1 0 -8
    1 0 -8
    1 0 -8
    -1 0 8
    -1 0 8
    -1 0 8
    -1 0 8
    0 0 -8
    0 0 -8
    0 0 -8
    0 0 8
    -1 0 -8
    -1 0 -8
    -1 0 -8
    -1 0 -8
    1 0 8
    1 0 8
    1 0 8
    1 0 8
    -2 0 -8
    -2 0 -8
    -2 0 -8
    -2 0 -8
    2 0 8
    2 0 8
    2 0 8
    2 0 8
    2 0 8
    -3 0 -8
    -3 0 -8
    -3 0 -8
    -3 0 -8
    3 0 8
    3 0 8
    3 0 8
    -4 0 -8
    -4 0 -8
    4 0 8
    4 0 8
    4 0 8
    -5 0 -8
    -5 0 -8
    -5 0 -8
    5 0 8
    5 0 8
    5 0 8
    -6 0 -8
    -6 0 -8
    -6 0 -8
    6 0 8
    6 0 8
    6 0 8
    -7 0 -8
    -7 0 -8
    7 0 8
    7 0 8
    -8 0 -8
    -8 0 -8
    8 0 8
    8 0 8
    -9 0 -8
    9 0 8
    10 -1 -8
    -10 1 8
    9 -1 -8
    9 -1 -8
    9 -1 -8
    9 -1 -8
    9 -1 -8
    9 -1 -8
    9 -1 -8
    9 -1 -8
    -9 1 8
    -9 1 8
    -9 1 8
    -9 1 8
    -9 1 8
    -9 1 8
    8 -1 -8
    8 -1 -8
    8 -1 -8
    8 -1 -8
    8 -1 -8
    8 -1 -8
    8 -1 -8
    8 -1 -8
    -8 1 8
    -8 1 8
    -8 1 8
    -8 1 8
    -8 1 8
    -8 1 8
    7 -1 -8
    7 -1 -8
    7 -1 -8
    7 -1 -8
    7 -1 -8
    7 -1 -8
    7 -1 -8
    7 -1 -8
    -7 1 8
    -7 1 8
    -7 1 8
    -7 1 8
    6 -1 -8
    6 -1 -8
    6 -1 -8
    6 -1 -8
    6 -1 -8
    6 -1 -8
    6 -1 -8
    6 -1 -8
    -6 1 8
    -6 1 8
    -6 1 8
    5 -1 -8
    5 -1 -8
    5 -1 -8
    5 -1 -8
    5 -1 -8
    5 -1 -8
    5 -1 -8
    -5 1 8
    -5 1 8
    -5 1 8
    4 -1 -8
    4 -1 -8
    4 -1 -8
    4 -1 -8
    4 -1 -8
    4 -1 -8
    -4 1 8
    -4 1 8
    -4 1 8
    3 -1 -8
    3 -1 -8
    3 -1 -8
    3 -1 -8
    -3 1 8
    -3 1 8
    -3 1 8
    2 -1 -8
    2 -1 -8
    2 -1 -8
    2 -1 -8
    2 -1 -8
    -2 1 8
    -2 1 8
    -2 1 8
    1 -1 -8
    1 -1 -8
    1 -1 -8
    1 -1 -8
    1 -1 -8
    -1 1 8
    -1 1 8
    -1 1 8
    0 -1 -8
    0 -1 -8
    0 -1 -8
    0 -1 -8
    0 -1 -8
    0 1 8
    0 1 8
    0 1 8
    -1 -1 -8
    -1 -1 -8
    -1 -1 -8
    -1 -1 -8
    -1 -1 -8
    1 1 8
    1 1 8
    1 1 8
    1 1 8
    -2 -1 -8
    -2 -1 -8
    -2 -1 -8
    -2 -1 -8
    2 1 8
    2 1 8
    2 1 8
    2 1 8
    2 1 8
    -3 -1 -8
    -3 -1 -8
    -3 -1 -8
    -3 -1 -8
    3 1 8
    3 1 8
    3 1 8
    -4 -1 -8
    -4 -1 -8
    -4 -1 -8
    4 1 8
    4 1 8
    4 1 8
    -5 -1 -8
    -5 -1 -8
    -5 -1 -8
    5 1 8
    5 1 8
    5 1 8
    -6 -1 -8
    -6 -1 -8
    -6 -1 -8
    6 1 8
    6 1 8
    6 1 8
    -7 -1 -8
    -7 -1 -8
    -7 -1 -8
    7 1 8
    7 1 8
    -8 -1 -8
    -8 -1 -8
    8 1 8
    11 -2 -8
    -11 2 8
    10 -2 -8
    10 -2 -8
    10 -2 -8
    -10 2 8
    -10 2 8
    9 -2 -8
    9 -2 -8
    9 -2 -8
    9 -2 -8
    9 -2 -8
    -9 2 8
    -9 2 8
    -9 2 8
    -9 2 8
    8 -2 -8
    8 -2 -8
    8 -2 -8
    8 -2 -8
    8 -2 -8
    8 -2 -8
    -8 2 8
    -8 2 8
    -8 2 8
    -8 2 8
    7 -2 -8
    7 -2 -8
    7 -2 -8
    7 -2 -8
    7 -2 -8
    7 -2 -8
    -7 2 8
    -7 2 8
    -7 2 8
    6 -2 -8
    6 -2 -8
    6 -2 -8
    6 -2 -8
    6 -2 -8
    6 -2 -8
    -6 2 8
    -6 2 8
    -6 2 8
    5 -2 -8
    5 -2 -8
    5 -2 -8
    5 -2 -8
    5 -2 -8
    5 -2 -8
    -5 2 8
    -5 2 8
    4 -2 -8
    4 -2 -8
    4 -2 -8
    4 -2 -8
    4 -2 -8
    -4 2 8
    -4 2 8
    3 -2 -8
    3 -2 -8
    3 -2 -8
    3 -2 -8
    3 -2 -8
    -3 2 8
    -3 2 8
    -3 2 8
    2 -2 -8
    2 -2 -8
    2 -2 -8
    2 -2 -8
    -2 2 8
    -2 2 8
    -2 2 8
    1 -2 -8
    1 -2 -8
    1 -2 -8
    1 -2 -8
    1 -2 -8
    -1 2 8
    -1 2 8
    -1 2 8
    0 -2 -8
    0 -2 -8
    0 -2 -8
    0 -2 -8
    0 -2 -8
    0 2 8
    0 2 8
    0 2 8
    -1 -2 -8
    -1 -2 -8
    -1 -2 -8
    -1 -2 -8
    -1 -2 -8
    1 2 8
    1 2 8
    1 2 8
    -2 -2 -8
    -2 -2 -8
    -2 -2 -8
    -2 -2 -8
    -2 -2 -8
    2 2 8
    2 2 8
    -3 -2 -8
    -3 -2 -8
    -3 -2 -8
    3 2 8
    3 2 8
    3 2 8
    -4 -2 -8
    -4 -2 -8
    -4 -2 -8
    4 2 8
    4 2 8
    4 2 8
    -5 -2 -8
    -5 -2 -8
    -5 -2 -8
    5 2 8
    5 2 8
    5 2 8
    -6 -2 -8
    -6 -2 -8
    -6 -2 -8
    6 2 8
    6 2 8
    -7 -2 -8
    -7 -2 -8
    -7 -2 -8
    7 2 8
    7 2 8
    -8 -2 -8
    -8 -2 -8
    8 2 8
    11 -3 -8
    10 -3 -8
    10 -3 -8
    10 -3 -8
    10 -3 -8
    -10 3 8
    -10 3 8
    9 -3 -8
    9 -3 -8
    9 -3 -8
    9 -3 -8
    -9 3 8
    -9 3 8
    8 -3 -8
    8 -3 -8
    8 -3 -8
    8 -3 -8
    8 -3 -8
    -8 3 8
    7 -3 -8
    7 -3 -8
    7 -3 -8
    7 -3 -8
    7 -3 -8
    -7 3 8
    -7 3 8
    6 -3 -8
    6 -3 -8
    6 -3 -8
    6 -3 -8
    6 -3 -8
    6 -3 -8
    -6 3 8
    -6 3 8
    -6 3 8
    5 -3 -8
    5 -3 -8
    5 -3 -8
    5 -3 -8
    5 -3 -8
    -5 3 8
    -5 3 8
    -5 3 8
    4 -3 -8
    4 -3 -8
    4 -3 -8
    4 -3 -8
    -4 3 8
    -4 3 8
    3 -3 -8
    3 -3 -8
    3 -3 -8
    3 -3 -8
    3 -3 -8
    -3 3 8
    -3 3 8
    -3 3 8
    -3 3 8
    2 -3 -8
    2 -3 -8
    2 -3 -8
    2 -3 -8
    2 -3 -8
    -2 3 8
    -2 3 8
    -2 3 8
    1 -3 -8
    1 -3 -8
    1 -3 -8
    1 -3 -8
    1 -3 -8
    -1 3 8
    -1 3 8
    -1 3 8
    0 -3 -8
    0 -3 -8
    0 -3 -8
    0 -3 -8
    0 3 8
    0 3 8
    0 3 8
    -1 -3 -8
    -1 -3 -8
    -1 -3 -8
    -1 -3 -8
    -1 -3 -8
    1 3 8
    1 3 8
    1 3 8
    -2 -3 -8
    -2 -3 -8
    -2 -3 -8
    -2 -3 -8
    -2 -3 -8
    2 3 8
    2 3 8
    2 3 8
    -3 -3 -8
    -3 -3 -8
    -3 -3 -8
    3 3 8
    3 3 8
    3 3 8
    -4 -3 -8
    -4 -3 -8
    -4 -3 -8
    4 3 8
    4 3 8
    4 3 8
    -5 -3 -8
    -5 -3 -8
    -5 -3 -8
    5 3 8
    5 3 8
    -6 -3 -8
    -6 -3 -8
    -6 -3 -8
    6 3 8
    6 3 8
    -7 -3 -8
    -7 -3 -8
    -7 -3 -8
    7 3 8
    7 3 8
    -8 -3 -8
    -8 -3 -8
    8 3 8
    10 -4 -8
    10 -4 -8
    10 -4 -8
    10 -4 -8
    -10 4 8
    9 -4 -8
    9 -4 -8
    9 -4 -8
    9 -4 -8
    8 -4 -8
    8 -4 -8
    8 -4 -8
    8 -4 -8
    7 -4 -8
    7 -4 -8
    7 -4 -8
    7 -4 -8
    7 -4 -8
    -7 4 8
    6 -4 -8
    6 -4 -8
    6 -4 -8
    6 -4 -8
    6 -4 -8
    -6 4 8
    5 -4 -8
    5 -4 -8
    5 -4 -8
    -5 4 8
    -5 4 8
    4 -4 -8
    4 -4 -8
    4 -4 -8
    -4 4 8
    -4 4 8
    3 -4 -8
    3 -4 -8
    3 -4 -8
    3 -4 -8
    -3 4 8
    -3 4 8
    -3 4 8
    2 -4 -8
    2 -4 -8
    2 -4 -8
    2 -4 -8
    2 -4 -8
    -2 4 8
    -2 4 8
    -2 4 8
    1 -4 -8
    1 -4 -8
    1 -4 -8
    1 -4 -8
    1 -4 -8
    -1 4 8
    -1 4 8
    -1 4 8
    0 -4 -8
    0 -4 -8
    0 -4 -8
    0 -4 -8
    0 -4 -8
    0 4 8
    0 4 8
    0 4 8
    -1 -4 -8
    -1 -4 -8
    -1 -4 -8
    -1 -4 -8
    1 4 8
    1 4 8
    1 4 8
    -2 -4 -8
    -2 -4 -8
    -2 -4 -8
    -2 -4 -8
    2 4 8
    2 4 8
    2 4 8
    -3 -4 -8
    -3 -4 -8
    -3 -4 -8
    3 4 8
    3 4 8
    3 4 8
    -4 -4 -8
    -4 -4 -8
    -4 -4 -8
    4 4 8
    4 4 8
    -5 -4 -8
    -5 -4 -8
    -5 -4 -8
    5 4 8
    5 4 8
    -6 -4 -8
    -6 -4 -8
    -6 -4 -8
    6 4 8
    6 4 8
    6 4 8
    -7 -4 -8
    -7 -4 -8
    -7 -4 -8
    7 4 8
    7 4 8
    10 -5 -8
    10 -5 -8
    10 -5 -8
    10 -5 -8
    -10 5 8
    9 -5 -8
    9 -5 -8
    9 -5 -8
    9 -5 -8
    8 -5 -8
    8 -5 -8
    8 -5 -8
    8 -5 -8
    7 -5 -8
    7 -5 -8
    7 -5 -8
    7 -5 -8
    7 -5 -8
    -7 5 8
    6 -5 -8
    6 -5 -8
    6 -5 -8
    6 -5 -8
    6 -5 -8
    -6 5 8
    5 -5 -8
    5 -5 -8
    5 -5 -8
    5 -5 -8
    5 -5 -8
    -5 5 8
    4 -5 -8
    4 -5 -8
    4 -5 -8
    4 -5 -8
    -4 5 8
    3 -5 -8
    3 -5 -8
    3 -5 -8
    3 -5 -8
    -3 5 8
    -3 5 8
    -3 5 8
    2 -5 -8
    2 -5 -8
    2 -5 -8
    2 -5 -8
    -2 5 8
    -2 5 8
    -2 5 8
    1 -5 -8
    1 -5 -8
    1 -5 -8
    1 -5 -8
    -1 5 8
    -1 5 8
    -1 5 8
    0 -5 -8
    0 -5 -8
    0 -5 -8
    0 -5 -8
    0 -5 -8
    0 5 8
    0 5 8
    0 5 8
    -1 -5 -8
    -1 -5 -8
    -1 -5 -8
    -1 -5 -8
    1 5 8
    1 5 8
    1 5 8
    -2 -5 -8
    -2 -5 -8
    -2 -5 -8
    2 5 8
    2 5 8
    2 5 8
    -3 -5 -8
    -3 -5 -8
    -3 -5 -8
    3 5 8
    3 5 8
    -4 -5 -8
    -4 -5 -8
    -4 -5 -8
    4 5 8
    4 5 8
    -5 -5 -8
    -5 -5 -8
    -5 -5 -8
    5 5 8
    5 5 8
    -6 -5 -8
    -6 -5 -8
    -6 -5 -8
    6 5 8
    6 5 8
    6 5 8
    10 -6 -8
    10 -6 -8
    10 -6 -8
    10 -6 -8
    9 -6 -8
    9 -6 -8
    9 -6 -8
    9 -6 -8
    8 -6 -8
    8 -6 -8
    8 -6 -8
    8 -6 -8
    7 -6 -8
    7 -6 -8
    7 -6 -8
    7 -6 -8
    6 -6 -8
    6 -6 -8
    6 -6 -8
    6 -6 -8
    6 -6 -8
    -6 6 8
    5 -6 -8
    5 -6 -8
    5 -6 -8
    5 -6 -8
    5 -6 -8
    -5 6 8
    4 -6 -8
    4 -6 -8
    4 -6 -8
    4 -6 -8
    -4 6 8
    -4 6 8
    3 -6 -8
    3 -6 -8
    3 -6 -8
    3 -6 -8
    -3 6 8
    -3 6 8
    2 -6 -8
    2 -6 -8
    2 -6 -8
    2 -6 -8
    -2 6 8
    -2 6 8
    -2 6 8
    1 -6 -8
    1 -6 -8
    1 -6 -8
    1 -6 -8
    -1 6 8
    -1 6 8
    -1 6 8
    0 -6 -8
    0 -6 -8
    0 -6 -8
    0 -6 -8
    0 6 8
    0 6 8
    0 6 8
    -1 -6 -8
    -1 -6 -8
    -1 -6 -8
    -1 -6 -8
    1 6 8
    1 6 8
    -2 -6 -8
    -2 -6 -8
    -2 -6 -8
    2 6 8
    2 6 8
    -3 -6 -8
    -3 -6 -8
    -3 -6 -8
    3 6 8
    3 6 8
    -4 -6 -8
    -4 -6 -8
    -4 -6 -8
    4 6 8
    4 6 8
    -5 -6 -8
    -5 -6 -8
    -5 -6 -8
    5 6 8
    5 6 8
    -6 -6 -8
    -6 -6 -8
    6 6 8
    6 6 8
    6 6 8
    9 -7 -8
    9 -7 -8
    9 -7 -8
    9 -7 -8
    8 -7 -8
    8 -7 -8
    8 -7 -8
    8 -7 -8
    7 -7 -8
    7 -7 -8
    7 -7 -8
    7 -7 -8
    6 -7 -8
    6 -7 -8
    6 -7 -8
    6 -7 -8
    5 -7 -8
    5 -7 -8
    5 -7 -8
    5 -7 -8
    -5 7 8
    4 -7 -8
    4 -7 -8
    4 -7 -8
    4 -7 -8
    -4 7 8
    -4 7 8
    3 -7 -8
    3 -7 -8
    3 -7 -8
    3 -7 -8
    -3 7 8
    -3 7 8
    2 -7 -8
    2 -7 -8
    2 -7 -8
    2 -7 -8
    -2 7 8
    -2 7 8
    1 -7 -8
    1 -7 -8
    1 -7 -8
    -1 7 8
    -1 7 8
    -1 7 8
    0 -7 -8
    0 -7 -8
    0 -7 -8
    0 7 8
    0 7 8
    -1 -7 -8
    -1 -7 -8
    -1 -7 -8
    1 7 8
    1 7 8
    -2 -7 -8
    -2 -7 -8
    -2 -7 -8
    2 7 8
    2 7 8
    -3 -7 -8
    -3 -7 -8
    -3 -7 -8
    3 7 8
    3 7 8
    -4 -7 -8
    -4 -7 -8
    4 7 8
    4 7 8
    -5 -7 -8
    -5 -7 -8
    5 7 8
    5 7 8
    9 -8 -8
    9 -8 -8
    8 -8 -8
    8 -8 -8
    8 -8 -8
    8 -8 -8
    7 -8 -8
    7 -8 -8
    7 -8 -8
    7 -8 -8
    6 -8 -8
    6 -8 -8
    6 -8 -8
    6 -8 -8
    5 -8 -8
    5 -8 -8
    5 -8 -8
    -5 8 8
    4 -8 -8
    4 -8 -8
    4 -8 -8
    4 -8 -8
    -4 8 8
    -4 8 8
    3 -8 -8
    3 -8 -8
    3 -8 -8
    3 -8 -8
    -3 8 8
    -3 8 8
    2 -8 -8
    2 -8 -8
    2 -8 -8
    -2 8 8
    -2 8 8
    1 -8 -8
    1 -8 -8
    1 -8 -8
    -1 8 8
    0 -8 -8
    0 -8 -8
    0 -8 -8
    0 8 8
    -1 -8 -8
    -1 -8 -8
    1 8 8
    1 8 8
    -2 -8 -8
    -2 -8 -8
    2 8 8
    2 8 8
    -3 -8 -8
    3 8 8
    3 8 8
    -4 -8 -8
    4 8 8
    8 -9 -8
    8 -9 -8
    8 -9 -8
    7 -9 -8
    7 -9 -8
    7 -9 -8
    7 -9 -8
    6 -9 -8
    6 -9 -8
    6 -9 -8
    5 -9 -8
    5 -9 -8
    5 -9 -8
    -5 9 8
    4 -9 -8
    4 -9 -8
    4 -9 -8
    4 -9 -8
    -4 9 8
    -4 9 8
    3 -9 -8
    3 -9 -8
    3 -9 -8
    -3 9 8
    2 -9 -8
    2 -9 -8
    2 -9 -8
    -2 9 8
    1 -9 -8
    1 -9 -8
    1 -9 -8
    -1 9 8
    0 -9 -8
    0 -9 -8
    0 -9 -8
    0 9 8
    -1 -9 -8
    1 9 8
    -2 -9 -8
    2 9 8
    6 -10 -8
    6 -10 -8
    6 -10 -8
    -6 10 8
    5 -10 -8
    5 -10 -8
    5 -10 -8
    -5 10 8
    4 -10 -8
    4 -10 -8
    3 -10 -8
    3 -10 -8
    3 -10 -8
    -3 10 8
    2 -10 -8
    2 -10 -8
    2 -10 -8
    -2 10 8
    1 -10 -8
    1 -10 -8
    1 -10 -8
    -1 10 8
    0 -10 -8
    0 10 8
    1 11 -9
    1 11 -9
    0 11 -9
    1 -11 9
    2 -11 9
    3 -11 9
    3 10 -9
    3 10 -9
    3 10 -9
    -3 -10 9
    -3 -10 9
    -3 -10 9
    2 10 -9
    2 10 -9
    2 10 -9
    -2 -10 9
    -2 -10 9
    1 10 -9
    1 10 -9
    -1 -10 9
    -1 -10 9
    0 10 -9
    0 10 -9
    0 -10 9
    -1 10 -9
    -1 10 -9
    1 -10 9
    -2 10 -9
    2 -10 9
    3 -10 9
    4 -10 9
    4 -10 9
    5 -10 9
    5 -10 9
    6 -10 9
    6 -10 9
    5 9 -9
    5 9 -9
    -5 -9 9
    -5 -9 9
    4 9 -9
    4 9 -9
    4 9 -9
    -4 -9 9
    -4 -9 9
    -4 -9 9
    3 9 -9
    3 9 -9
    3 9 -9
    -3 -9 9
    -3 -9 9
    -3 -9 9
    2 9 -9
    2 9 -9
    2 9 -9
    -2 -9 9
    -2 -9 9
    -2 -9 9
    1 9 -9
    1 9 -9
    1 9 -9
    -1 -9 9
    -1 -9 9
    -1 -9 9
    0 9 -9
    0 9 -9
    0 -9 9
    -1 9 -9
    -1 9 -9
    1 -9 9
    -2 9 -9
    2 -9 9
    -3 9 -9
    3 -9 9
    3 -9 9
    -4 9 -9
    4 -9 9
    4 -9 9
    -5 9 -9
    5 -9 9
    5 -9 9
    5 -9 9
    5 -9 9
    -6 9 -9
    6 -9 9
    6 -9 9
    6 -9 9
    6 -9 9
    -7 9 -9
    7 -9 9
    7 -9 9
    7 -9 9
    6 8 -9
    6 8 -9
    6 8 -9
    -6 -8 9
    -6 -8 9
    -6 -8 9
    5 8 -9
    5 8 -9
    5 8 -9
    5 8 -9
    -5 -8 9
    -5 -8 9
    -5 -8 9
    4 8 -9
    4 8 -9
    4 8 -9
    -4 -8 9
    -4 -8 9
    -4 -8 9
    3 8 -9
    3 8 -9
    3 8 -9
    -3 -8 9
    -3 -8 9
    -3 -8 9
    2 8 -9
    2 8 -9
    2 8 -9
    -2 -8 9
    -2 -8 9
    -2 -8 9
    1 8 -9
    1 8 -9
    1 8 -9
    -1 -8 9
    -1 -8 9
    -1 -8 9
    0 8 -9
    0 8 -9
    0 8 -9
    0 -8 9
    0 -8 9
    0 -8 9
    -1 8 -9
    -1 8 -9
    1 -8 9
    1 -8 9
    -2 8 -9
    2 -8 9
    2 -8 9
    -3 8 -9
    -3 8 -9
    3 -8 9
    3 -8 9
    3 -8 9
    3 -8 9
    -4 8 -9
    -4 8 -9
    4 -8 9
    4 -8 9
    4 -8 9
    4 -8 9
    -5 8 -9
    -5 8 -9
    5 -8 9
    5 -8 9
    5 -8 9
    5 -8 9
    -6 8 -9
    -6 8 -9
    6 -8 9
    6 -8 9
    6 -8 9
    6 -8 9
    -7 8 -9
    7 -8 9
    7 -8 9
    7 -8 9
    -8 8 -9
    8 -8 9
    7 7 -9
    7 7 -9
    -7 -7 9
    -7 -7 9
    6 7 -9
    6 7 -9
    6 7 -9
    6 7 -9
    -6 -7 9
    -6 -7 9
    -6 -7 9
    5 7 -9
    5 7 -9
    5 7 -9
    5 7 -9
    -5 -7 9
    -5 -7 9
    -5 -7 9
    4 7 -9
    4 7 -9
    4 7 -9
    -4 -7 9
    -4 -7 9
    -4 -7 9
    3 7 -9
    3 7 -9
    3 7 -9
    3 7 -9
    -3 -7 9
    -3 -7 9
    -3 -7 9
    2 7 -9
    2 7 -9
    2 7 -9
    2 7 -9
    -2 -7 9
    -2 -7 9
    -2 -7 9
    1 7 -9
    1 7 -9
    1 7 -9
    1 7 -9
    -1 -7 9
    -1 -7 9
    -1 -7 9
    0 7 -9
    0 7 -9
    0 7 -9
    0 -7 9
    0 -7 9
    0 -7 9
    0 -7 9
    -1 7 -9
    -1 7 -9
    -1 7 -9
    1 -7 9
    1 -7 9
    1 -7 9
    1 -7 9
    1 -7 9
    -2 7 -9
    -2 7 -9
    -2 7 -9
    2 -7 9
    2 -7 9
    2 -7 9
    2 -7 9
    2 -7 9
    -3 7 -9
    -3 7 -9
    3 -7 9
    3 -7 9
    3 -7 9
    3 -7 9
    -4 7 -9
    -4 7 -9
    4 -7 9
    4 -7 9
    4 -7 9
    4 -7 9
    -5 7 -9
    -5 7 -9
    5 -7 9
    5 -7 9
    5 -7 9
    5 -7 9
    -6 7 -9
    -6 7 -9
    6 -7 9
    6 -7 9
    6 -7 9
    6 -7 9
    -7 7 -9
    -7 7 -9
    7 -7 9
    7 -7 9
    -8 7 -9
    8 -7 9
    8 -7 9
    7 6 -9
    7 6 -9
    7 6 -9
    7 6 -9
    -7 -6 9
    -7 -6 9
    -7 -6 9
    6 6 -9
    6 6 -9
    6 6 -9
    6 6 -9
    6 6 -9
    -6 -6 9
    -6 -6 9
    -6 -6 9
    5 6 -9
    5 6 -9
    5 6 -9
    5 6 -9
    5 6 -9
    -5 -6 9
    -5 -6 9
    -5 -6 9
    4 6 -9
    4 6 -9
    4 6 -9
    4 6 -9
    4 6 -9
    -4 -6 9
    -4 -6 9
    -4 -6 9
    2 6 -9
    2 6 -9
    2 6 -9
    2 6 -9
    -2 -6 9
    -2 -6 9
    -2 -6 9
    1 6 -9
    1 6 -9
    1 6 -9
    1 6 -9
    -1 -6 9
    -1 -6 9
    -1 -6 9
    -1 -6 9
    0 6 -9
    0 6 -9
    0 6 -9
    0 6 -9
    0 -6 9
    0 -6 9
    0 -6 9
    0 -6 9
    -1 6 -9
    -1 6 -9
    -1 6 -9
    -1 6 -9
    -1 6 -9
    1 -6 9
    1 -6 9
    1 -6 9
    1 -6 9
    1 -6 9
    1 -6 9
    -2 6 -9
    -2 6 -9
    -2 6 -9
    -2 6 -9
    2 -6 9
    2 -6 9
    2 -6 9
    2 -6 9
    -3 6 -9
    -3 6 -9
    3 -6 9
    3 -6 9
    3 -6 9
    3 -6 9
    3 -6 9
    -4 6 -9
    -4 6 -9
    4 -6 9
    4 -6 9
    4 -6 9
    4 -6 9
    4 -6 9
    -5 6 -9
    -5 6 -9
    5 -6 9
    5 -6 9
    5 -6 9
    -6 6 -9
    -6 6 -9
    6 -6 9
    6 -6 9
    -7 6 -9
    -7 6 -9
    7 -6 9
    7 -6 9
    -8 6 -9
    -8 6 -9
    8 -6 9
    8 -6 9
    -9 6 -9
    8 5 -9
    8 5 -9
    8 5 -9
    8 5 -9
    -8 -5 9
    -8 -5 9
    7 5 -9
    7 5 -9
    7 5 -9
    7 5 -9
    7 5 -9
    -7 -5 9
    -7 -5 9
    -7 -5 9
    6 5 -9
    6 5 -9
    6 5 -9
    6 5 -9
    6 5 -9
    -6 -5 9
    -6 -5 9
    -6 -5 9
    5 5 -9
    5 5 -9
    5 5 -9
    5 5 -9
    5 5 -9
    -5 -5 9
    -5 -5 9
    -5 -5 9
    4 5 -9
    4 5 -9
    4 5 -9
    4 5 -9
    4 5 -9
    -4 -5 9
    -4 -5 9
    -4 -5 9
    3 5 -9
    3 5 -9
    3 5 -9
    3 5 -9
    -3 -5 9
    -3 -5 9
    -3 -5 9
    2 5 -9
    2 5 -9
    2 5 -9
    2 5 -9
    -2 -5 9
    -2 -5 9
    -2 -5 9
    1 5 -9
    1 5 -9
    1 5 -9
    1 5 -9
    -1 -5 9
    -1 -5 9
    -1 -5 9
    0 5 -9
    0 5 -9
    0 5 -9
    0 5 -9
    0 5 -9
    0 -5 9
    0 -5 9
    0 -5 9
    0 -5 9
    0 -5 9
    0 -5 9
    -1 5 -9
    -1 5 -9
    -1 5 -9
    -1 5 -9
    -1 5 -9
    1 -5 9
    1 -5 9
    1 -5 9
    1 -5 9
    1 -5 9
    1 -5 9
    -2 5 -9
    -2 5 -9
    -2 5 -9
    -2 5 -9
    2 -5 9
    2 -5 9
    2 -5 9
    2 -5 9
    2 -5 9
    2 -5 9
    -3 5 -9
    -3 5 -9
    3 -5 9
    3 -5 9
    3 -5 9
    3 -5 9
    -4 5 -9
    -4 5 -9
    4 -5 9
    4 -5 9
    4 -5 9
    4 -5 9
    -5 5 -9
    -5 5 -9
    5 -5 9
    5 -5 9
    5 -5 9
    5 -5 9
    -6 5 -9
    -6 5 -9
    6 -5 9
    6 -5 9
    -7 5 -9
    -7 5 -9
    7 -5 9
    7 -5 9
    -8 5 -9
    -8 5 -9
    8 -5 9
    8 -5 9
    -9 5 -9
    -9 5 -9
    9 -5 9
    9 4 -9
    9 4 -9
    9 4 -9
    9 4 -9
    -9 -4 9
    -9 -4 9
    -9 -4 9
    -9 -4 9
    8 4 -9
    8 4 -9
    8 4 -9
    8 4 -9
    8 4 -9
    -8 -4 9
    -8 -4 9
    -8 -4 9
    7 4 -9
    7 4 -9
    7 4 -9
    7 4 -9
    7 4 -9
    -7 -4 9
    -7 -4 9
    -7 -4 9
    6 4 -9
    6 4 -9
    6 4 -9
    6 4 -9
    6 4 -9
    -6 -4 9
    -6 -4 9
    5 4 -9
    5 4 -9
    5 4 -9
    5 4 -9
    5 4 -9
    -5 -4 9
    -5 -4 9
    -5 -4 9
    4 4 -9
    4 4 -9
    4 4 -9
    4 4 -9
    4 4 -9
    -4 -4 9
    -4 -4 9
    -4 -4 9
    3 4 -9
    3 4 -9
    3 4 -9
    -3 -4 9
    -3 -4 9
    -3 -4 9
    -3 -4 9
    2 4 -9
    2 4 -9
    2 4 -9
    -2 -4 9
    -2 -4 9
    -2 -4 9
    -2 -4 9
    1 4 -9
    1 4 -9
    1 4 -9
    1 4 -9
    1 4 -9
    -1 -4 9
    -1 -4 9
    -1 -4 9
    -1 -4 9
    -1 -4 9
    0 4 -9
    0 4 -9
    0 4 -9
    0 4 -9
    0 4 -9
    0 -4 9
    0 -4 9
    0 -4 9
    0 -4 9
    0 -4 9
    -1 4 -9
    -1 4 -9
    -1 4 -9
    -1 4 -9
    -1 4 -9
    1 -4 9
    1 -4 9
    1 -4 9
    1 -4 9
    1 -4 9
    -2 4 -9
    -2 4 -9
    -2 4 -9
    -2 4 -9
    2 -4 9
    2 -4 9
    2 -4 9
    2 -4 9
    2 -4 9
    -3 4 -9
    -3 4 -9
    -3 4 -9
    3 -4 9
    3 -4 9
    3 -4 9
    3 -4 9
    3 -4 9
    -4 4 -9
    -4 4 -9
    4 -4 9
    4 -4 9
    4 -4 9
    4 -4 9
    -5 4 -9
    -5 4 -9
    5 -4 9
    5 -4 9
    5 -4 9
    5 -4 9
    -6 4 -9
    -6 4 -9
    6 -4 9
    6 -4 9
    6 -4 9
    -7 4 -9
    -7 4 -9
    7 -4 9
    7 -4 9
    7 -4 9
    -8 4 -9
    -8 4 -9
    8 -4 9
    8 -4 9
    -9 4 -9
    -9 4 -9
    9 -4 9
    9 -4 9
    9 3 -9
    9 3 -9
    9 3 -9
    9 3 -9
    9 3 -9
    -9 -3 9
    -9 -3 9
    -9 -3 9
    -9 -3 9
    8 3 -9
    8 3 -9
    8 3 -9
    8 3 -9
    8 3 -9
    -8 -3 9
    -8 -3 9
    -8 -3 9
    -8 -3 9
    7 3 -9
    7 3 -9
    7 3 -9
    7 3 -9
    7 3 -9
    -7 -3 9
    -7 -3 9
    -7 -3 9
    -7 -3 9
    6 3 -9
    6 3 -9
    6 3 -9
    6 3 -9
    6 3 -9
    -6 -3 9
    -6 -3 9
    -6 -3 9
    -6 -3 9
    5 3 -9
    5 3 -9
    5 3 -9
    5 3 -9
    5 3 -9
    -5 -3 9
    -5 -3 9
    -5 -3 9
    -5 -3 9
    4 3 -9
    4 3 -9
    4 3 -9
    -4 -3 9
    -4 -3 9
    -4 -3 9
    -4 -3 9
    3 3 -9
    3 3 -9
    3 3 -9
    3 3 -9
    3 3 -9
    3 3 -9
    -3 -3 9
    -3 -3 9
    -3 -3 9
    -3 -3 9
    2 3 -9
    2 3 -9
    2 3 -9
    2 3 -9
    2 3 -9
    2 3 -9
    2 3 -9
    -2 -3 9
    -2 -3 9
    -2 -3 9
    -2 -3 9
    1 3 -9
    1 3 -9
    1 3 -9
    1 3 -9
    1 3 -9
    -1 -3 9
    -1 -3 9
    -1 -3 9
    -1 -3 9
    -1 -3 9
    0 3 -9
    0 3 -9
    0 3 -9
    0 3 -9
    0 3 -9
    0 3 -9
    0 -3 9
    0 -3 9
    0 -3 9
    0 -3 9
    0 -3 9
    -1 3 -9
    -1 3 -9
    -1 3 -9
    -1 3 -9
    -1 3 -9
    1 -3 9
    1 -3 9
    1 -3 9
    1 -3 9
    1 -3 9
    -2 3 -9
    -2 3 -9
    -2 3 -9
    2 -3 9
    2 -3 9
    2 -3 9
    2 -3 9
    2 -3 9
    -3 3 -9
    -3 3 -9
    -3 3 -9
    3 -3 9
    3 -3 9
    3 -3 9
    -4 3 -9
    -4 3 -9
    4 -3 9
    4 -3 9
    -5 3 -9
    -5 3 -9
    5 -3 9
    5 -3 9
    -6 3 -9
    -6 3 -9
    6 -3 9
    6 -3 9
    -7 3 -9
    -7 3 -9
    7 -3 9
    7 -3 9
    -8 3 -9
    -8 3 -9
    8 -3 9
    8 -3 9
    -9 3 -9
    -9 3 -9
    9 -3 9
    10 2 -9
    10 2 -9
    10 2 -9
    10 2 -9
    10 2 -9
    -10 -2 9
    -10 -2 9
    -10 -2 9
    -10 -2 9
    9 2 -9
    9 2 -9
    9 2 -9
    9 2 -9
    9 2 -9
    -9 -2 9
    -9 -2 9
    -9 -2 9
    -9 -2 9
    8 2 -9
    8 2 -9
    8 2 -9
    8 2 -9
    8 2 -9
    -8 -2 9
    -8 -2 9
    -8 -2 9
    -8 -2 9
    -8 -2 9
    7 2 -9
    7 2 -9
    7 2 -9
    7 2 -9
    7 2 -9
    -7 -2 9
    -7 -2 9
    -7 -2 9
    -7 -2 9
    6 2 -9
    6 2 -9
    6 2 -9
    6 2 -9
    6 2 -9
    -6 -2 9
    -6 -2 9
    -6 -2 9
    -6 -2 9
    -6 -2 9
    5 2 -9
    5 2 -9
    5 2 -9
    5 2 -9
    5 2 -9
    5 2 -9
    5 2 -9
    -5 -2 9
    -5 -2 9
    -5 -2 9
    -5 -2 9
    -5 -2 9
    4 2 -9
    4 2 -9
    4 2 -9
    4 2 -9
    4 2 -9
    4 2 -9
    -4 -2 9
    -4 -2 9
    -4 -2 9
    -4 -2 9
    3 2 -9
    3 2 -9
    3 2 -9
    3 2 -9
    3 2 -9
    3 2 -9
    3 2 -9
    -3 -2 9
    -3 -2 9
    -3 -2 9
    -3 -2 9
    2 2 -9
    2 2 -9
    2 2 -9
    2 2 -9
    2 2 -9
    2 2 -9
    2 2 -9
    -2 -2 9
    -2 -2 9
    -2 -2 9
    -2 -2 9
    -2 -2 9
    1 2 -9
    1 2 -9
    1 2 -9
    1 2 -9
    1 2 -9
    1 2 -9
    -1 -2 9
    -1 -2 9
    -1 -2 9
    -1 -2 9
    -1 -2 9
    0 2 -9
    0 2 -9
    0 2 -9
    0 2 -9
    0 2 -9
    0 -2 9
    0 -2 9
    0 -2 9
    0 -2 9
    0 -2 9
    -1 2 -9
    -1 2 -9
    -1 2 -9
    1 -2 9
    1 -2 9
    1 -2 9
    1 -2 9
    -2 2 -9
    -2 2 -9
    -2 2 -9
    -2 2 -9
    2 -2 9
    2 -2 9
    -3 2 -9
    -3 2 -9
    -3 2 -9
    -3 2 -9
    3 -2 9
    3 -2 9
    3 -2 9
    3 -2 9
    -4 2 -9
    -4 2 -9
    -4 2 -9
    4 -2 9
    4 -2 9
    4 -2 9
    4 -2 9
    -5 2 -9
    -5 2 -9
    5 -2 9
    5 -2 9
    -6 2 -9
    -6 2 -9
    6 -2 9
    6 -2 9
    -7 2 -9
    -7 2 -9
    7 -2 9
    7 -2 9
    -8 2 -9
    -8 2 -9
    8 -2 9
    8 -2 9
    -9 2 -9
    -9 2 -9
    9 -2 9
    9 -2 9
    10 1 -9
    10 1 -9
    10 1 -9
    10 1 -9
    10 1 -9
    -10 -1 9
    -10 -1 9
    -10 -1 9
    -10 -1 9
    9 1 -9
    9 1 -9
    9 1 -9
    9 1 -9
    9 1 -9
    -9 -1 9
    -9 -1 9
    -9 -1 9
    -9 -1 9
    -9 -1 9
    8 1 -9
    8 1 -9
    8 1 -9
    8 1 -9
    8 1 -9
    -8 -1 9
    -8 -1 9
    -8 -1 9
    -8 -1 9
    -8 -1 9
    7 1 -9
    7 1 -9
    7 1 -9
    7 1 -9
    7 1 -9
    7 1 -9
    7 1 -9
    7 1 -9
    -7 -1 9
    -7 -1 9
    -7 -1 9
    -7 -1 9
    -7 -1 9
    -7 -1 9
    6 1 -9
    6 1 -9
    6 1 -9
    6 1 -9
    6 1 -9
    6 1 -9
    6 1 -9
    6 1 -9
    6 1 -9
    -6 -1 9
    -6 -1 9
    -6 -1 9
    -6 -1 9
    5 1 -9
    5 1 -9
    5 1 -9
    5 1 -9
    5 1 -9
    5 1 -9
    5 1 -9
    5 1 -9
    -5 -1 9
    -5 -1 9
    -5 -1 9
    -5 -1 9
    4 1 -9
    4 1 -9
    4 1 -9
    4 1 -9
    4 1 -9
    4 1 -9
    4 1 -9
    4 1 -9
    -4 -1 9
    -4 -1 9
    -4 -1 9
    -4 -1 9
    3 1 -9
    3 1 -9
    3 1 -9
    3 1 -9
    -3 -1 9
    -3 -1 9
    -3 -1 9
    2 1 -9
    2 1 -9
    2 1 -9
    2 1 -9
    2 1 -9
    2 1 -9
    2 1 -9
    -2 -1 9
    -2 -1 9
    -2 -1 9
    -2 -1 9
    -2 -1 9
    1 1 -9
    1 1 -9
    1 1 -9
    1 1 -9
    1 1 -9
    -1 -1 9
    -1 -1 9
    -1 -1 9
    -1 -1 9
    -1 -1 9
    0 1 -9
    0 1 -9
    0 1 -9
    0 1 -9
    0 -1 9
    0 -1 9
    0 -1 9
    0 -1 9
    -1 1 -9
    -1 1 -9
    -1 1 -9
    -1 1 -9
    1 -1 9
    1 -1 9
    1 -1 9
    -2 1 -9
    -2 1 -9
    -2 1 -9
    -2 1 -9
    2 -1 9
    2 -1 9
    2 -1 9
    2 -1 9
    -3 1 -9
    -3 1 -9
    -3 1 -9
    3 -1 9
    3 -1 9
    3 -1 9
    3 -1 9
    -4 1 -9
    -4 1 -9
    -4 1 -9
    4 -1 9
    4 -1 9
    4 -1 9
    -5 1 -9
    -5 1 -9
    -5 1 -9
    5 -1 9
    5 -1 9
    5 -1 9
    -6 1 -9
    -6 1 -9
    6 -1 9
    6 -1 9
    -7 1 -9
    -7 1 -9
    7 -1 9
    7 -1 9
    -8 1 -9
    -8 1 -9
    8 -1 9
    8 -1 9
    -9 1 -9
    9 -1 9
    10 0 -9
    10 0 -9
    10 0 -9
    10 0 -9
    10 0 -9
    -10 0 9
    -10 0 9
    -10 0 9
    -10 0 9
    9 0 -9
    9 0 -9
    9 0 -9
    9 0 -9
    9 0 -9
    9 0 -9
    -9 0 9
    -9 0 9
    -9 0 9
    -9 0 9
    8 0 -9
    8 0 -9
    8 0 -9
    8 0 -9
    8 0 -9
    8 0 -9
    8 0 -9
    8 0 -9
    8 0 -9
    -8 0 9
    -8 0 9
    -8 0 9
    -8 0 9
    -8 0 9
    -8 0 9
    7 0 -9
    7 0 -9
    7 0 -9
    7 0 -9
    7 0 -9
    7 0 -9
    7 0 -9
    7 0 -9
    7 0 -9
    -7 0 9
    -7 0 9
    -7 0 9
    -7 0 9
    6 0 -9
    6 0 -9
    6 0 -9
    6 0 -9
    6 0 -9
    6 0 -9
    6 0 -9
    6 0 -9
    -6 0 9
    -6 0 9
    -6 0 9
    -6 0 9
    5 0 -9
    5 0 -9
    5 0 -9
    5 0 -9
    5 0 -9
    5 0 -9
    5 0 -9
    -5 0 9
    -5 0 9
    -5 0 9
    -5 0 9
    4 0 -9
    4 0 -9
    4 0 -9
    4 0 -9
    4 0 -9
    4 0 -9
    4 0 -9
    -4 0 9
    -4 0 9
    -4 0 9
    -4 0 9
    3 0 -9
    3 0 -9
    3 0 -9
    3 0 -9
    3 0 -9
    -3 0 9
    -3 0 9
    -3 0 9
    -3 0 9
    2 0 -9
    2 0 -9
    2 0 -9
    2 0 -9
    2 0 -9
    2 0 -9
    -2 0 9
    -2 0 9
    -2 0 9
    -2 0 9
    -2 0 9
    1 0 -9
    1 0 -9
    1 0 -9
    1 0 -9
    1 0 -9
    -1 0 9
    -1 0 9
    -1 0 9
    -1 0 9
    0 0 -9
    0 0 -9
    0 0 -9
    0 0 -9
    0 0 -9
    0 0 9
    -1 0 -9
    -1 0 -9
    -1 0 -9
    -1 0 -9
    1 0 9
    1 0 9
    1 0 9
    1 0 9
    -2 0 -9
    -2 0 -9
    -2 0 -9
    -2 0 -9
    2 0 9
    2 0 9
    2 0 9
    2 0 9
    -3 0 -9
    -3 0 -9
    -3 0 -9
    -3 0 -9
    3 0 9
    3 0 9
    3 0 9
    -4 0 -9
    -4 0 -9
    4 0 9
    4 0 9
    4 0 9
    -5 0 -9
    -5 0 -9
    -5 0 -9
    5 0 9
    5 0 9
    5 0 9
    -6 0 -9
    -6 0 -9
    -6 0 -9
    6 0 9
    6 0 9
    6 0 9
    -7 0 -9
    -7 0 -9
    7 0 9
    7 0 9
    -8 0 -9
    -8 0 -9
    8 0 9
    8 0 9
    9 0 9
    10 -1 -9
    -10 1 9
    9 -1 -9
    9 -1 -9
    9 -1 -9
    9 -1 -9
    9 -1 -9
    9 -1 -9
    9 -1 -9
    -9 1 9
    -9 1 9
    -9 1 9
    -9 1 9
    -9 1 9
    -9 1 9
    8 -1 -9
    8 -1 -9
    8 -1 -9
    8 -1 -9
    8 -1 -9
    8 -1 -9
    8 -1 -9
    -8 1 9
    -8 1 9
    -8 1 9
    -8 1 9
    -8 1 9
    7 -1 -9
    7 -1 -9
    7 -1 -9
    7 -1 -9
    7 -1 -9
    7 -1 -9
    7 -1 -9
    7 -1 -9
    -7 1 9
    -7 1 9
    -7 1 9
    -7 1 9
    6 -1 -9
    6 -1 -9
    6 -1 -9
    6 -1 -9
    6 -1 -9
    6 -1 -9
    6 -1 -9
    -6 1 9
    -6 1 9
    -6 1 9
    5 -1 -9
    5 -1 -9
    5 -1 -9
    5 -1 -9
    5 -1 -9
    5 -1 -9
    -5 1 9
    -5 1 9
    -5 1 9
    -5 1 9
    4 -1 -9
    4 -1 -9
    4 -1 -9
    4 -1 -9
    4 -1 -9
    4 -1 -9
    -4 1 9
    -4 1 9
    -4 1 9
    3 -1 -9
    3 -1 -9
    3 -1 -9
    3 -1 -9
    -3 1 9
    -3 1 9
    -3 1 9
    2 -1 -9
    2 -1 -9
    2 -1 -9
    2 -1 -9
    2 -1 -9
    -2 1 9
    -2 1 9
    -2 1 9
    1 -1 -9
    1 -1 -9
    1 -1 -9
    1 -1 -9
    -1 1 9
    -1 1 9
    -1 1 9
    0 -1 -9
    0 -1 -9
    0 -1 -9
    0 -1 -9
    0 -1 -9
    0 1 9
    0 1 9
    0 1 9
    0 1 9
    -1 -1 -9
    -1 -1 -9
    -1 -1 -9
    -1 -1 -9
    -1 -1 -9
    1 1 9
    1 1 9
    1 1 9
    1 1 9
    -2 -1 -9
    -2 -1 -9
    -2 -1 -9
    -2 -1 -9
    2 1 9
    2 1 9
    2 1 9
    2 1 9
    -3 -1 -9
    -3 -1 -9
    -3 -1 -9
    3 1 9
    3 1 9
    3 1 9
    -4 -1 -9
    -4 -1 -9
    -4 -1 -9
    4 1 9
    4 1 9
    4 1 9
    -5 -1 -9
    -5 -1 -9
    -5 -1 -9
    5 1 9
    5 1 9
    5 1 9
    -6 -1 -9
    -6 -1 -9
    -6 -1 -9
    6 1 9
    6 1 9
    6 1 9
    -7 -1 -9
    -7 -1 -9
    7 1 9
    -8 -1 -9
    -8 -1 -9
    8 1 9
    10 -2 -9
    10 -2 -9
    10 -2 -9
    -10 2 9
    -10 2 9
    9 -2 -9
    9 -2 -9
    9 -2 -9
    9 -2 -9
    9 -2 -9
    -9 2 9
    -9 2 9
    -9 2 9
    -9 2 9
    8 -2 -9
    8 -2 -9
    8 -2 -9
    8 -2 -9
    8 -2 -9
    -8 2 9
    -8 2 9
    -8 2 9
    7 -2 -9
    7 -2 -9
    7 -2 -9
    7 -2 -9
    7 -2 -9
    7 -2 -9
    -7 2 9
    -7 2 9
    -7 2 9
    -7 2 9
    6 -2 -9
    6 -2 -9
    6 -2 -9
    6 -2 -9
    6 -2 -9
    6 -2 -9
    -6 2 9
    -6 2 9
    -6 2 9
    5 -2 -9
    5 -2 -9
    5 -2 -9
    5 -2 -9
    5 -2 -9
    -5 2 9
    -5 2 9
    4 -2 -9
    4 -2 -9
    4 -2 -9
    4 -2 -9
    -4 2 9
    -4 2 9
    -4 2 9
    3 -2 -9
    3 -2 -9
    3 -2 -9
    3 -2 -9
    3 -2 -9
    -3 2 9
    -3 2 9
    -3 2 9
    2 -2 -9
    2 -2 -9
    2 -2 -9
    2 -2 -9
    2 -2 -9
    -2 2 9
    -2 2 9
    -2 2 9
    1 -2 -9
    1 -2 -9
    1 -2 -9
    -1 2 9
    -1 2 9
    -1 2 9
    0 -2 -9
    0 -2 -9
    0 -2 -9
    0 -2 -9
    0 -2 -9
    0 2 9
    0 2 9
    0 2 9
    -1 -2 -9
    -1 -2 -9
    -1 -2 -9
    -1 -2 -9
    -1 -2 -9
    1 2 9
    1 2 9
    1 2 9
    -2 -2 -9
    -2 -2 -9
    -2 -2 -9
    -2 -2 -9
    -2 -2 -9
    2 2 9
    2 2 9
    2 2 9
    -3 -2 -9
    -3 -2 -9
    -3 -2 -9
    3 2 9
    3 2 9
    3 2 9
    -4 -2 -9
    -4 -2 -9
    -4 -2 -9
    4 2 9
    4 2 9
    4 2 9
    -5 -2 -9
    -5 -2 -9
    -5 -2 -9
    5 2 9
    5 2 9
    5 2 9
    -6 -2 -9
    -6 -2 -9
    -6 -2 -9
    6 2 9
    6 2 9
    -7 -2 -9
    -7 -2 -9
    -7 -2 -9
    7 2 9
    7 2 9
    -8 -2 -9
    8 2 9
    10 -3 -9
    10 -3 -9
    10 -3 -9
    10 -3 -9
    -10 3 9
    -10 3 9
    9 -3 -9
    9 -3 -9
    9 -3 -9
    9 -3 -9
    -9 3 9
    8 -3 -9
    8 -3 -9
    8 -3 -9
    8 -3 -9
    8 -3 -9
    -8 3 9
    7 -3 -9
    7 -3 -9
    7 -3 -9
    7 -3 -9
    7 -3 -9
    -7 3 9
    6 -3 -9
    6 -3 -9
    6 -3 -9
    6 -3 -9
    6 -3 -9
    -6 3 9
    -6 3 9
    5 -3 -9
    5 -3 -9
    5 -3 -9
    -5 3 9
    -5 3 9
    -5 3 9
    4 -3 -9
    4 -3 -9
    4 -3 -9
    -4 3 9
    -4 3 9
    3 -3 -9
    3 -3 -9
    3 -3 -9
    3 -3 -9
    -3 3 9
    -3 3 9
    -3 3 9
    2 -3 -9
    2 -3 -9
    2 -3 -9
    2 -3 -9
    -2 3 9
    -2 3 9
    -2 3 9
    1 -3 -9
    1 -3 -9
    1 -3 -9
    1 -3 -9
    1 -3 -9
    -1 3 9
    -1 3 9
    -1 3 9
    0 -3 -9
    0 -3 -9
    0 -3 -9
    0 -3 -9
    0 3 9
    0 3 9
    0 3 9
    -1 -3 -9
    -1 -3 -9
    -1 -3 -9
    -1 -3 -9
    -1 -3 -9
    1 3 9
    1 3 9
    -2 -3 -9
    -2 -3 -9
    -2 -3 -9
    -2 -3 -9
    2 3 9
    2 3 9
    2 3 9
    -3 -3 -9
    -3 -3 -9
    -3 -3 -9
    3 3 9
    3 3 9
    3 3 9
    -4 -3 -9
    -4 -3 -9
    -4 -3 -9
    4 3 9
    4 3 9
    4 3 9
    -5 -3 -9
    -5 -3 -9
    -5 -3 -9
    5 3 9
    5 3 9
    -6 -3 -9
    -6 -3 -9
    -6 -3 -9
    6 3 9
    6 3 9
    -7 -3 -9
    -7 -3 -9
    -7 -3 -9
    7 3 9
    7 3 9
    10 -4 -9
    10 -4 -9
    10 -4 -9
    10 -4 -9
    -10 4 9
    -10 4 9
    9 -4 -9
    9 -4 -9
    9 -4 -9
    9 -4 -9
    8 -4 -9
    8 -4 -9
    8 -4 -9
    8 -4 -9
    8 -4 -9
    -8 4 9
    7 -4 -9
    7 -4 -9
    7 -4 -9
    7 -4 -9
    7 -4 -9
    -7 4 9
    6 -4 -9
    6 -4 -9
    6 -4 -9
    6 -4 -9
    6 -4 -9
    -6 4 9
    5 -4 -9
    5 -4 -9
    5 -4 -9
    -5 4 9
    -5 4 9
    4 -4 -9
    4 -4 -9
    4 -4 -9
    4 -4 -9
    -4 4 9
    -4 4 9
    -4 4 9
    3 -4 -9
    3 -4 -9
    3 -4 -9
    3 -4 -9
    -3 4 9
    -3 4 9
    -3 4 9
    2 -4 -9
    2 -4 -9
    2 -4 -9
    2 -4 -9
    2 -4 -9
    -2 4 9
    -2 4 9
    -2 4 9
    1 -4 -9
    1 -4 -9
    1 -4 -9
    1 -4 -9
    -1 4 9
    -1 4 9
    -1 4 9
    0 -4 -9
    0 -4 -9
    0 -4 -9
    0 -4 -9
    0 -4 -9
    0 4 9
    0 4 9
    0 4 9
    -1 -4 -9
    -1 -4 -9
    -1 -4 -9
    -1 -4 -9
    -1 -4 -9
    1 4 9
    1 4 9
    1 4 9
    -2 -4 -9
    -2 -4 -9
    -2 -4 -9
    2 4 9
    2 4 9
    2 4 9
    -3 -4 -9
    -3 -4 -9
    -3 -4 -9
    3 4 9
    3 4 9
    3 4 9
    -4 -4 -9
    -4 -4 -9
    -4 -4 -9
    4 4 9
    4 4 9
    -5 -4 -9
    -5 -4 -9
    -5 -4 -9
    5 4 9
    5 4 9
    -6 -4 -9
    -6 -4 -9
    -6 -4 -9
    6 4 9
    6 4 9
    -7 -4 -9
    -7 -4 -9
    -7 -4 -9
    7 4 9
    7 4 9
    10 -5 -9
    10 -5 -9
    10 -5 -9
    10 -5 -9
    9 -5 -9
    9 -5 -9
    9 -5 -9
    9 -5 -9
    8 -5 -9
    8 -5 -9
    8 -5 -9
    8 -5 -9
    7 -5 -9
    7 -5 -9
    7 -5 -9
    7 -5 -9
    7 -5 -9
    -7 5 9
    6 -5 -9
    6 -5 -9
    6 -5 -9
    6 -5 -9
    6 -5 -9
    -6 5 9
    5 -5 -9
    5 -5 -9
    5 -5 -9
    5 -5 -9
    -5 5 9
    4 -5 -9
    4 -5 -9
    4 -5 -9
    4 -5 -9
    -4 5 9
    -4 5 9
    3 -5 -9
    3 -5 -9
    3 -5 -9
    3 -5 -9
    -3 5 9
    -3 5 9
    -3 5 9
    2 -5 -9
    2 -5 -9
    2 -5 -9
    2 -5 -9
    -2 5 9
    -2 5 9
    -2 5 9
    1 -5 -9
    1 -5 -9
    1 -5 -9
    1 -5 -9
    1 -5 -9
    -1 5 9
    -1 5 9
    -1 5 9
    0 -5 -9
    0 -5 -9
    0 -5 -9
    0 -5 -9
    0 -5 -9
    0 5 9
    0 5 9
    0 5 9
    -1 -5 -9
    -1 -5 -9
    -1 -5 -9
    -1 -5 -9
    1 5 9
    1 5 9
    1 5 9
    -2 -5 -9
    -2 -5 -9
    -2 -5 -9
    2 5 9
    2 5 9
    2 5 9
    -3 -5 -9
    -3 -5 -9
    -3 -5 -9
    3 5 9
    3 5 9
    -4 -5 -9
    -4 -5 -9
    -4 -5 -9
    4 5 9
    4 5 9
    -5 -5 -9
    -5 -5 -9
    -5 -5 -9
    5 5 9
    5 5 9
    -6 -5 -9
    -6 -5 -9
    -6 -5 -9
    6 5 9
    6 5 9
    10 -6 -9
    10 -6 -9
    9 -6 -9
    9 -6 -9
    9 -6 -9
    9 -6 -9
    8 -6 -9
    8 -6 -9
    8 -6 -9
    8 -6 -9
    7 -6 -9
    7 -6 -9
    7 -6 -9
    7 -6 -9
    6 -6 -9
    6 -6 -9
    6 -6 -9
    6 -6 -9
    6 -6 -9
    -6 6 9
    5 -6 -9
    5 -6 -9
    5 -6 -9
    5 -6 -9
    -5 6 9
    4 -6 -9
    4 -6 -9
    4 -6 -9
    4 -6 -9
    -4 6 9
    -4 6 9
    3 -6 -9
    3 -6 -9
    3 -6 -9
    3 -6 -9
    -3 6 9
    -3 6 9
    2 -6 -9
    2 -6 -9
    2 -6 -9
    2 -6 -9
    -2 6 9
    -2 6 9
    -2 6 9
    1 -6 -9
    1 -6 -9
    1 -6 -9
    1 -6 -9
    -1 6 9
    -1 6 9
    -1 6 9
    0 -6 -9
    0 -6 -9
    0 -6 -9
    0 6 9
    0 6 9
    0 6 9
    -1 -6 -9
    -1 -6 -9
    -1 -6 -9
    -1 -6 -9
    1 6 9
    1 6 9
    -2 -6 -9
    -2 -6 -9
    -2 -6 -9
    2 6 9
    2 6 9
    -3 -6 -9
    -3 -6 -9
    -3 -6 -9
    3 6 9
    3 6 9
    -4 -6 -9
    -4 -6 -9
    -4 -6 -9
    4 6 9
    4 6 9
    -5 -6 -9
    -5 -6 -9
    -5 -6 -9
    5 6 9
    5 6 9
    9 -7 -9
    9 -7 -9
    9 -7 -9
    9 -7 -9
    8 -7 -9
    8 -7 -9
    8 -7 -9
    8 -7 -9
    7 -7 -9
    7 -7 -9
    7 -7 -9
    7 -7 -9
    6 -7 -9
    6 -7 -9
    6 -7 -9
    5 -7 -9
    5 -7 -9
    5 -7 -9
    5 -7 -9
    -5 7 9
    -5 7 9
    4 -7 -9
    4 -7 -9
    4 -7 -9
    4 -7 -9
    -4 7 9
    -4 7 9
    3 -7 -9
    3 -7 -9
    3 -7 -9
    3 -7 -9
    -3 7 9
    -3 7 9
    2 -7 -9
    2 -7 -9
    2 -7 -9
    2 -7 -9
    -2 7 9
    -2 7 9
    1 -7 -9
    1 -7 -9
    1 -7 -9
    -1 7 9
    -1 7 9
    0 -7 -9
    0 -7 -9
    0 -7 -9
    0 7 9
    0 7 9
    -1 -7 -9
    -1 -7 -9
    1 7 9
    1 7 9
    -2 -7 -9
    -2 -7 -9
    2 7 9
    2 7 9
    -3 -7 -9
    -3 -7 -9
    -3 -7 -9
    3 7 9
    3 7 9
    -4 -7 -9
    -4 -7 -9
    4 7 9
    4 7 9
    9 -8 -9
    8 -8 -9
    8 -8 -9
    8 -8 -9
    8 -8 -9
    7 -8 -9
    7 -8 -9
    7 -8 -9
    6 -8 -9
    6 -8 -9
    6 -8 -9
    5 -8 -9
    5 -8 -9
    5 -8 -9
    5 -8 -9
    -5 8 9
    -5 8 9
    4 -8 -9
    4 -8 -9
    4 -8 -9
    4 -8 -9
    -4 8 9
    -4 8 9
    3 -8 -9
    3 -8 -9
    3 -8 -9
    3 -8 -9
    -3 8 9
    -3 8 9
    2 -8 -9
    2 -8 -9
    2 -8 -9
    -2 8 9
    -2 8 9
    1 -8 -9
    1 -8 -9
    1 -8 -9
    -1 8 9
    0 -8 -9
    0 -8 -9
    0 -8 -9
    0 8 9
    -1 -8 -9
    -1 -8 -9
    1 8 9
    1 8 9
    -2 -8 -9
    -2 -8 -9
    2 8 9
    2 8 9
    -3 -8 -9
    3 8 9
    3 8 9
    8 -9 -9
    7 -9 -9
    7 -9 -9
    7 -9 -9
    6 -9 -9
    6 -9 -9
    6 -9 -9
    -6 9 9
    5 -9 -9
    5 -9 -9
    5 -9 -9
    -5 9 9
    4 -9 -9
    4 -9 -9
    4 -9 -9
    4 -9 -9
    -4 9 9
    -4 9 9
    3 -9 -9
    3 -9 -9
    3 -9 -9
    -3 9 9
    2 -9 -9
    2 -9 -9
    2 -9 -9
    -2 9 9
    1 -9 -9
    1 -9 -9
    1 -9 -9
    -1 9 9
    0 -9 -9
    0 -9 -9
    0 9 9
    -1 -9 -9
    -1 -9 -9
    1 9 9
    -2 -9 -9
    2 9 9
    6 -10 -9
    6 -10 -9
    -6 10 9
    5 -10 -9
    5 -10 -9
    5 -10 -9
    -5 10 9
    4 -10 -9
    4 -10 -9
    3 -10 -9
    3 -10 -9
    3 -10 -9
    -3 10 9
    2 -10 -9
    2 -10 -9
    2 -10 -9
    -2 10 9
    1 -10 -9
    1 -10 -9
    1 -10 -9
    -1 10 9
    0 -10 -9
    0 10 9
    0 11 -10
    0 11 -10
    3 10 -10
    3 10 -10
    3 10 -10
    -3 -10 10
    -3 -10 10
    -3 -10 10
    2 10 -10
    2 10 -10
    2 10 -10
    -2 -10 10
    -2 -10 10
    1 10 -10
    1 10 -10
    -1 -10 10
    0 10 -10
    0 10 -10
    0 -10 10
    -1 10 -10
    1 -10 10
    -2 10 -10
    2 -10 10
    3 -10 10
    4 -10 10
    4 -10 10
    5 -10 10
    5 -10 10
    4 9 -10
    4 9 -10
    4 9 -10
    -4 -9 10
    -4 -9 10
    -4 -9 10
    3 9 -10
    3 9 -10
    3 9 -10
    -3 -9 10
    -3 -9 10
    -3 -9 10
    2 9 -10
    2 9 -10
    2 9 -10
    -2 -9 10
    -2 -9 10
    -2 -9 10
    1 9 -10
    1 9 -10
    1 9 -10
    -1 -9 10
    -1 -9 10
    -1 -9 10
    0 9 -10
    0 9 -10
    0 -9 10
    -1 9 -10
    -1 9 -10
    1 -9 10
    -2 9 -10
    2 -9 10
    -3 9 -10
    3 -9 10
    3 -9 10
    -4 9 -10
    4 -9 10
    4 -9 10
    -5 9 -10
    5 -9 10
    5 -9 10
    5 -9 10
    -6 9 -10
    6 -9 10
    6 -9 10
    6 -9 10
    -7 9 -10
    7 -9 10
    6 8 -10
    6 8 -10
    -6 -8 10
    -6 -8 10
    -6 -8 10
    5 8 -10
    5 8 -10
    5 8 -10
    -5 -8 10
    -5 -8 10
    -5 -8 10
    4 8 -10
    4 8 -10
    4 8 -10
    -4 -8 10
    -4 -8 10
    -4 -8 10
    3 8 -10
    3 8 -10
    3 8 -10
    -3 -8 10
    -3 -8 10
    -3 -8 10
    2 8 -10
    2 8 -10
    2 8 -10
    -2 -8 10
    -2 -8 10
    -2 -8 10
    1 8 -10
    1 8 -10
    1 8 -10
    -1 -8 10
    -1 -8 10
    -1 -8 10
    0 8 -10
    0 8 -10
    0 8 -10
    0 -8 10
    0 -8 10
    0 -8 10
    -1 8 -10
    -1 8 -10
    1 -8 10
    1 -8 10
    -2 8 -10
    2 -8 10
    2 -8 10
    -3 8 -10
    3 -8 10
    3 -8 10
    -4 8 -10
    -4 8 -10
    4 -8 10
    4 -8 10
    4 -8 10
    4 -8 10
    -5 8 -10
    -5 8 -10
    5 -8 10
    5 -8 10
    5 -8 10
    -6 8 -10
    -6 8 -10
    6 -8 10
    6 -8 10
    -7 8 -10
    7 -8 10
    7 -8 10
    7 7 -10
    -7 -7 10
    -7 -7 10
    6 7 -10
    6 7 -10
    6 7 -10
    6 7 -10
    -6 -7 10
    -6 -7 10
    -6 -7 10
    5 7 -10
    5 7 -10
    5 7 -10
    -5 -7 10
    -5 -7 10
    -5 -7 10
    4 7 -10
    4 7 -10
    4 7 -10
    4 7 -10
    -4 -7 10
    -4 -7 10
    -4 -7 10
    3 7 -10
    3 7 -10
    3 7 -10
    3 7 -10
    -3 -7 10
    -3 -7 10
    -3 -7 10
    2 7 -10
    2 7 -10
    2 7 -10
    2 7 -10
    -2 -7 10
    -2 -7 10
    -2 -7 10
    1 7 -10
    1 7 -10
    1 7 -10
    1 7 -10
    -1 -7 10
    -1 -7 10
    -1 -7 10
    0 7 -10
    0 7 -10
    0 7 -10
    0 7 -10
    0 -7 10
    0 -7 10
    0 -7 10
    0 -7 10
    0 -7 10
    -1 7 -10
    -1 7 -10
    -1 7 -10
    -1 7 -10
    1 -7 10
    1 -7 10
    1 -7 10
    1 -7 10
    1 -7 10
    -2 7 -10
    -2 7 -10
    2 -7 10
    2 -7 10
    2 -7 10
    2 -7 10
    -3 7 -10
    -3 7 -10
    3 -7 10
    3 -7 10
    3 -7 10
    -4 7 -10
    -4 7 -10
    4 -7 10
    4 -7 10
    4 -7 10
    -5 7 -10
    -5 7 -10
    5 -7 10
    5 -7 10
    5 -7 10
    -6 7 -10
    -6 7 -10
    6 -7 10
    6 -7 10
    -7 7 -10
    -7 7 -10
    7 -7 10
    7 -7 10
    -8 7 -10
    8 -7 10
    7 6 -10
    7 6 -10
    7 6 -10
    7 6 -10
    -7 -6 10
    -7 -6 10
    -7 -6 10
    6 6 -10
    6 6 -10
    6 6 -10
    6 6 -10
    6 6 -10
    -6 -6 10
    -6 -6 10
    -6 -6 10
    5 6 -10
    5 6 -10
    5 6 -10
    5 6 -10
    -5 -6 10
    -5 -6 10
    -5 -6 10
    4 6 -10
    4 6 -10
    4 6 -10
    4 6 -10
    -4 -6 10
    -4 -6 10
    -4 -6 10
    3 6 -10
    3 6 -10
    3 6 -10
    3 6 -10
    -3 -6 10
    -3 -6 10
    -3 -6 10
    2 6 -10
    2 6 -10
    2 6 -10
    2 6 -10
    -2 -6 10
    -2 -6 10
    -2 -6 10
    1 6 -10
    1 6 -10
    1 6 -10
    1 6 -10
    -1 -6 10
    -1 -6 10
    -1 -6 10
    -1 -6 10
    0 6 -10
    0 6 -10
    0 6 -10
    0 6 -10
    0 -6 10
    0 -6 10
    0 -6 10
    0 -6 10
    0 -6 10
    -1 6 -10
    -1 6 -10
    -1 6 -10
    -1 6 -10
    -1 6 -10
    1 -6 10
    1 -6 10
    1 -6 10
    1 -6 10
    1 -6 10
    1 -6 10
    -2 6 -10
    -2 6 -10
    -2 6 -10
    2 -6 10
    2 -6 10
    2 -6 10
    2 -6 10
    -3 6 -10
    -3 6 -10
    3 -6 10
    3 -6 10
    3 -6 10
    3 -6 10
    -4 6 -10
    -4 6 -10
    4 -6 10
    4 -6 10
    4 -6 10
    4 -6 10
    -5 6 -10
    -5 6 -10
    5 -6 10
    5 -6 10
    5 -6 10
    -6 6 -10
    -6 6 -10
    6 -6 10
    6 -6 10
    -7 6 -10
    -7 6 -10
    7 -6 10
    7 -6 10
    -8 6 -10
    -8 6 -10
    8 -6 10
    8 -6 10
    8 5 -10
    8 5 -10
    8 5 -10
    8 5 -10
    8 5 -10
    -8 -5 10
    -8 -5 10
    -8 -5 10
    -8 -5 10
    7 5 -10
    7 5 -10
    7 5 -10
    7 5 -10
    7 5 -10
    -7 -5 10
    -7 -5 10
    -7 -5 10
    6 5 -10
    6 5 -10
    6 5 -10
    6 5 -10
    6 5 -10
    -6 -5 10
    -6 -5 10
    -6 -5 10
    5 5 -10
    5 5 -10
    5 5 -10
    5 5 -10
    5 5 -10
    -5 -5 10
    -5 -5 10
    -5 -5 10
    4 5 -10
    4 5 -10
    4 5 -10
    4 5 -10
    -4 -5 10
    -4 -5 10
    -4 -5 10
    3 5 -10
    3 5 -10
    3 5 -10
    3 5 -10
    -3 -5 10
    -3 -5 10
    -3 -5 10
    2 5 -10
    2 5 -10
    2 5 -10
    2 5 -10
    -2 -5 10
    -2 -5 10
    -2 -5 10
    1 5 -10
    1 5 -10
    1 5 -10
    1 5 -10
    -1 -5 10
    -1 -5 10
    -1 -5 10
    -1 -5 10
    0 5 -10
    0 5 -10
    0 5 -10
    0 5 -10
    0 5 -10
    0 -5 10
    0 -5 10
    0 -5 10
    0 -5 10
    0 -5 10
    -1 5 -10
    -1 5 -10
    -1 5 -10
    -1 5 -10
    -1 5 -10
    1 -5 10
    1 -5 10
    1 -5 10
    1 -5 10
    1 -5 10
    1 -5 10
    -2 5 -10
    -2 5 -10
    -2 5 -10
    -2 5 -10
    2 -5 10
    2 -5 10
    2 -5 10
    2 -5 10
    2 -5 10
    -3 5 -10
    -3 5 -10
    3 -5 10
    3 -5 10
    3 -5 10
    3 -5 10
    -4 5 -10
    -4 5 -10
    4 -5 10
    4 -5 10
    4 -5 10
    4 -5 10
    -5 5 -10
    -5 5 -10
    5 -5 10
    5 -5 10
    5 -5 10
    5 -5 10
    -6 5 -10
    -6 5 -10
    6 -5 10
    6 -5 10
    -7 5 -10
    -7 5 -10
    7 -5 10
    7 -5 10
    -8 5 -10
    -8 5 -10
    8 -5 10
    8 -5 10
    9 4 -10
    9 4 -10
    9 4 -10
    9 4 -10
    9 4 -10
    -9 -4 10
    -9 -4 10
    -9 -4 10
    -9 -4 10
    8 4 -10
    8 4 -10
    8 4 -10
    8 4 -10
    8 4 -10
    -8 -4 10
    -8 -4 10
    -8 -4 10
    -8 -4 10
    7 4 -10
    7 4 -10
    7 4 -10
    7 4 -10
    7 4 -10
    -7 -4 10
    -7 -4 10
    -7 -4 10
    -7 -4 10
    6 4 -10
    6 4 -10
    6 4 -10
    6 4 -10
    6 4 -10
    -6 -4 10
    -6 -4 10
    -6 -4 10
    5 4 -10
    5 4 -10
    5 4 -10
    5 4 -10
    -5 -4 10
    -5 -4 10
    -5 -4 10
    4 4 -10
    4 4 -10
    4 4 -10
    4 4 -10
    -4 -4 10
    -4 -4 10
    -4 -4 10
    -4 -4 10
    3 4 -10
    3 4 -10
    3 4 -10
    -3 -4 10
    -3 -4 10
    -3 -4 10
    -3 -4 10
    -3 -4 10
    2 4 -10
    2 4 -10
    2 4 -10
    -2 -4 10
    -2 -4 10
    -2 -4 10
    1 4 -10
    1 4 -10
    1 4 -10
    1 4 -10
    1 4 -10
    -1 -4 10
    -1 -4 10
    -1 -4 10
    -1 -4 10
    -1 -4 10
    0 4 -10
    0 4 -10
    0 4 -10
    0 4 -10
    0 4 -10
    0 -4 10
    0 -4 10
    0 -4 10
    0 -4 10
    0 -4 10
    -1 4 -10
    -1 4 -10
    -1 4 -10
    -1 4 -10
    1 -4 10
    1 -4 10
    1 -4 10
    1 -4 10
    1 -4 10
    -2 4 -10
    -2 4 -10
    -2 4 -10
    -2 4 -10
    2 -4 10
    2 -4 10
    2 -4 10
    2 -4 10
    -3 4 -10
    -3 4 -10
    3 -4 10
    3 -4 10
    3 -4 10
    3 -4 10
    -4 4 -10
    -4 4 -10
    4 -4 10
    4 -4 10
    4 -4 10
    4 -4 10
    -5 4 -10
    -5 4 -10
    5 -4 10
    5 -4 10
    5 -4 10
    -6 4 -10
    -6 4 -10
    6 -4 10
    6 -4 10
    6 -4 10
    -7 4 -10
    -7 4 -10
    7 -4 10
    7 -4 10
    7 -4 10
    -8 4 -10
    -8 4 -10
    8 -4 10
    8 -4 10
    -9 4 -10
    -9 4 -10
    9 -4 10
    9 3 -10
    9 3 -10
    9 3 -10
    9 3 -10
    9 3 -10
    -9 -3 10
    -9 -3 10
    -9 -3 10
    -9 -3 10
    8 3 -10
    8 3 -10
    8 3 -10
    8 3 -10
    8 3 -10
    -8 -3 10
    -8 -3 10
    -8 -3 10
    -8 -3 10
    7 3 -10
    7 3 -10
    7 3 -10
    7 3 -10
    7 3 -10
    -7 -3 10
    -7 -3 10
    -7 -3 10
    -7 -3 10
    6 3 -10
    6 3 -10
    6 3 -10
    6 3 -10
    6 3 -10
    -6 -3 10
    -6 -3 10
    -6 -3 10
    -6 -3 10
    5 3 -10
    5 3 -10
    5 3 -10
    5 3 -10
    -5 -3 10
    -5 -3 10
    -5 -3 10
    -5 -3 10
    -5 -3 10
    4 3 -10
    4 3 -10
    4 3 -10
    4 3 -10
    4 3 -10
    -4 -3 10
    -4 -3 10
    -4 -3 10
    -4 -3 10
    3 3 -10
    3 3 -10
    3 3 -10
    3 3 -10
    3 3 -10
    3 3 -10
    3 3 -10
    -3 -3 10
    -3 -3 10
    -3 -3 10
    2 3 -10
    2 3 -10
    2 3 -10
    2 3 -10
    2 3 -10
    2 3 -10
    2 3 -10
    -2 -3 10
    -2 -3 10
    -2 -3 10
    -2 -3 10
    -2 -3 10
    1 3 -10
    1 3 -10
    1 3 -10
    1 3 -10
    1 3 -10
    1 3 -10
    -1 -3 10
    -1 -3 10
    -1 -3 10
    -1 -3 10
    -1 -3 10
    0 3 -10
    0 3 -10
    0 3 -10
    0 3 -10
    0 -3 10
    0 -3 10
    0 -3 10
    0 -3 10
    -1 3 -10
    -1 3 -10
    -1 3 -10
    -1 3 -10
    -1 3 -10
    1 -3 10
    1 -3 10
    1 -3 10
    1 -3 10
    1 -3 10
    -2 3 -10
    -2 3 -10
    -2 3 -10
    -2 3 -10
    2 -3 10
    2 -3 10
    2 -3 10
    2 -3 10
    2 -3 10
    -3 3 -10
    -3 3 -10
    -3 3 -10
    3 -3 10
    3 -3 10
    3 -3 10
    -4 3 -10
    -4 3 -10
    4 -3 10
    4 -3 10
    4 -3 10
    -5 3 -10
    -5 3 -10
    5 -3 10
    5 -3 10
    -6 3 -10
    -6 3 -10
    6 -3 10
    6 -3 10
    -7 3 -10
    -7 3 -10
    7 -3 10
    7 -3 10
    -8 3 -10
    -8 3 -10
    8 -3 10
    8 -3 10
    -9 3 -10
    -9 3 -10
    9 -3 10
    10 2 -10
    10 2 -10
    10 2 -10
    10 2 -10
    10 2 -10
    -10 -2 10
    -10 -2 10
    -10 -2 10
    -10 -2 10
    9 2 -10
    9 2 -10
    9 2 -10
    9 2 -10
    9 2 -10
    -9 -2 10
    -9 -2 10
    -9 -2 10
    -9 -2 10
    -9 -2 10
    8 2 -10
    8 2 -10
    8 2 -10
    8 2 -10
    8 2 -10
    -8 -2 10
    -8 -2 10
    -8 -2 10
    -8 -2 10
    7 2 -10
    7 2 -10
    7 2 -10
    7 2 -10
    7 2 -10
    -7 -2 10
    -7 -2 10
    -7 -2 10
    -7 -2 10
    6 2 -10
    6 2 -10
    6 2 -10
    6 2 -10
    6 2 -10
    -6 -2 10
    -6 -2 10
    -6 -2 10
    -6 -2 10
    -6 -2 10
    5 2 -10
    5 2 -10
    5 2 -10
    5 2 -10
    5 2 -10
    5 2 -10
    -5 -2 10
    -5 -2 10
    -5 -2 10
    -5 -2 10
    4 2 -10
    4 2 -10
    4 2 -10
    4 2 -10
    4 2 -10
    -4 -2 10
    -4 -2 10
    -4 -2 10
    -4 -2 10
    3 2 -10
    3 2 -10
    3 2 -10
    3 2 -10
    3 2 -10
    3 2 -10
    3 2 -10
    -3 -2 10
    -3 -2 10
    -3 -2 10
    2 2 -10
    2 2 -10
    2 2 -10
    2 2 -10
    2 2 -10
    2 2 -10
    -2 -2 10
    -2 -2 10
    -2 -2 10
    -2 -2 10
    -2 -2 10
    1 2 -10
    1 2 -10
    1 2 -10
    1 2 -10
    1 2 -10
    -1 -2 10
    -1 -2 10
    -1 -2 10
    -1 -2 10
    -1 -2 10
    0 2 -10
    0 2 -10
    0 2 -10
    0 2 -10
    0 2 -10
    0 -2 10
    0 -2 10
    0 -2 10
    0 -2 10
    0 -2 10
    -1 2 -10
    -1 2 -10
    -1 2 -10
    -1 2 -10
    1 -2 10
    1 -2 10
    1 -2 10
    1 -2 10
    -2 2 -10
    -2 2 -10
    -2 2 -10
    2 -2 10
    2 -2 10
    2 -2 10
    -3 2 -10
    -3 2 -10
    -3 2 -10
    3 -2 10
    3 -2 10
    -4 2 -10
    -4 2 -10
    -4 2 -10
    4 -2 10
    4 -2 10
    4 -2 10
    -5 2 -10
    -5 2 -10
    5 -2 10
    5 -2 10
    -6 2 -10
    -6 2 -10
    6 -2 10
    6 -2 10
    -7 2 -10
    -7 2 -10
    7 -2 10
    7 -2 10
    -8 2 -10
    -8 2 -10
    8 -2 10
    8 -2 10
    -9 2 -10
    9 -2 10
    9 -2 10
    10 1 -10
    10 1 -10
    10 1 -10
    10 1 -10
    10 1 -10
    -10 -1 10
    -10 -1 10
    -10 -1 10
    -10 -1 10
    9 1 -10
    9 1 -10
    9 1 -10
    9 1 -10
    9 1 -10
    -9 -1 10
    -9 -1 10
    -9 -1 10
    -9 -1 10
    -9 -1 10
    8 1 -10
    8 1 -10
    8 1 -10
    8 1 -10
    8 1 -10
    -8 -1 10
    -8 -1 10
    -8 -1 10
    -8 -1 10
    7 1 -10
    7 1 -10
    7 1 -10
    7 1 -10
    7 1 -10
    7 1 -10
    -7 -1 10
    -7 -1 10
    -7 -1 10
    -7 -1 10
    -7 -1 10
    6 1 -10
    6 1 -10
    6 1 -10
    6 1 -10
    6 1 -10
    6 1 -10
    6 1 -10
    6 1 -10
    -6 -1 10
    -6 -1 10
    -6 -1 10
    -6 -1 10
    5 1 -10
    5 1 -10
    5 1 -10
    5 1 -10
    5 1 -10
    5 1 -10
    5 1 -10
    -5 -1 10
    -5 -1 10
    -5 -1 10
    -5 -1 10
    4 1 -10
    4 1 -10
    4 1 -10
    4 1 -10
    4 1 -10
    4 1 -10
    4 1 -10
    -4 -1 10
    -4 -1 10
    -4 -1 10
    -4 -1 10
    3 1 -10
    3 1 -10
    3 1 -10
    3 1 -10
    3 1 -10
    -3 -1 10
    -3 -1 10
    -3 -1 10
    2 1 -10
    2 1 -10
    2 1 -10
    2 1 -10
    2 1 -10
    2 1 -10
    -2 -1 10
    -2 -1 10
    -2 -1 10
    -2 -1 10
    -2 -1 10
    1 1 -10
    1 1 -10
    1 1 -10
    1 1 -10
    1 1 -10
    -1 -1 10
    -1 -1 10
    -1 -1 10
    -1 -1 10
    -1 -1 10
    0 1 -10
    0 1 -10
    0 1 -10
    0 1 -10
    0 -1 10
    0 -1 10
    0 -1 10
    0 -1 10
    -1 1 -10
    -1 1 -10
    -1 1 -10
    -1 1 -10
    1 -1 10
    1 -1 10
    -2 1 -10
    -2 1 -10
    -2 1 -10
    -2 1 -10
    2 -1 10
    2 -1 10
    2 -1 10
    2 -1 10
    -3 1 -10
    -3 1 -10
    -3 1 -10
    3 -1 10
    3 -1 10
    3 -1 10
    3 -1 10
    -4 1 -10
    4 -1 10
    4 -1 10
    4 -1 10
    -5 1 -10
    -5 1 -10
    -5 1 -10
    5 -1 10
    5 -1 10
    5 -1 10
    -6 1 -10
    -6 1 -10
    6 -1 10
    6 -1 10
    -7 1 -10
    -7 1 -10
    7 -1 10
    7 -1 10
    -8 1 -10
    -8 1 -10
    8 -1 10
    8 -1 10
    10 0 -10
    10 0 -10
    10 0 -10
    -10 0 10
    -10 0 10
    -10 0 10
    -10 0 10
    9 0 -10
    9 0 -10
    9 0 -10
    9 0 -10
    9 0 -10
    -9 0 10
    -9 0 10
    -9 0 10
    -9 0 10
    -9 0 10
    8 0 -10
    8 0 -10
    8 0 -10
    8 0 -10
    8 0 -10
    8 0 -10
    8 0 -10
    -8 0 10
    -8 0 10
    -8 0 10
    -8 0 10
    -8 0 10
    -8 0 10
    -8 0 10
    7 0 -10
    7 0 -10
    7 0 -10
    7 0 -10
    7 0 -10
    7 0 -10
    7 0 -10
    -7 0 10
    -7 0 10
    -7 0 10
    -7 0 10
    6 0 -10
    6 0 -10
    6 0 -10
    6 0 -10
    6 0 -10
    6 0 -10
    6 0 -10
    -6 0 10
    -6 0 10
    -6 0 10
    -6 0 10
    5 0 -10
    5 0 -10
    5 0 -10
    5 0 -10
    5 0 -10
    5 0 -10
    5 0 -10
    -5 0 10
    -5 0 10
    -5 0 10
    -5 0 10
    4 0 -10
    4 0 -10
    4 0 -10
    4 0 -10
    4 0 -10
    4 0 -10
    4 0 -10
    -4 0 10
    -4 0 10
    -4 0 10
    -4 0 10
    3 0 -10
    3 0 -10
    3 0 -10
    3 0 -10
    3 0 -10
    3 0 -10
    -3 0 10
    -3 0 10
    -3 0 10
    -3 0 10
    2 0 -10
    2 0 -10
    2 0 -10
    2 0 -10
    2 0 -10
    -2 0 10
    -2 0 10
    -2 0 10
    -2 0 10
    1 0 -10
    1 0 -10
    1 0 -10
    1 0 -10
    1 0 -10
    -1 0 10
    -1 0 10
    -1 0 10
    -1 0 10
    0 0 -10
    0 0 -10
    0 0 -10
    0 0 -10
    0 0 -10
    0 0 10
    0 0 10
    0 0 10
    -1 0 -10
    -1 0 -10
    -1 0 -10
    -1 0 -10
    1 0 10
    1 0 10
    1 0 10
    1 0 10
    -2 0 -10
    -2 0 -10
    -2 0 -10
    -2 0 -10
    2 0 10
    2 0 10
    2 0 10
    2 0 10
    -3 0 -10
    -3 0 -10
    -3 0 -10
    3 0 10
    3 0 10
    3 0 10
    -4 0 -10
    -4 0 -10
    -4 0 -10
    4 0 10
    4 0 10
    4 0 10
    -5 0 -10
    -5 0 -10
    -5 0 -10
    5 0 10
    5 0 10
    5 0 10
    -6 0 -10
    -6 0 -10
    -6 0 -10
    6 0 10
    6 0 10
    -7 0 -10
    -7 0 -10
    7 0 10
    7 0 10
    -8 0 -10
    -8 0 -10
    8 0 10
    10 -1 -10
    10 -1 -10
    10 -1 -10
    -10 1 10
    -10 1 10
    -10 1 10
    9 -1 -10
    9 -1 -10
    9 -1 -10
    9 -1 -10
    9 -1 -10
    -9 1 10
    -9 1 10
    -9 1 10
    -9 1 10
    -9 1 10
    8 -1 -10
    8 -1 -10
    8 -1 -10
    8 -1 -10
    8 -1 -10
    8 -1 -10
    8 -1 -10
    -8 1 10
    -8 1 10
    -8 1 10
    -8 1 10
    7 -1 -10
    7 -1 -10
    7 -1 -10
    7 -1 -10
    7 -1 -10
    7 -1 -10
    7 -1 -10
    -7 1 10
    -7 1 10
    -7 1 10
    -7 1 10
    6 -1 -10
    6 -1 -10
    6 -1 -10
    6 -1 -10
    6 -1 -10
    6 -1 -10
    -6 1 10
    -6 1 10
    -6 1 10
    -6 1 10
    5 -1 -10
    5 -1 -10
    5 -1 -10
    5 -1 -10
    5 -1 -10
    5 -1 -10
    -5 1 10
    -5 1 10
    -5 1 10
    -5 1 10
    4 -1 -10
    4 -1 -10
    4 -1 -10
    4 -1 -10
    -4 1 10
    -4 1 10
    3 -1 -10
    3 -1 -10
    3 -1 -10
    3 -1 -10
    3 -1 -10
    -3 1 10
    -3 1 10
    -3 1 10
    -3 1 10
    2 -1 -10
    2 -1 -10
    2 -1 -10
    2 -1 -10
    -2 1 10
    -2 1 10
    -2 1 10
    -2 1 10
    1 -1 -10
    1 -1 -10
    1 -1 -10
    1 -1 -10
    1 -1 -10
    -1 1 10
    -1 1 10
    -1 1 10
    -1 1 10
    0 -1 -10
    0 -1 -10
    0 -1 -10
    0 -1 -10
    0 -1 -10
    0 1 10
    0 1 10
    0 1 10
    0 1 10
    -1 -1 -10
    -1 -1 -10
    -1 -1 -10
    -1 -1 -10
    -1 -1 -10
    1 1 10
    1 1 10
    1 1 10
    1 1 10
    -2 -1 -10
    -2 -1 -10
    -2 -1 -10
    -2 -1 -10
    2 1 10
    2 1 10
    2 1 10
    2 1 10
    -3 -1 -10
    -3 -1 -10
    -3 -1 -10
    3 1 10
    3 1 10
    3 1 10
    -4 -1 -10
    -4 -1 -10
    -4 -1 -10
    4 1 10
    4 1 10
    4 1 10
    -5 -1 -10
    -5 -1 -10
    -5 -1 -10
    5 1 10
    5 1 10
    5 1 10
    -6 -1 -10
    -6 -1 -10
    -6 -1 -10
    6 1 10
    6 1 10
    6 1 10
    -7 -1 -10
    -7 -1 -10
    7 1 10
    -8 -1 -10
    -8 -1 -10
    8 1 10
    10 -2 -10
    10 -2 -10
    -10 2 10
    -10 2 10
    9 -2 -10
    9 -2 -10
    9 -2 -10
    9 -2 -10
    -9 2 10
    -9 2 10
    8 -2 -10
    8 -2 -10
    8 -2 -10
    8 -2 -10
    -8 2 10
    -8 2 10
    -8 2 10
    7 -2 -10
    7 -2 -10
    7 -2 -10
    7 -2 -10
    -7 2 10
    -7 2 10
    -7 2 10
    -7 2 10
    6 -2 -10
    6 -2 -10
    6 -2 -10
    6 -2 -10
    6 -2 -10
    -6 2 10
    -6 2 10
    -6 2 10
    5 -2 -10
    5 -2 -10
    5 -2 -10
    5 -2 -10
    5 -2 -10
    -5 2 10
    -5 2 10
    -5 2 10
    4 -2 -10
    4 -2 -10
    4 -2 -10
    -4 2 10
    -4 2 10
    -4 2 10
    3 -2 -10
    3 -2 -10
    3 -2 -10
    3 -2 -10
    3 -2 -10
    -3 2 10
    -3 2 10
    2 -2 -10
    2 -2 -10
    2 -2 -10
    2 -2 -10
    2 -2 -10
    -2 2 10
    -2 2 10
    -2 2 10
    1 -2 -10
    1 -2 -10
    1 -2 -10
    1 -2 -10
    -1 2 10
    -1 2 10
    -1 2 10
    0 -2 -10
    0 -2 -10
    0 -2 -10
    0 -2 -10
    0 -2 -10
    0 2 10
    0 2 10
    0 2 10
    -1 -2 -10
    -1 -2 -10
    -1 -2 -10
    -1 -2 -10
    -1 -2 -10
    1 2 10
    1 2 10
    1 2 10
    -2 -2 -10
    -2 -2 -10
    -2 -2 -10
    -2 -2 -10
    -2 -2 -10
    2 2 10
    2 2 10
    2 2 10
    2 2 10
    -3 -2 -10
    -3 -2 -10
    -3 -2 -10
    3 2 10
    3 2 10
    3 2 10
    -4 -2 -10
    -4 -2 -10
    -4 -2 -10
    4 2 10
    4 2 10
    4 2 10
    -5 -2 -10
    -5 -2 -10
    -5 -2 -10
    5 2 10
    5 2 10
    5 2 10
    -6 -2 -10
    -6 -2 -10
    -6 -2 -10
    6 2 10
    6 2 10
    -7 -2 -10
    -7 -2 -10
    -7 -2 -10
    7 2 10
    -8 -2 -10
    10 -3 -10
    10 -3 -10
    10 -3 -10
    10 -3 -10
    -10 3 10
    -10 3 10
    9 -3 -10
    9 -3 -10
    9 -3 -10
    9 -3 -10
    -9 3 10
    8 -3 -10
    8 -3 -10
    8 -3 -10
    8 -3 -10
    8 -3 -10
    -8 3 10
    7 -3 -10
    7 -3 -10
    7 -3 -10
    7 -3 -10
    7 -3 -10
    -7 3 10
    6 -3 -10
    6 -3 -10
    6 -3 -10
    6 -3 -10
    -6 3 10
    -6 3 10
    5 -3 -10
    5 -3 -10
    -5 3 10
    -5 3 10
    -5 3 10
    4 -3 -10
    4 -3 -10
    4 -3 -10
    4 -3 -10
    4 -3 -10
    -4 3 10
    -4 3 10
    3 -3 -10
    3 -3 -10
    3 -3 -10
    3 -3 -10
    3 -3 -10
    -3 3 10
    -3 3 10
    -3 3 10
    2 -3 -10
    2 -3 -10
    2 -3 -10
    2 -3 -10
    2 -3 -10
    -2 3 10
    -2 3 10
    -2 3 10
    1 -3 -10
    1 -3 -10
    1 -3 -10
    1 -3 -10
    1 -3 -10
    -1 3 10
    -1 3 10
    -1 3 10
    0 -3 -10
    0 -3 -10
    0 -3 -10
    0 -3 -10
    0 3 10
    0 3 10
    0 3 10
    -1 -3 -10
    -1 -3 -10
    -1 -3 -10
    -1 -3 -10
    -1 -3 -10
    1 3 10
    1 3 10
    1 3 10
    -2 -3 -10
    -2 -3 -10
    -2 -3 -10
    2 3 10
    2 3 10
    2 3 10
    -3 -3 -10
    -3 -3 -10
    -3 -3 -10
    3 3 10
    3 3 10
    3 3 10
    -4 -3 -10
    -4 -3 -10
    -4 -3 -10
    4 3 10
    4 3 10
    4 3 10
    -5 -3 -10
    -5 -3 -10
    -5 -3 -10
    5 3 10
    5 3 10
    -6 -3 -10
    -6 -3 -10
    -6 -3 -10
    6 3 10
    6 3 10
    -7 -3 -10
    -7 -3 -10
    -7 -3 -10
    7 3 10
    7 3 10
    10 -4 -10
    10 -4 -10
    10 -4 -10
    10 -4 -10
    -10 4 10
    9 -4 -10
    9 -4 -10
    9 -4 -10
    9 -4 -10
    8 -4 -10
    8 -4 -10
    8 -4 -10
    8 -4 -10
    8 -4 -10
    -8 4 10
    7 -4 -10
    7 -4 -10
    7 -4 -10
    7 -4 -10
    7 -4 -10
    -7 4 10
    6 -4 -10
    6 -4 -10
    6 -4 -10
    6 -4 -10
    -6 4 10
    5 -4 -10
    5 -4 -10
    5 -4 -10
    5 -4 -10
    -5 4 10
    -5 4 10
    -5 4 10
    4 -4 -10
    4 -4 -10
    4 -4 -10
    4 -4 -10
    -4 4 10
    -4 4 10
    -4 4 10
    3 -4 -10
    3 -4 -10
    3 -4 -10
    3 -4 -10
    -3 4 10
    -3 4 10
    -3 4 10
    2 -4 -10
    2 -4 -10
    2 -4 -10
    2 -4 -10
    2 -4 -10
    -2 4 10
    -2 4 10
    -2 4 10
    1 -4 -10
    1 -4 -10
    1 -4 -10
    1 -4 -10
    1 -4 -10
    -1 4 10
    -1 4 10
    -1 4 10
    0 -4 -10
    0 -4 -10
    0 -4 -10
    0 -4 -10
    0 4 10
    0 4 10
    0 4 10
    -1 -4 -10
    -1 -4 -10
    -1 -4 -10
    -1 -4 -10
    1 4 10
    1 4 10
    1 4 10
    -2 -4 -10
    -2 -4 -10
    -2 -4 -10
    2 4 10
    2 4 10
    2 4 10
    -3 -4 -10
    -3 -4 -10
    -3 -4 -10
    3 4 10
    3 4 10
    3 4 10
    -4 -4 -10
    -4 -4 -10
    -4 -4 -10
    4 4 10
    4 4 10
    -5 -4 -10
    -5 -4 -10
    -5 -4 -10
    5 4 10
    5 4 10
    -6 -4 -10
    -6 -4 -10
    -6 -4 -10
    6 4 10
    6 4 10
    7 4 10
    10 -5 -10
    10 -5 -10
    10 -5 -10
    10 -5 -10
    9 -5 -10
    9 -5 -10
    9 -5 -10
    9 -5 -10
    8 -5 -10
    8 -5 -10
    8 -5 -10
    8 -5 -10
    7 -5 -10
    7 -5 -10
    7 -5 -10
    7 -5 -10
    7 -5 -10
    -7 5 10
    6 -5 -10
    6 -5 -10
    6 -5 -10
    6 -5 -10
    -6 5 10
    5 -5 -10
    5 -5 -10
    5 -5 -10
    5 -5 -10
    -5 5 10
    -5 5 10
    4 -5 -10
    4 -5 -10
    4 -5 -10
    4 -5 -10
    -4 5 10
    -4 5 10
    3 -5 -10
    3 -5 -10
    3 -5 -10
    3 -5 -10
    -3 5 10
    -3 5 10
    -3 5 10
    2 -5 -10
    2 -5 -10
    2 -5 -10
    2 -5 -10
    -2 5 10
    -2 5 10
    -2 5 10
    1 -5 -10
    1 -5 -10
    1 -5 -10
    1 -5 -10
    1 -5 -10
    -1 5 10
    -1 5 10
    -1 5 10
    0 -5 -10
    0 -5 -10
    0 -5 -10
    0 -5 -10
    0 -5 -10
    0 5 10
    0 5 10
    0 5 10
    -1 -5 -10
    -1 -5 -10
    -1 -5 -10
    -1 -5 -10
    1 5 10
    1 5 10
    1 5 10
    -2 -5 -10
    -2 -5 -10
    -2 -5 -10
    2 5 10
    2 5 10
    2 5 10
    -3 -5 -10
    -3 -5 -10
    -3 -5 -10
    3 5 10
    3 5 10
    -4 -5 -10
    -4 -5 -10
    -4 -5 -10
    4 5 10
    4 5 10
    -5 -5 -10
    -5 -5 -10
    -5 -5 -10
    5 5 10
    5 5 10
    -6 -5 -10
    -6 -5 -10
    -6 -5 -10
    6 5 10
    6 5 10
    10 -6 -10
    10 -6 -10
    9 -6 -10
    9 -6 -10
    9 -6 -10
    9 -6 -10
    8 -6 -10
    8 -6 -10
    8 -6 -10
    8 -6 -10
    7 -6 -10
    7 -6 -10
    7 -6 -10
    6 -6 -10
    6 -6 -10
    6 -6 -10
    6 -6 -10
    -6 6 10
    5 -6 -10
    5 -6 -10
    5 -6 -10
    5 -6 -10
    -5 6 10
    -5 6 10
    4 -6 -10
    4 -6 -10
    4 -6 -10
    4 -6 -10
    -4 6 10
    -4 6 10
    3 -6 -10
    3 -6 -10
    3 -6 -10
    3 -6 -10
    -3 6 10
    -3 6 10
    2 -6 -10
    2 -6 -10
    2 -6 -10
    2 -6 -10
    -2 6 10
    -2 6 10
    -2 6 10
    1 -6 -10
    1 -6 -10
    1 -6 -10
    1 -6 -10
    -1 6 10
    -1 6 10
    -1 6 10
    0 -6 -10
    0 -6 -10
    0 -6 -10
    0 6 10
    0 6 10
    0 6 10
    -1 -6 -10
    -1 -6 -10
    -1 -6 -10
    1 6 10
    1 6 10
    -2 -6 -10
    -2 -6 -10
    -2 -6 -10
    2 6 10
    2 6 10
    -3 -6 -10
    -3 -6 -10
    -3 -6 -10
    3 6 10
    3 6 10
    -4 -6 -10
    -4 -6 -10
    -4 -6 -10
    4 6 10
    4 6 10
    -5 -6 -10
    -5 -6 -10
    -5 -6 -10
    5 6 10
    5 6 10
    9 -7 -10
    9 -7 -10
    9 -7 -10
    9 -7 -10
    8 -7 -10
    8 -7 -10
    8 -7 -10
    8 -7 -10
    7 -7 -10
    7 -7 -10
    7 -7 -10
    6 -7 -10
    6 -7 -10
    6 -7 -10
    6 -7 -10
    -6 7 10
    -6 7 10
    5 -7 -10
    5 -7 -10
    5 -7 -10
    5 -7 -10
    -5 7 10
    -5 7 10
    4 -7 -10
    4 -7 -10
    4 -7 -10
    4 -7 -10
    -4 7 10
    -4 7 10
    3 -7 -10
    3 -7 -10
    3 -7 -10
    3 -7 -10
    -3 7 10
    -3 7 10
    2 -7 -10
    2 -7 -10
    2 -7 -10
    2 -7 -10
    -2 7 10
    -2 7 10
    1 -7 -10
    1 -7 -10
    1 -7 -10
    -1 7 10
    -1 7 10
    0 -7 -10
    0 -7 -10
    0 -7 -10
    0 7 10
    0 7 10
    -1 -7 -10
    -1 -7 -10
    1 7 10
    1 7 10
    -2 -7 -10
    -2 -7 -10
    2 7 10
    2 7 10
    -3 -7 -10
    -3 -7 -10
    3 7 10
    3 7 10
    -4 -7 -10
    -4 -7 -10
    -4 -7 -10
    4 7 10
    4 7 10
    8 -8 -10
    8 -8 -10
    8 -8 -10
    7 -8 -10
    7 -8 -10
    7 -8 -10
    -7 8 10
    6 -8 -10
    6 -8 -10
    6 -8 -10
    -6 8 10
    5 -8 -10
    5 -8 -10
    5 -8 -10
    5 -8 -10
    -5 8 10
    -5 8 10
    4 -8 -10
    4 -8 -10
    4 -8 -10
    4 -8 -10
    -4 8 10
    -4 8 10
    3 -8 -10
    3 -8 -10
    3 -8 -10
    3 -8 -10
    -3 8 10
    -3 8 10
    2 -8 -10
    2 -8 -10
    2 -8 -10
    -2 8 10
    -2 8 10
    1 -8 -10
    1 -8 -10
    1 -8 -10
    -1 8 10
    0 -8 -10
    0 -8 -10
    0 8 10
    -1 -8 -10
    -1 -8 -10
    1 8 10
    -2 -8 -10
    -2 -8 -10
    2 8 10
    2 8 10
    -3 -8 -10
    3 8 10
    3 8 10
    7 -9 -10
    7 -9 -10
    7 -9 -10
    -7 9 10
    6 -9 -10
    6 -9 -10
    6 -9 -10
    -6 9 10
    5 -9 -10
    5 -9 -10
    5 -9 -10
    -5 9 10
    4 -9 -10
    4 -9 -10
    4 -9 -10
    4 -9 -10
    -4 9 10
    -4 9 10
    3 -9 -10
    3 -9 -10
    3 -9 -10
    -3 9 10
    2 -9 -10
    2 -9 -10
    2 -9 -10
    -2 9 10
    1 -9 -10
    1 -9 -10
    1 -9 -10
    -1 9 10
    0 -9 -10
    0 -9 -10
    0 9 10
    -1 -9 -10
    -1 -9 -10
    1 9 10
    6 -10 -10
    -6 10 10
    5 -10 -10
    5 -10 -10
    -5 10 10
    4 -10 -10
    4 -10 -10
    3 -10 -10
    3 -10 -10
    3 -10 -10
    -3 10 10
    2 -10 -10
    2 -10 -10
    2 -10 -10
    -2 10 10
    1 -10 -10
    1 -10 -10
    -1 10 10
    0 11 -11
    0 11 -11
    3 10 -11
    3 10 -11
    3 10 -11
    -3 -10 11
    -3 -10 11
    2 10 -11
    2 10 -11
    2 10 -11
    -2 -10 11
    -2 -10 11
    1 10 -11
    1 10 -11
    -1 -10 11
    0 10 -11
    0 10 -11
    0 -10 11
    -1 10 -11
    1 -10 11
    -2 10 -11
    2 -10 11
    -3 10 -11
    3 -10 11
    4 -10 11
    4 -10 11
    5 -10 11
    5 -10 11
    4 9 -11
    4 9 -11
    4 9 -11
    -4 -9 11
    -4 -9 11
    -4 -9 11
    3 9 -11
    3 9 -11
    3 9 -11
    -3 -9 11
    -3 -9 11
    -3 -9 11
    2 9 -11
    2 9 -11
    2 9 -11
    -2 -9 11
    -2 -9 11
    -2 -9 11
    1 9 -11
    1 9 -11
    1 9 -11
    -1 -9 11
    -1 -9 11
    -1 -9 11
    0 9 -11
    0 9 -11
    0 -9 11
    -1 9 -11
    1 -9 11
    -2 9 -11
    2 -9 11
    -3 9 -11
    3 -9 11
    3 -9 11
    -4 9 -11
    4 -9 11
    4 -9 11
    -5 9 -11
    5 -9 11
    5 -9 11
    -6 9 -11
    6 -9 11
    6 -9 11
    -6 -8 11
    5 8 -11
    5 8 -11
    5 8 -11
    -5 -8 11
    -5 -8 11
    -5 -8 11
    4 8 -11
    4 8 -11
    4 8 -11
    -4 -8 11
    -4 -8 11
    -4 -8 11
    3 8 -11
    3 8 -11
    3 8 -11
    -3 -8 11
    -3 -8 11
    -3 -8 11
    2 8 -11
    2 8 -11
    2 8 -11
    -2 -8 11
    -2 -8 11
    -2 -8 11
    1 8 -11
    1 8 -11
    1 8 -11
    -1 -8 11
    -1 -8 11
    -1 -8 11
    0 8 -11
    0 8 -11
    0 8 -11
    0 -8 11
    0 -8 11
    0 -8 11
    0 -8 11
    -1 8 -11
    -1 8 -11
    1 -8 11
    1 -8 11
    -2 8 -11
    2 -8 11
    2 -8 11
    -3 8 -11
    3 -8 11
    3 -8 11
    -4 8 -11
    -4 8 -11
    4 -8 11
    4 -8 11
    4 -8 11
    -5 8 -11
    -5 8 -11
    5 -8 11
    5 -8 11
    5 -8 11
    -6 8 -11
    -6 8 -11
    6 -8 11
    6 -8 11
    -7 8 -11
    7 -8 11
    7 -8 11
    -7 -7 11
    6 7 -11
    6 7 -11
    6 7 -11
    -6 -7 11
    -6 -7 11
    -6 -7 11
    5 7 -11
    5 7 -11
    5 7 -11
    5 7 -11
    -5 -7 11
    -5 -7 11
    -5 -7 11
    4 7 -11
    4 7 -11
    4 7 -11
    4 7 -11
    -4 -7 11
    -4 -7 11
    -4 -7 11
    3 7 -11
    3 7 -11
    3 7 -11
    3 7 -11
    -3 -7 11
    -3 -7 11
    -3 -7 11
    2 7 -11
    2 7 -11
    2 7 -11
    2 7 -11
    -2 -7 11
    -2 -7 11
    -2 -7 11
    1 7 -11
    1 7 -11
    1 7 -11
    1 7 -11
    -1 -7 11
    -1 -7 11
    -1 -7 11
    -1 -7 11
    0 7 -11
    0 7 -11
    0 7 -11
    0 7 -11
    0 -7 11
    0 -7 11
    0 -7 11
    0 -7 11
    0 -7 11
    -1 7 -11
    -1 7 -11
    1 -7 11
    1 -7 11
    1 -7 11
    -2 7 -11
    2 -7 11
    2 -7 11
    2 -7 11
    -3 7 -11
    -3 7 -11
    3 -7 11
    3 -7 11
    3 -7 11
    3 -7 11
    -4 7 -11
    -4 7 -11
    4 -7 11
    4 -7 11
    4 -7 11
    -5 7 -11
    -5 7 -11
    5 -7 11
    5 -7 11
    5 -7 11
    -6 7 -11
    -6 7 -11
    6 -7 11
    6 -7 11
    -7 7 -11
    -7 7 -11
    7 -7 11
    7 -7 11
    -8 7 -11
    -8 7 -11
    8 -7 11
    7 6 -11
    7 6 -11
    7 6 -11
    7 6 -11
    -7 -6 11
    -7 -6 11
    -7 -6 11
    6 6 -11
    6 6 -11
    6 6 -11
    6 6 -11
    -6 -6 11
    -6 -6 11
    -6 -6 11
    5 6 -11
    5 6 -11
    5 6 -11
    5 6 -11
    -5 -6 11
    -5 -6 11
    -5 -6 11
    4 6 -11
    4 6 -11
    4 6 -11
    4 6 -11
    -4 -6 11
    -4 -6 11
    -4 -6 11
    3 6 -11
    3 6 -11
    3 6 -11
    3 6 -11
    -3 -6 11
    -3 -6 11
    -3 -6 11
    2 6 -11
    2 6 -11
    2 6 -11
    2 6 -11
    -2 -6 11
    -2 -6 11
    -2 -6 11
    -2 -6 11
    1 6 -11
    1 6 -11
    1 6 -11
    1 6 -11
    -1 -6 11
    -1 -6 11
    -1 -6 11
    -1 -6 11
    -1 -6 11
    0 6 -11
    0 6 -11
    0 6 -11
    0 6 -11
    0 -6 11
    0 -6 11
    0 -6 11
    0 -6 11
    0 -6 11
    -1 6 -11
    -1 6 -11
    -1 6 -11
    -1 6 -11
    -1 6 -11
    1 -6 11
    1 -6 11
    1 -6 11
    1 -6 11
    1 -6 11
    -2 6 -11
    -2 6 -11
    2 -6 11
    2 -6 11
    2 -6 11
    2 -6 11
    -3 6 -11
    -3 6 -11
    3 -6 11
    3 -6 11
    3 -6 11
    3 -6 11
    -4 6 -11
    -4 6 -11
    4 -6 11
    4 -6 11
    4 -6 11
    4 -6 11
    -5 6 -11
    -5 6 -11
    5 -6 11
    5 -6 11
    5 -6 11
    -6 6 -11
    -6 6 -11
    6 -6 11
    6 -6 11
    -7 6 -11
    -7 6 -11
    7 -6 11
    7 -6 11
    -8 6 -11
    -8 6 -11
    8 -6 11
    8 -6 11
    8 5 -11
    8 5 -11
    8 5 -11
    8 5 -11
    8 5 -11
    -8 -5 11
    -8 -5 11
    -8 -5 11
    -8 -5 11
    7 5 -11
    7 5 -11
    7 5 -11
    7 5 -11
    7 5 -11
    -7 -5 11
    -7 -5 11
    -7 -5 11
    -7 -5 11
    6 5 -11
    6 5 -11
    6 5 -11
    6 5 -11
    -6 -5 11
    -6 -5 11
    -6 -5 11
    -6 -5 11
    5 5 -11
    5 5 -11
    5 5 -11
    5 5 -11
    -5 -5 11
    -5 -5 11
    -5 -5 11
    4 5 -11
    4 5 -11
    4 5 -11
    4 5 -11
    -4 -5 11
    -4 -5 11
    -4 -5 11
    -4 -5 11
    3 5 -11
    3 5 -11
    3 5 -11
    3 5 -11
    -3 -5 11
    -3 -5 11
    -3 -5 11
    -3 -5 11
    2 5 -11
    2 5 -11
    2 5 -11
    2 5 -11
    -2 -5 11
    -2 -5 11
    -2 -5 11
    -2 -5 11
    -2 -5 11
    1 5 -11
    1 5 -11
    1 5 -11
    1 5 -11
    -1 -5 11
    -1 -5 11
    -1 -5 11
    -1 -5 11
    -1 -5 11
    0 5 -11
    0 5 -11
    0 5 -11
    0 5 -11
    0 5 -11
    0 -5 11
    0 -5 11
    0 -5 11
    0 -5 11
    0 -5 11
    -1 5 -11
    -1 5 -11
    -1 5 -11
    -1 5 -11
    -1 5 -11
    1 -5 11
    1 -5 11
    1 -5 11
    1 -5 11
    1 -5 11
    -2 5 -11
    -2 5 -11
    -2 5 -11
    -2 5 -11
    2 -5 11
    2 -5 11
    2 -5 11
    2 -5 11
    2 -5 11
    -3 5 -11
    -3 5 -11
    3 -5 11
    3 -5 11
    3 -5 11
    3 -5 11
    -4 5 -11
    -4 5 -11
    4 -5 11
    4 -5 11
    4 -5 11
    4 -5 11
    -5 5 -11
    -5 5 -11
    5 -5 11
    5 -5 11
    5 -5 11
    -6 5 -11
    -6 5 -11
    6 -5 11
    6 -5 11
    -7 5 -11
    -7 5 -11
    7 -5 11
    7 -5 11
    -8 5 -11
    -8 5 -11
    8 -5 11
    8 -5 11
    9 4 -11
    9 4 -11
    9 4 -11
    9 4 -11
    9 4 -11
    -9 -4 11
    -9 -4 11
    -9 -4 11
    8 4 -11
    8 4 -11
    8 4 -11
    8 4 -11
    8 4 -11
    -8 -4 11
    -8 -4 11
    -8 -4 11
    -8 -4 11
    7 4 -11
    7 4 -11
    7 4 -11
    7 4 -11
    7 4 -11
    -7 -4 11
    -7 -4 11
    -7 -4 11
    -7 -4 11
    6 4 -11
    6 4 -11
    6 4 -11
    6 4 -11
    -6 -4 11
    -6 -4 11
    -6 -4 11
    -6 -4 11
    5 4 -11
    5 4 -11
    5 4 -11
    5 4 -11
    -5 -4 11
    -5 -4 11
    -5 -4 11
    -5 -4 11
    4 4 -11
    4 4 -11
    4 4 -11
    4 4 -11
    -4 -4 11
    -4 -4 11
    -4 -4 11
    -4 -4 11
    3 4 -11
    3 4 -11
    3 4 -11
    3 4 -11
    -3 -4 11
    -3 -4 11
    -3 -4 11
    -3 -4 11
    2 4 -11
    2 4 -11
    2 4 -11
    -2 -4 11
    -2 -4 11
    -2 -4 11
    1 4 -11
    1 4 -11
    1 4 -11
    1 4 -11
    1 4 -11
    -1 -4 11
    -1 -4 11
    -1 -4 11
    -1 -4 11
    -1 -4 11
    0 4 -11
    0 4 -11
    0 4 -11
    0 4 -11
    0 -4 11
    0 -4 11
    0 -4 11
    0 -4 11
    0 -4 11
    -1 4 -11
    -1 4 -11
    -1 4 -11
    -1 4 -11
    1 -4 11
    1 -4 11
    1 -4 11
    1 -4 11
    1 -4 11
    -2 4 -11
    -2 4 -11
    -2 4 -11
    -2 4 -11
    2 -4 11
    2 -4 11
    2 -4 11
    2 -4 11
    2 -4 11
    -3 4 -11
    -3 4 -11
    3 -4 11
    3 -4 11
    3 -4 11
    3 -4 11
    -4 4 -11
    -4 4 -11
    4 -4 11
    4 -4 11
    4 -4 11
    4 -4 11
    -5 4 -11
    -5 4 -11
    5 -4 11
    5 -4 11
    5 -4 11
    -6 4 -11
    -6 4 -11
    6 -4 11
    6 -4 11
    6 -4 11
    -7 4 -11
    -7 4 -11
    7 -4 11
    7 -4 11
    7 -4 11
    -8 4 -11
    -8 4 -11
    8 -4 11
    8 -4 11
    9 3 -11
    9 3 -11
    9 3 -11
    9 3 -11
    9 3 -11
    -9 -3 11
    -9 -3 11
    -9 -3 11
    -9 -3 11
    -9 -3 11
    8 3 -11
    8 3 -11
    8 3 -11
    8 3 -11
    8 3 -11
    -8 -3 11
    -8 -3 11
    -8 -3 11
    -8 -3 11
    7 3 -11
    7 3 -11
    7 3 -11
    7 3 -11
    -7 -3 11
    -7 -3 11
    -7 -3 11
    -7 -3 11
    6 3 -11
    6 3 -11
    6 3 -11
    6 3 -11
    -6 -3 11
    -6 -3 11
    -6 -3 11
    -6 -3 11
    5 3 -11
    5 3 -11
    5 3 -11
    5 3 -11
    -5 -3 11
    -5 -3 11
    -5 -3 11
    -5 -3 11
    -5 -3 11
    4 3 -11
    4 3 -11
    4 3 -11
    4 3 -11
    4 3 -11
    -4 -3 11
    -4 -3 11
    -4 -3 11
    -4 -3 11
    3 3 -11
    3 3 -11
    3 3 -11
    3 3 -11
    3 3 -11
    -3 -3 11
    -3 -3 11
    -3 -3 11
    2 3 -11
    2 3 -11
    2 3 -11
    2 3 -11
    2 3 -11
    2 3 -11
    -2 -3 11
    -2 -3 11
    -2 -3 11
    -2 -3 11
    -2 -3 11
    1 3 -11
    1 3 -11
    1 3 -11
    1 3 -11
    1 3 -11
    1 3 -11
    -1 -3 11
    -1 -3 11
    -1 -3 11
    -1 -3 11
    -1 -3 11
    0 3 -11
    0 3 -11
    0 3 -11
    0 3 -11
    0 3 -11
    0 -3 11
    0 -3 11
    0 -3 11
    0 -3 11
    0 -3 11
    -1 3 -11
    -1 3 -11
    -1 3 -11
    -1 3 -11
    -1 3 -11
    1 -3 11
    1 -3 11
    1 -3 11
    1 -3 11
    1 -3 11
    -2 3 -11
    -2 3 -11
    -2 3 -11
    2 -3 11
    2 -3 11
    2 -3 11
    2 -3 11
    2 -3 11
    -3 3 -11
    -3 3 -11
    -3 3 -11
    3 -3 11
    3 -3 11
    3 -3 11
    3 -3 11
    -4 3 -11
    -4 3 -11
    4 -3 11
    4 -3 11
    -5 3 -11
    -5 3 -11
    5 -3 11
    5 -3 11
    -6 3 -11
    -6 3 -11
    6 -3 11
    6 -3 11
    -7 3 -11
    -7 3 -11
    7 -3 11
    7 -3 11
    -8 3 -11
    -8 3 -11
    8 -3 11
    8 -3 11
    10 2 -11
    10 2 -11
    10 2 -11
    10 2 -11
    -10 -2 11
    -10 -2 11
    -10 -2 11
    -10 -2 11
    9 2 -11
    9 2 -11
    9 2 -11
    9 2 -11
    -9 -2 11
    -9 -2 11
    -9 -2 11
    -9 -2 11
    -9 -2 11
    8 2 -11
    8 2 -11
    8 2 -11
    8 2 -11
    -8 -2 11
    -8 -2 11
    -8 -2 11
    -8 -2 11
    7 2 -11
    7 2 -11
    7 2 -11
    7 2 -11
    -7 -2 11
    -7 -2 11
    -7 -2 11
    -7 -2 11
    6 2 -11
    6 2 -11
    6 2 -11
    6 2 -11
    6 2 -11
    -6 -2 11
    -6 -2 11
    -6 -2 11
    -6 -2 11
    5 2 -11
    5 2 -11
    5 2 -11
    5 2 -11
    5 2 -11
    -5 -2 11
    -5 -2 11
    -5 -2 11
    -5 -2 11
    4 2 -11
    4 2 -11
    4 2 -11
    4 2 -11
    -4 -2 11
    -4 -2 11
    -4 -2 11
    -4 -2 11
    3 2 -11
    3 2 -11
    3 2 -11
    3 2 -11
    3 2 -11
    3 2 -11
    -3 -2 11
    -3 -2 11
    -3 -2 11
    2 2 -11
    2 2 -11
    2 2 -11
    2 2 -11
    2 2 -11
    2 2 -11
    -2 -2 11
    -2 -2 11
    -2 -2 11
    -2 -2 11
    -2 -2 11
    1 2 -11
    1 2 -11
    1 2 -11
    1 2 -11
    1 2 -11
    -1 -2 11
    -1 -2 11
    -1 -2 11
    -1 -2 11
    -1 -2 11
    0 2 -11
    0 2 -11
    0 2 -11
    0 2 -11
    0 2 -11
    0 -2 11
    0 -2 11
    0 -2 11
    0 -2 11
    0 -2 11
    -1 2 -11
    -1 2 -11
    -1 2 -11
    -1 2 -11
    1 -2 11
    1 -2 11
    1 -2 11
    1 -2 11
    -2 2 -11
    -2 2 -11
    -2 2 -11
    2 -2 11
    2 -2 11
    2 -2 11
    3 -2 11
    -4 2 -11
    -4 2 -11
    -4 2 -11
    4 -2 11
    4 -2 11
    4 -2 11
    -5 2 -11
    -5 2 -11
    5 -2 11
    5 -2 11
    -6 2 -11
    -6 2 -11
    6 -2 11
    6 -2 11
    -7 2 -11
    -7 2 -11
    7 -2 11
    7 -2 11
    -8 2 -11
    -8 2 -11
    8 -2 11
    8 -2 11
    10 1 -11
    10 1 -11
    10 1 -11
    10 1 -11
    -10 -1 11
    -10 -1 11
    -10 -1 11
    -10 -1 11
    9 1 -11
    9 1 -11
    9 1 -11
    9 1 -11
    -9 -1 11
    -9 -1 11
    -9 -1 11
    -9 -1 11
    -9 -1 11
    8 1 -11
    8 1 -11
    8 1 -11
    8 1 -11
    8 1 -11
    -8 -1 11
    -8 -1 11
    -8 -1 11
    -8 -1 11
    7 1 -11
    7 1 -11
    7 1 -11
    7 1 -11
    7 1 -11
    7 1 -11
    -7 -1 11
    -7 -1 11
    -7 -1 11
    -7 -1 11
    6 1 -11
    6 1 -11
    6 1 -11
    6 1 -11
    6 1 -11
    6 1 -11
    6 1 -11
    -6 -1 11
    -6 -1 11
    -6 -1 11
    -6 -1 11
    5 1 -11
    5 1 -11
    5 1 -11
    5 1 -11
    5 1 -11
    5 1 -11
    5 1 -11
    -5 -1 11
    -5 -1 11
    -5 -1 11
    -5 -1 11
    3 1 -11
    3 1 -11
    3 1 -11
    3 1 -11
    3 1 -11
    3 1 -11
    3 1 -11
    -3 -1 11
    -3 -1 11
    -3 -1 11
    -3 -1 11
    2 1 -11
    2 1 -11
    2 1 -11
    2 1 -11
    2 1 -11
    2 1 -11
    -2 -1 11
    -2 -1 11
    -2 -1 11
    -2 -1 11
    -2 -1 11
    1 1 -11
    1 1 -11
    1 1 -11
    1 1 -11
    1 1 -11
    -1 -1 11
    -1 -1 11
    -1 -1 11
    -1 -1 11
    -1 -1 11
    0 1 -11
    0 1 -11
    0 1 -11
    0 1 -11
    0 -1 11
    0 -1 11
    0 -1 11
    0 -1 11
    -1 1 -11
    -1 1 -11
    -1 1 -11
    -1 1 -11
    1 -1 11
    1 -1 11
    1 -1 11
    -2 1 -11
    -2 1 -11
    -2 1 -11
    -2 1 -11
    2 -1 11
    2 -1 11
    2 -1 11
    2 -1 11
    -3 1 -11
    -3 1 -11
    3 -1 11
    3 -1 11
    3 -1 11
    -4 1 -11
    -4 1 -11
    -4 1 -11
    4 -1 11
    4 -1 11
    4 -1 11
    -5 1 -11
    -5 1 -11
    -5 1 -11
    5 -1 11
    5 -1 11
    -6 1 -11
    -6 1 -11
    6 -1 11
    6 -1 11
    -7 1 -11
    -7 1 -11
    7 -1 11
    7 -1 11
    -8 1 -11
    -8 1 -11
    8 -1 11
    8 -1 11
    10 0 -11
    10 0 -11
    10 0 -11
    10 0 -11
    -10 0 11
    -10 0 11
    -10 0 11
    -10 0 11
    9 0 -11
    9 0 -11
    9 0 -11
    9 0 -11
    9 0 -11
    9 0 -11
    -9 0 11
    -9 0 11
    -9 0 11
    -9 0 11
    -9 0 11
    8 0 -11
    8 0 -11
    8 0 -11
    8 0 -11
    8 0 -11
    8 0 -11
    -8 0 11
    -8 0 11
    -8 0 11
    -8 0 11
    7 0 -11
    7 0 -11
    7 0 -11
    7 0 -11
    7 0 -11
    7 0 -11
    7 0 -11
    -7 0 11
    -7 0 11
    -7 0 11
    -7 0 11
    6 0 -11
    6 0 -11
    6 0 -11
    6 0 -11
    6 0 -11
    6 0 -11
    6 0 -11
    -6 0 11
    -6 0 11
    -6 0 11
    -6 0 11
    5 0 -11
    5 0 -11
    5 0 -11
    5 0 -11
    5 0 -11
    5 0 -11
    5 0 -11
    -5 0 11
    -5 0 11
    -5 0 11
    -5 0 11
    4 0 -11
    4 0 -11
    4 0 -11
    4 0 -11
    -4 0 11
    -4 0 11
    -4 0 11
    3 0 -11
    3 0 -11
    3 0 -11
    3 0 -11
    3 0 -11
    -3 0 11
    -3 0 11
    -3 0 11
    -3 0 11
    2 0 -11
    2 0 -11
    2 0 -11
    2 0 -11
    2 0 -11
    -2 0 11
    -2 0 11
    -2 0 11
    -2 0 11
    1 0 -11
    1 0 -11
    1 0 -11
    1 0 -11
    1 0 -11
    -1 0 11
    -1 0 11
    -1 0 11
    -1 0 11
    0 0 -11
    0 0 -11
    0 0 -11
    0 0 -11
    0 0 -11
    0 0 11
    0 0 11
    0 0 11
    0 0 11
    -1 0 -11
    -1 0 -11
    -1 0 -11
    -1 0 -11
    1 0 11
    1 0 11
    1 0 11
    -2 0 -11
    -2 0 -11
    -2 0 -11
    -2 0 -11
    2 0 11
    2 0 11
    2 0 11
    2 0 11
    -3 0 -11
    -3 0 -11
    -3 0 -11
    3 0 11
    3 0 11
    3 0 11
    -4 0 -11
    -4 0 -11
    -4 0 -11
    4 0 11
    4 0 11
    4 0 11
    -5 0 -11
    -5 0 -11
    -5 0 -11
    5 0 11
    5 0 11
    5 0 11
    -6 0 -11
    -6 0 -11
    6 0 11
    6 0 11
    -7 0 -11
    -7 0 -11
    7 0 11
    7 0 11
    -8 0 -11
    -8 0 -11
    8 0 11
    10 -1 -11
    10 -1 -11
    -10 1 11
    -10 1 11
    -10 1 11
    9 -1 -11
    9 -1 -11
    9 -1 -11
    9 -1 -11
    9 -1 -11
    9 -1 -11
    -9 1 11
    -9 1 11
    -9 1 11
    -9 1 11
    -9 1 11
    -9 1 11
    8 -1 -11
    8 -1 -11
    8 -1 -11
    8 -1 -11
    8 -1 -11
    8 -1 -11
    8 -1 -11
    -8 1 11
    -8 1 11
    -8 1 11
    -8 1 11
    -8 1 11
    7 -1 -11
    7 -1 -11
    7 -1 -11
    7 -1 -11
    7 -1 -11
    7 -1 -11
    -7 1 11
    -7 1 11
    -7 1 11
    -7 1 11
    6 -1 -11
    6 -1 -11
    6 -1 -11
    6 -1 -11
    6 -1 -11
    6 -1 -11
    -6 1 11
    -6 1 11
    -6 1 11
    -6 1 11
    5 -1 -11
    5 -1 -11
    5 -1 -11
    5 -1 -11
    5 -1 -11
    -5 1 11
    -5 1 11
    -5 1 11
    4 -1 -11
    4 -1 -11
    4 -1 -11
    -4 1 11
    -4 1 11
    -4 1 11
    3 -1 -11
    3 -1 -11
    3 -1 -11
    3 -1 -11
    3 -1 -11
    -3 1 11
    -3 1 11
    -3 1 11
    -3 1 11
    2 -1 -11
    2 -1 -11
    2 -1 -11
    2 -1 -11
    -2 1 11
    -2 1 11
    -2 1 11
    -2 1 11
    1 -1 -11
    1 -1 -11
    1 -1 -11
    1 -1 -11
    1 -1 -11
    -1 1 11
    -1 1 11
    -1 1 11
    -1 1 11
    0 -1 -11
    0 -1 -11
    0 -1 -11
    0 -1 -11
    0 -1 -11
    0 1 11
    0 1 11
    0 1 11
    0 1 11
    -1 -1 -11
    -1 -1 -11
    -1 -1 -11
    -1 -1 -11
    -1 -1 -11
    1 1 11
    1 1 11
    1 1 11
    1 1 11
    -2 -1 -11
    -2 -1 -11
    -2 -1 -11
    -2 -1 -11
    2 1 11
    2 1 11
    2 1 11
    2 1 11
    -3 -1 -11
    -3 -1 -11
    -3 -1 -11
    3 1 11
    3 1 11
    3 1 11
    -4 -1 -11
    -4 -1 -11
    -4 -1 -11
    4 1 11
    4 1 11
    4 1 11
    -5 -1 -11
    -5 -1 -11
    -5 -1 -11
    5 1 11
    5 1 11
    5 1 11
    -6 -1 -11
    -6 -1 -11
    -6 -1 -11
    6 1 11
    6 1 11
    6 1 11
    -7 -1 -11
    -7 -1 -11
    7 1 11
    -8 -1 -11
    8 1 11
    10 -2 -11
    10 -2 -11
    10 -2 -11
    -10 2 11
    -10 2 11
    -10 2 11
    9 -2 -11
    9 -2 -11
    9 -2 -11
    9 -2 -11
    -9 2 11
    -9 2 11
    -9 2 11
    8 -2 -11
    8 -2 -11
    8 -2 -11
    8 -2 -11
    -8 2 11
    -8 2 11
    -8 2 11
    -8 2 11
    7 -2 -11
    7 -2 -11
    7 -2 -11
    7 -2 -11
    -7 2 11
    -7 2 11
    -7 2 11
    -7 2 11
    6 -2 -11
    6 -2 -11
    6 -2 -11
    6 -2 -11
    6 -2 -11
    -6 2 11
    -6 2 11
    -6 2 11
    5 -2 -11
    5 -2 -11
    5 -2 -11
    -5 2 11
    -5 2 11
    -5 2 11
    4 -2 -11
    4 -2 -11
    -4 2 11
    -4 2 11
    -4 2 11
    3 -2 -11
    3 -2 -11
    3 -2 -11
    -3 2 11
    -3 2 11
    2 -2 -11
    2 -2 -11
    2 -2 -11
    2 -2 -11
    2 -2 -11
    -2 2 11
    -2 2 11
    -2 2 11
    1 -2 -11
    1 -2 -11
    1 -2 -11
    1 -2 -11
    1 -2 -11
    -1 2 11
    -1 2 11
    -1 2 11
    0 -2 -11
    0 -2 -11
    0 -2 -11
    0 -2 -11
    0 -2 -11
    0 2 11
    0 2 11
    0 2 11
    -1 -2 -11
    -1 -2 -11
    -1 -2 -11
    -1 -2 -11
    -1 -2 -11
    1 2 11
    1 2 11
    1 2 11
    -2 -2 -11
    -2 -2 -11
    -2 -2 -11
    2 2 11
    2 2 11
    2 2 11
    -3 -2 -11
    -3 -2 -11
    -3 -2 -11
    3 2 11
    3 2 11
    3 2 11
    -4 -2 -11
    -4 -2 -11
    -4 -2 -11
    4 2 11
    4 2 11
    4 2 11
    -5 -2 -11
    -5 -2 -11
    -5 -2 -11
    5 2 11
    5 2 11
    5 2 11
    -6 -2 -11
    -6 -2 -11
    -6 -2 -11
    6 2 11
    6 2 11
    -7 -2 -11
    -7 -2 -11
    7 2 11
    10 -3 -11
    10 -3 -11
    10 -3 -11
    -10 3 11
    -10 3 11
    9 -3 -11
    9 -3 -11
    9 -3 -11
    9 -3 -11
    -9 3 11
    -9 3 11
    8 -3 -11
    8 -3 -11
    8 -3 -11
    8 -3 -11
    -8 3 11
    7 -3 -11
    7 -3 -11
    7 -3 -11
    7 -3 -11
    -7 3 11
    -7 3 11
    6 -3 -11
    6 -3 -11
    6 -3 -11
    6 -3 -11
    -6 3 11
    -6 3 11
    -6 3 11
    5 -3 -11
    5 -3 -11
    5 -3 -11
    5 -3 -11
    -5 3 11
    -5 3 11
    -5 3 11
    4 -3 -11
    4 -3 -11
    4 -3 -11
    4 -3 -11
    4 -3 -11
    -4 3 11
    -4 3 11
    3 -3 -11
    3 -3 -11
    3 -3 -11
    3 -3 -11
    -3 3 11
    -3 3 11
    -3 3 11
    2 -3 -11
    2 -3 -11
    2 -3 -11
    2 -3 -11
    -2 3 11
    -2 3 11
    -2 3 11
    1 -3 -11
    1 -3 -11
    1 -3 -11
    1 -3 -11
    -1 3 11
    -1 3 11
    -1 3 11
    0 -3 -11
    0 -3 -11
    0 -3 -11
    0 -3 -11
    0 3 11
    0 3 11
    0 3 11
    -1 -3 -11
    -1 -3 -11
    -1 -3 -11
    -1 -3 -11
    -1 -3 -11
    1 3 11
    1 3 11
    1 3 11
    -2 -3 -11
    -2 -3 -11
    -2 -3 -11
    2 3 11
    2 3 11
    2 3 11
    -3 -3 -11
    -3 -3 -11
    -3 -3 -11
    3 3 11
    3 3 11
    3 3 11
    -4 -3 -11
    -4 -3 -11
    -4 -3 -11
    4 3 11
    4 3 11
    4 3 11
    -5 -3 -11
    -5 -3 -11
    -5 -3 -11
    5 3 11
    5 3 11
    -6 -3 -11
    -6 -3 -11
    -6 -3 -11
    6 3 11
    6 3 11
    -7 -3 -11
    -7 -3 -11
    -7 -3 -11
    7 3 11
    7 3 11
    10 -4 -11
    10 -4 -11
    10 -4 -11
    -10 4 11
    9 -4 -11
    9 -4 -11
    9 -4 -11
    8 -4 -11
    8 -4 -11
    8 -4 -11
    8 -4 -11
    -8 4 11
    7 -4 -11
    7 -4 -11
    7 -4 -11
    7 -4 -11
    -7 4 11
    -7 4 11
    6 -4 -11
    6 -4 -11
    6 -4 -11
    6 -4 -11
    -6 4 11
    -6 4 11
    5 -4 -11
    5 -4 -11
    5 -4 -11
    5 -4 -11
    -5 4 11
    -5 4 11
    -5 4 11
    4 -4 -11
    4 -4 -11
    4 -4 -11
    4 -4 -11
    -4 4 11
    -4 4 11
    -4 4 11
    3 -4 -11
    3 -4 -11
    3 -4 -11
    -3 4 11
    -3 4 11
    -3 4 11
    2 -4 -11
    2 -4 -11
    2 -4 -11
    2 -4 -11
    2 -4 -11
    -2 4 11
    -2 4 11
    -2 4 11
    1 -4 -11
    1 -4 -11
    1 -4 -11
    1 -4 -11
    1 -4 -11
    -1 4 11
    -1 4 11
    -1 4 11
    0 -4 -11
    0 -4 -11
    0 -4 -11
    0 -4 -11
    0 -4 -11
    0 4 11
    0 4 11
    0 4 11
    -1 -4 -11
    -1 -4 -11
    -1 -4 -11
    -1 -4 -11
    1 4 11
    1 4 11
    1 4 11
    -2 -4 -11
    -2 -4 -11
    -2 -4 -11
    2 4 11
    2 4 11
    2 4 11
    -3 -4 -11
    -3 -4 -11
    -3 -4 -11
    3 4 11
    3 4 11
    3 4 11
    -4 -4 -11
    -4 -4 -11
    -4 -4 -11
    4 4 11
    4 4 11
    -5 -4 -11
    -5 -4 -11
    -5 -4 -11
    5 4 11
    5 4 11
    -6 -4 -11
    -6 -4 -11
    -6 -4 -11
    6 4 11
    6 4 11
    10 -5 -11
    10 -5 -11
    10 -5 -11
    9 -5 -11
    9 -5 -11
    9 -5 -11
    8 -5 -11
    8 -5 -11
    8 -5 -11
    7 -5 -11
    7 -5 -11
    7 -5 -11
    7 -5 -11
    -7 5 11
    -7 5 11
    6 -5 -11
    6 -5 -11
    6 -5 -11
    6 -5 -11
    -6 5 11
    -6 5 11
    5 -5 -11
    5 -5 -11
    5 -5 -11
    5 -5 -11
    -5 5 11
    -5 5 11
    4 -5 -11
    4 -5 -11
    4 -5 -11
    4 -5 -11
    -4 5 11
    -4 5 11
    3 -5 -11
    3 -5 -11
    3 -5 -11
    3 -5 -11
    -3 5 11
    -3 5 11
    -3 5 11
    2 -5 -11
    2 -5 -11
    2 -5 -11
    2 -5 -11
    -2 5 11
    -2 5 11
    -2 5 11
    1 -5 -11
    1 -5 -11
    1 -5 -11
    1 -5 -11
    -1 5 11
    -1 5 11
    -1 5 11
    0 -5 -11
    0 -5 -11
    0 -5 -11
    0 -5 -11
    0 5 11
    0 5 11
    0 5 11
    -1 -5 -11
    -1 -5 -11
    -1 -5 -11
    1 5 11
    1 5 11
    1 5 11
    -2 -5 -11
    -2 -5 -11
    -2 -5 -11
    2 5 11
    2 5 11
    2 5 11
    -3 -5 -11
    -3 -5 -11
    -3 -5 -11
    3 5 11
    3 5 11
    -4 -5 -11
    -4 -5 -11
    -4 -5 -11
    4 5 11
    4 5 11
    -5 -5 -11
    -5 -5 -11
    -5 -5 -11
    5 5 11
    5 5 11
    -6 -5 -11
    6 5 11
    10 -6 -11
    9 -6 -11
    9 -6 -11
    9 -6 -11
    8 -6 -11
    8 -6 -11
    8 -6 -11
    7 -6 -11
    7 -6 -11
    7 -6 -11
    7 -6 -11
    -7 6 11
    -7 6 11
    6 -6 -11
    6 -6 -11
    6 -6 -11
    6 -6 -11
    -6 6 11
    -6 6 11
    5 -6 -11
    5 -6 -11
    5 -6 -11
    5 -6 -11
    -5 6 11
    -5 6 11
    4 -6 -11
    4 -6 -11
    4 -6 -11
    4 -6 -11
    -4 6 11
    -4 6 11
    3 -6 -11
    3 -6 -11
    3 -6 -11
    3 -6 -11
    -3 6 11
    -3 6 11
    2 -6 -11
    2 -6 -11
    2 -6 -11
    -2 6 11
    -2 6 11
    -2 6 11
    1 -6 -11
    1 -6 -11
    1 -6 -11
    1 -6 -11
    -1 6 11
    -1 6 11
    -1 6 11
    0 -6 -11
    0 -6 -11
    0 -6 -11
    0 6 11
    0 6 11
    0 6 11
    -1 -6 -11
    -1 -6 -11
    1 6 11
    1 6 11
    -2 -6 -11
    -2 -6 -11
    -2 -6 -11
    2 6 11
    2 6 11
    -3 -6 -11
    -3 -6 -11
    -3 -6 -11
    3 6 11
    3 6 11
    -4 -6 -11
    -4 -6 -11
    -4 -6 -11
    4 6 11
    4 6 11
    -5 -6 -11
    -5 -6 -11
    -5 -6 -11
    5 6 11
    5 6 11
    9 -7 -11
    9 -7 -11
    8 -7 -11
    8 -7 -11
    8 -7 -11
    7 -7 -11
    7 -7 -11
    7 -7 -11
    -7 7 11
    6 -7 -11
    6 -7 -11
    6 -7 -11
    6 -7 -11
    -6 7 11
    -6 7 11
    5 -7 -11
    5 -7 -11
    5 -7 -11
    5 -7 -11
    -5 7 11
    -5 7 11
    4 -7 -11
    4 -7 -11
    4 -7 -11
    4 -7 -11
    -4 7 11
    -4 7 11
    3 -7 -11
    3 -7 -11
    3 -7 -11
    3 -7 -11
    -3 7 11
    -3 7 11
    2 -7 -11
    2 -7 -11
    2 -7 -11
    2 -7 -11
    -2 7 11
    -2 7 11
    1 -7 -11
    1 -7 -11
    1 -7 -11
    -1 7 11
    -1 7 11
    0 -7 -11
    0 -7 -11
    0 -7 -11
    0 7 11
    0 7 11
    -1 -7 -11
    -1 -7 -11
    1 7 11
    1 7 11
    -2 -7 -11
    -2 -7 -11
    2 7 11
    2 7 11
    -3 -7 -11
    -3 -7 -11
    3 7 11
    3 7 11
    -4 -7 -11
    -4 -7 -11
    4 7 11
    4 7 11
    8 -8 -11
    8 -8 -11
    8 -8 -11
    -8 8 11
    7 -8 -11
    7 -8 -11
    7 -8 -11
    -7 8 11
    6 -8 -11
    6 -8 -11
    6 -8 -11
    -6 8 11
    5 -8 -11
    5 -8 -11
    5 -8 -11
    5 -8 -11
    -5 8 11
    -5 8 11
    4 -8 -11
    4 -8 -11
    4 -8 -11
    4 -8 -11
    -4 8 11
    -4 8 11
    3 -8 -11
    3 -8 -11
    3 -8 -11
    3 -8 -11
    -3 8 11
    -3 8 11
    2 -8 -11
    2 -8 -11
    2 -8 -11
    -2 8 11
    -2 8 11
    1 -8 -11
    1 -8 -11
    1 -8 -11
    -1 8 11
    0 -8 -11
    0 -8 -11
    0 8 11
    -1 -8 -11
    -1 -8 -11
    1 8 11
    -2 -8 -11
    -2 -8 -11
    2 8 11
    2 8 11
    7 -9 -11
    7 -9 -11
    -7 9 11
    6 -9 -11
    6 -9 -11
    6 -9 -11
    -6 9 11
    5 -9 -11
    5 -9 -11
    5 -9 -11
    -5 9 11
    4 -9 -11
    4 -9 -11
    4 -9 -11
    4 -9 -11
    -4 9 11
    -4 9 11
    3 -9 -11
    3 -9 -11
    3 -9 -11
    -3 9 11
    2 -9 -11
    2 -9 -11
    2 -9 -11
    -2 9 11
    1 -9 -11
    1 -9 -11
    -1 9 11
    0 -9 -11
    0 -9 -11
    0 9 11
    -1 -9 -11
    -1 -9 -11
    1 9 11
    5 -10 -11
    -5 10 11
    4 -10 -11
    4 -10 -11
    3 -10 -11
    3 -10 -11
    3 -10 -11
    -3 10 11
    2 -10 -11
    2 -10 -11
    2 -10 -11
    -2 10 11
    2 10 -12
    2 10 -12
    -2 -10 12
    -2 -10 12
    1 10 -12
    1 10 -12
    -1 -10 12
    0 10 -12
    0 10 -12
    0 -10 12
    -1 10 -12
    1 -10 12
    -2 10 -12
    2 -10 12
    -3 10 -12
    3 -10 12
    4 -10 12
    4 -10 12
    5 -10 12
    5 -10 12
    4 9 -12
    4 9 -12
    4 9 -12
    -4 -9 12
    -4 -9 12
    -4 -9 12
    3 9 -12
    3 9 -12
    3 9 -12
    -3 -9 12
    -3 -9 12
    -3 -9 12
    2 9 -12
    2 9 -12
    2 9 -12
    -2 -9 12
    -2 -9 12
    -2 -9 12
    1 9 -12
    1 9 -12
    1 9 -12
    -1 -9 12
    -1 -9 12
    -1 -9 12
    0 9 -12
    0 9 -12
    0 -9 12
    -1 9 -12
    1 -9 12
    -2 9 -12
    2 -9 12
    -3 9 -12
    3 -9 12
    3 -9 12
    -4 9 -12
    4 -9 12
    4 -9 12
    -5 9 -12
    5 -9 12
    5 -9 12
    -6 9 -12
    6 -9 12
    5 8 -12
    5 8 -12
    5 8 -12
    -5 -8 12
    -5 -8 12
    -5 -8 12
    4 8 -12
    4 8 -12
    4 8 -12
    -4 -8 12
    -4 -8 12
    -4 -8 12
    3 8 -12
    3 8 -12
    3 8 -12
    3 8 -12
    -3 -8 12
    -3 -8 12
    -3 -8 12
    2 8 -12
    2 8 -12
    2 8 -12
    2 8 -12
    -2 -8 12
    -2 -8 12
    -2 -8 12
    -2 -8 12
    1 8 -12
    1 8 -12
    1 8 -12
    1 8 -12
    -1 -8 12
    -1 -8 12
    -1 -8 12
    -1 -8 12
    0 8 -12
    0 8 -12
    0 -8 12
    0 -8 12
    -1 8 -12
    1 -8 12
    1 -8 12
    -2 8 -12
    2 -8 12
    2 -8 12
    -3 8 -12
    3 -8 12
    3 -8 12
    -4 8 -12
    -4 8 -12
    4 -8 12
    4 -8 12
    -5 8 -12
    -5 8 -12
    5 -8 12
    5 -8 12
    5 -8 12
    -6 8 -12
    -6 8 -12
    6 -8 12
    6 -8 12
    -7 8 -12
    7 -8 12
    6 7 -12
    6 7 -12
    6 7 -12
    6 7 -12
    -6 -7 12
    -6 -7 12
    -6 -7 12
    -6 -7 12
    5 7 -12
    5 7 -12
    5 7 -12
    5 7 -12
    -5 -7 12
    -5 -7 12
    -5 -7 12
    4 7 -12
    4 7 -12
    4 7 -12
    4 7 -12
    -4 -7 12
    -4 -7 12
    -4 -7 12
    3 7 -12
    3 7 -12
    3 7 -12
    3 7 -12
    -3 -7 12
    -3 -7 12
    -3 -7 12
    -3 -7 12
    2 7 -12
    2 7 -12
    2 7 -12
    2 7 -12
    -2 -7 12
    -2 -7 12
    -2 -7 12
    -2 -7 12
    1 7 -12
    1 7 -12
    1 7 -12
    1 7 -12
    -1 -7 12
    -1 -7 12
    -1 -7 12
    -1 -7 12
    0 7 -12
    0 7 -12
    0 7 -12
    0 7 -12
    0 -7 12
    0 -7 12
    0 -7 12
    0 -7 12
    0 -7 12
    -1 7 -12
    -1 7 -12
    1 -7 12
    1 -7 12
    1 -7 12
    -2 7 -12
    2 -7 12
    2 -7 12
    2 -7 12
    -3 7 -12
    -3 7 -12
    3 -7 12
    3 -7 12
    3 -7 12
    3 -7 12
    -4 7 -12
    -4 7 -12
    4 -7 12
    4 -7 12
    4 -7 12
    -5 7 -12
    -5 7 -12
    5 -7 12
    5 -7 12
    -6 7 -12
    -6 7 -12
    6 -7 12
    6 -7 12
    -7 7 -12
    -7 7 -12
    7 -7 12
    7 -7 12
    7 6 -12
    7 6 -12
    7 6 -12
    7 6 -12
    -7 -6 12
    -7 -6 12
    -7 -6 12
    -7 -6 12
    6 6 -12
    6 6 -12
    6 6 -12
    6 6 -12
    -6 -6 12
    -6 -6 12
    -6 -6 12
    -6 -6 12
    5 6 -12
    5 6 -12
    5 6 -12
    5 6 -12
    -5 -6 12
    -5 -6 12
    -5 -6 12
    -5 -6 12
    4 6 -12
    4 6 -12
    4 6 -12
    4 6 -12
    -4 -6 12
    -4 -6 12
    -4 -6 12
    -4 -6 12
    3 6 -12
    3 6 -12
    3 6 -12
    3 6 -12
    -3 -6 12
    -3 -6 12
    -3 -6 12
    -3 -6 12
    2 6 -12
    2 6 -12
    2 6 -12
    2 6 -12
    -2 -6 12
    -2 -6 12
    -2 -6 12
    -2 -6 12
    1 6 -12
    1 6 -12
    1 6 -12
    1 6 -12
    -1 -6 12
    -1 -6 12
    -1 -6 12
    -1 -6 12
    -1 -6 12
    0 6 -12
    0 6 -12
    0 6 -12
    0 6 -12
    0 -6 12
    0 -6 12
    0 -6 12
    0 -6 12
    0 -6 12
    -1 6 -12
    -1 6 -12
    -1 6 -12
    -1 6 -12
    1 -6 12
    1 -6 12
    1 -6 12
    1 -6 12
    1 -6 12
    -2 6 -12
    -2 6 -12
    2 -6 12
    2 -6 12
    2 -6 12
    2 -6 12
    -3 6 -12
    -3 6 -12
    3 -6 12
    3 -6 12
    3 -6 12
    3 -6 12
    -4 6 -12
    -4 6 -12
    4 -6 12
    4 -6 12
    4 -6 12
    4 -6 12
    -5 6 -12
    -5 6 -12
    5 -6 12
    5 -6 12
    -6 6 -12
    -6 6 -12
    6 -6 12
    6 -6 12
    -7 6 -12
    -7 6 -12
    7 -6 12
    7 -6 12
    -8 6 -12
    -8 6 -12
    8 -6 12
    8 5 -12
    8 5 -12
    8 5 -12
    8 5 -12
    -8 -5 12
    -8 -5 12
    -8 -5 12
    -8 -5 12
    7 5 -12
    7 5 -12
    7 5 -12
    7 5 -12
    -7 -5 12
    -7 -5 12
    -7 -5 12
    -7 -5 12
    6 5 -12
    6 5 -12
    6 5 -12
    6 5 -12
    -6 -5 12
    -6 -5 12
    -6 -5 12
    -6 -5 12
    5 5 -12
    5 5 -12
    5 5 -12
    5 5 -12
    -5 -5 12
    -5 -5 12
    -5 -5 12
    -5 -5 12
    4 5 -12
    4 5 -12
    4 5 -12
    4 5 -12
    -4 -5 12
    -4 -5 12
    -4 -5 12
    -4 -5 12
    3 5 -12
    3 5 -12
    3 5 -12
    3 5 -12
    -3 -5 12
    -3 -5 12
    -3 -5 12
    -3 -5 12
    2 5 -12
    2 5 -12
    2 5 -12
    2 5 -12
    -2 -5 12
    -2 -5 12
    -2 -5 12
    -2 -5 12
    -2 -5 12
    1 5 -12
    1 5 -12
    1 5 -12
    1 5 -12
    -1 -5 12
    -1 -5 12
    -1 -5 12
    -1 -5 12
    0 5 -12
    0 5 -12
    0 5 -12
    0 5 -12
    0 5 -12
    0 -5 12
    0 -5 12
    0 -5 12
    0 -5 12
    -1 5 -12
    -1 5 -12
    -1 5 -12
    -1 5 -12
    1 -5 12
    1 -5 12
    1 -5 12
    1 -5 12
    1 -5 12
    -2 5 -12
    -2 5 -12
    2 -5 12
    2 -5 12
    2 -5 12
    2 -5 12
    -3 5 -12
    -3 5 -12
    3 -5 12
    3 -5 12
    3 -5 12
    3 -5 12
    -4 5 -12
    -4 5 -12
    4 -5 12
    4 -5 12
    4 -5 12
    4 -5 12
    -5 5 -12
    -5 5 -12
    5 -5 12
    5 -5 12
    5 -5 12
    -6 5 -12
    -6 5 -12
    6 -5 12
    6 -5 12
    -7 5 -12
    -7 5 -12
    7 -5 12
    7 -5 12
    -8 5 -12
    -8 5 -12
    8 -5 12
    8 -5 12
    9 4 -12
    9 4 -12
    -9 -4 12
    -9 -4 12
    8 4 -12
    8 4 -12
    8 4 -12
    8 4 -12
    -8 -4 12
    -8 -4 12
    -8 -4 12
    -8 -4 12
    7 4 -12
    7 4 -12
    7 4 -12
    7 4 -12
    -7 -4 12
    -7 -4 12
    -7 -4 12
    -7 -4 12
    6 4 -12
    6 4 -12
    6 4 -12
    6 4 -12
    -6 -4 12
    -6 -4 12
    -6 -4 12
    -6 -4 12
    5 4 -12
    5 4 -12
    5 4 -12
    5 4 -12
    -5 -4 12
    -5 -4 12
    -5 -4 12
    -5 -4 12
    4 4 -12
    4 4 -12
    4 4 -12
    4 4 -12
    -4 -4 12
    -4 -4 12
    -4 -4 12
    -4 -4 12
    -4 -4 12
    3 4 -12
    3 4 -12
    3 4 -12
    3 4 -12
    -3 -4 12
    -3 -4 12
    -3 -4 12
    -3 -4 12
    2 4 -12
    2 4 -12
    2 4 -12
    2 4 -12
    -2 -4 12
    -2 -4 12
    -2 -4 12
    -2 -4 12
    1 4 -12
    1 4 -12
    1 4 -12
    1 4 -12
    -1 -4 12
    -1 -4 12
    -1 -4 12
    -1 -4 12
    0 4 -12
    0 4 -12
    0 4 -12
    0 -4 12
    0 -4 12
    0 -4 12
    0 -4 12
    0 -4 12
    -1 4 -12
    -1 4 -12
    -1 4 -12
    -1 4 -12
    1 -4 12
    1 -4 12
    1 -4 12
    1 -4 12
    1 -4 12
    -2 4 -12
    -2 4 -12
    -2 4 -12
    2 -4 12
    2 -4 12
    2 -4 12
    2 -4 12
    2 -4 12
    -3 4 -12
    -3 4 -12
    3 -4 12
    3 -4 12
    3 -4 12
    3 -4 12
    -4 4 -12
    -4 4 -12
    4 -4 12
    4 -4 12
    4 -4 12
    -5 4 -12
    -5 4 -12
    5 -4 12
    5 -4 12
    5 -4 12
    -6 4 -12
    -6 4 -12
    6 -4 12
    6 -4 12
    6 -4 12
    -7 4 -12
    -7 4 -12
    7 -4 12
    7 -4 12
    7 -4 12
    -8 4 -12
    -8 4 -12
    8 -4 12
    8 -4 12
    9 3 -12
    9 3 -12
    9 3 -12
    9 3 -12
    -9 -3 12
    -9 -3 12
    -9 -3 12
    -9 -3 12
    8 3 -12
    8 3 -12
    8 3 -12
    8 3 -12
    -8 -3 12
    -8 -3 12
    -8 -3 12
    -8 -3 12
    7 3 -12
    7 3 -12
    7 3 -12
    7 3 -12
    -7 -3 12
    -7 -3 12
    -7 -3 12
    -7 -3 12
    6 3 -12
    6 3 -12
    6 3 -12
    6 3 -12
    -6 -3 12
    -6 -3 12
    -6 -3 12
    -6 -3 12
    5 3 -12
    5 3 -12
    5 3 -12
    5 3 -12
    5 3 -12
    -5 -3 12
    -5 -3 12
    -5 -3 12
    -5 -3 12
    4 3 -12
    4 3 -12
    4 3 -12
    4 3 -12
    4 3 -12
    -4 -3 12
    -4 -3 12
    -4 -3 12
    -4 -3 12
    3 3 -12
    3 3 -12
    3 3 -12
    3 3 -12
    3 3 -12
    -3 -3 12
    -3 -3 12
    -3 -3 12
    2 3 -12
    2 3 -12
    2 3 -12
    2 3 -12
    2 3 -12
    2 3 -12
    -2 -3 12
    -2 -3 12
    -2 -3 12
    -2 -3 12
    1 3 -12
    1 3 -12
    1 3 -12
    1 3 -12
    1 3 -12
    1 3 -12
    -1 -3 12
    -1 -3 12
    -1 -3 12
    -1 -3 12
    -1 -3 12
    0 3 -12
    0 3 -12
    0 3 -12
    0 3 -12
    0 -3 12
    0 -3 12
    0 -3 12
    0 -3 12
    0 -3 12
    -1 3 -12
    -1 3 -12
    -1 3 -12
    -1 3 -12
    1 -3 12
    1 -3 12
    1 -3 12
    1 -3 12
    1 -3 12
    -2 3 -12
    -2 3 -12
    -2 3 -12
    2 -3 12
    2 -3 12
    2 -3 12
    2 -3 12
    2 -3 12
    -3 3 -12
    -3 3 -12
    -3 3 -12
    3 -3 12
    3 -3 12
    3 -3 12
    3 -3 12
    -4 3 -12
    -4 3 -12
    4 -3 12
    4 -3 12
    -5 3 -12
    -5 3 -12
    5 -3 12
    5 -3 12
    -6 3 -12
    -6 3 -12
    6 -3 12
    6 -3 12
    -7 3 -12
    -7 3 -12
    7 -3 12
    7 -3 12
    -8 3 -12
    -8 3 -12
    8 -3 12
    8 -3 12
    9 2 -12
    9 2 -12
    9 2 -12
    9 2 -12
    -9 -2 12
    -9 -2 12
    -9 -2 12
    -9 -2 12
    -9 -2 12
    8 2 -12
    8 2 -12
    8 2 -12
    8 2 -12
    -8 -2 12
    -8 -2 12
    -8 -2 12
    -8 -2 12
    7 2 -12
    7 2 -12
    7 2 -12
    7 2 -12
    7 2 -12
    -7 -2 12
    -7 -2 12
    -7 -2 12
    -7 -2 12
    6 2 -12
    6 2 -12
    6 2 -12
    6 2 -12
    6 2 -12
    -6 -2 12
    -6 -2 12
    -6 -2 12
    -6 -2 12
    5 2 -12
    5 2 -12
    5 2 -12
    5 2 -12
    5 2 -12
    -5 -2 12
    -5 -2 12
    -5 -2 12
    -5 -2 12
    4 2 -12
    4 2 -12
    4 2 -12
    4 2 -12
    -4 -2 12
    -4 -2 12
    -4 -2 12
    3 2 -12
    3 2 -12
    3 2 -12
    3 2 -12
    3 2 -12
    3 2 -12
    -3 -2 12
    -3 -2 12
    -3 -2 12
    2 2 -12
    2 2 -12
    2 2 -12
    2 2 -12
    2 2 -12
    -2 -2 12
    -2 -2 12
    -2 -2 12
    -2 -2 12
    -2 -2 12
    1 2 -12
    1 2 -12
    1 2 -12
    1 2 -12
    1 2 -12
    -1 -2 12
    -1 -2 12
    -1 -2 12
    -1 -2 12
    -1 -2 12
    0 2 -12
    0 2 -12
    0 2 -12
    0 2 -12
    0 2 -12
    0 -2 12
    0 -2 12
    0 -2 12
    0 -2 12
    0 -2 12
    -1 2 -12
    -1 2 -12
    -1 2 -12
    -1 2 -12
    1 -2 12
    1 -2 12
    1 -2 12
    1 -2 12
    -2 2 -12
    -2 2 -12
    -2 2 -12
    2 -2 12
    2 -2 12
    2 -2 12
    -3 2 -12
    -3 2 -12
    3 -2 12
    3 -2 12
    3 -2 12
    3 -2 12
    -4 2 -12
    -4 2 -12
    -4 2 -12
    4 -2 12
    4 -2 12
    4 -2 12
    -5 2 -12
    -5 2 -12
    5 -2 12
    5 -2 12
    -6 2 -12
    -6 2 -12
    6 -2 12
    6 -2 12
    -7 2 -12
    -7 2 -12
    7 -2 12
    7 -2 12
    -8 2 -12
    -8 2 -12
    8 -2 12
    8 -2 12
    10 1 -12
    10 1 -12
    10 1 -12
    10 1 -12
    -10 -1 12
    -10 -1 12
    -10 -1 12
    -10 -1 12
    -10 -1 12
    9 1 -12
    9 1 -12
    9 1 -12
    9 1 -12
    -9 -1 12
    -9 -1 12
    -9 -1 12
    -9 -1 12
    -9 -1 12
    8 1 -12
    8 1 -12
    8 1 -12
    8 1 -12
    8 1 -12
    -8 -1 12
    -8 -1 12
    -8 -1 12
    -8 -1 12
    7 1 -12
    7 1 -12
    7 1 -12
    7 1 -12
    7 1 -12
    7 1 -12
    -7 -1 12
    -7 -1 12
    -7 -1 12
    -7 -1 12
    6 1 -12
    6 1 -12
    6 1 -12
    6 1 -12
    6 1 -12
    6 1 -12
    6 1 -12
    -6 -1 12
    -6 -1 12
    -6 -1 12
    -6 -1 12
    5 1 -12
    5 1 -12
    5 1 -12
    5 1 -12
    5 1 -12
    5 1 -12
    5 1 -12
    -5 -1 12
    -5 -1 12
    -5 -1 12
    -5 -1 12
    3 1 -12
    3 1 -12
    3 1 -12
    3 1 -12
    3 1 -12
    -3 -1 12
    -3 -1 12
    -3 -1 12
    -3 -1 12
    2 1 -12
    2 1 -12
    2 1 -12
    2 1 -12
    2 1 -12
    2 1 -12
    -2 -1 12
    -2 -1 12
    -2 -1 12
    -2 -1 12
    -2 -1 12
    1 1 -12
    1 1 -12
    1 1 -12
    1 1 -12
    -1 -1 12
    -1 -1 12
    -1 -1 12
    0 1 -12
    0 1 -12
    0 1 -12
    0 1 -12
    0 -1 12
    0 -1 12
    0 -1 12
    0 -1 12
    -1 1 -12
    -1 1 -12
    -1 1 -12
    -1 1 -12
    1 -1 12
    1 -1 12
    1 -1 12
    -2 1 -12
    -2 1 -12
    -2 1 -12
    -2 1 -12
    2 -1 12
    2 -1 12
    2 -1 12
    -3 1 -12
    -3 1 -12
    -3 1 -12
    3 -1 12
    3 -1 12
    3 -1 12
    -4 1 -12
    -4 1 -12
    -4 1 -12
    4 -1 12
    4 -1 12
    4 -1 12
    -5 1 -12
    -5 1 -12
    5 -1 12
    5 -1 12
    -6 1 -12
    -6 1 -12
    6 -1 12
    6 -1 12
    -7 1 -12
    -7 1 -12
    7 -1 12
    7 -1 12
    -8 1 -12
    -8 1 -12
    8 -1 12
    8 -1 12
    10 0 -12
    10 0 -12
    10 0 -12
    10 0 -12
    -10 0 12
    -10 0 12
    -10 0 12
    -10 0 12
    9 0 -12
    9 0 -12
    9 0 -12
    9 0 -12
    9 0 -12
    9 0 -12
    -9 0 12
    -9 0 12
    -9 0 12
    -9 0 12
    -9 0 12
    8 0 -12
    8 0 -12
    8 0 -12
    8 0 -12
    8 0 -12
    8 0 -12
    -8 0 12
    -8 0 12
    -8 0 12
    -8 0 12
    7 0 -12
    7 0 -12
    7 0 -12
    7 0 -12
    7 0 -12
    7 0 -12
    7 0 -12
    -7 0 12
    -7 0 12
    -7 0 12
    -7 0 12
    6 0 -12
    6 0 -12
    6 0 -12
    6 0 -12
    6 0 -12
    6 0 -12
    6 0 -12
    -6 0 12
    -6 0 12
    -6 0 12
    -6 0 12
    5 0 -12
    5 0 -12
    5 0 -12
    5 0 -12
    5 0 -12
    5 0 -12
    -5 0 12
    -5 0 12
    -5 0 12
    -5 0 12
    4 0 -12
    4 0 -12
    4 0 -12
    4 0 -12
    -4 0 12
    -4 0 12
    -4 0 12
    3 0 -12
    3 0 -12
    3 0 -12
    3 0 -12
    3 0 -12
    -3 0 12
    -3 0 12
    -3 0 12
    -3 0 12
    2 0 -12
    2 0 -12
    2 0 -12
    2 0 -12
    2 0 -12
    -2 0 12
    -2 0 12
    -2 0 12
    -2 0 12
    1 0 -12
    1 0 -12
    1 0 -12
    1 0 -12
    1 0 -12
    -1 0 12
    -1 0 12
    -1 0 12
    -1 0 12
    0 0 -12
    0 0 -12
    0 0 -12
    0 0 -12
    0 0 -12
    0 0 12
    0 0 12
    0 0 12
    0 0 12
    -1 0 -12
    -1 0 -12
    -1 0 -12
    -1 0 -12
    1 0 12
    1 0 12
    1 0 12
    1 0 12
    -2 0 -12
    -2 0 -12
    -2 0 -12
    -2 0 -12
    2 0 12
    2 0 12
    2 0 12
    2 0 12
    -3 0 -12
    -3 0 -12
    -3 0 -12
    3 0 12
    3 0 12
    3 0 12
    -4 0 -12
    -4 0 -12
    -4 0 -12
    4 0 12
    4 0 12
    4 0 12
    -5 0 -12
    -5 0 -12
    -5 0 -12
    5 0 12
    5 0 12
    5 0 12
    -6 0 -12
    -6 0 -12
    6 0 12
    6 0 12
    -7 0 -12
    -7 0 -12
    7 0 12
    7 0 12
    -8 0 -12
    8 0 12
    10 -1 -12
    10 -1 -12
    10 -1 -12
    -10 1 12
    -10 1 12
    -10 1 12
    9 -1 -12
    9 -1 -12
    9 -1 -12
    9 -1 -12
    -9 1 12
    -9 1 12
    -9 1 12
    -9 1 12
    8 -1 -12
    8 -1 -12
    8 -1 -12
    8 -1 -12
    8 -1 -12
    -8 1 12
    -8 1 12
    -8 1 12
    -8 1 12
    7 -1 -12
    7 -1 -12
    7 -1 -12
    7 -1 -12
    7 -1 -12
    7 -1 -12
    -7 1 12
    -7 1 12
    -7 1 12
    -7 1 12
    6 -1 -12
    6 -1 -12
    6 -1 -12
    6 -1 -12
    6 -1 -12
    -6 1 12
    -6 1 12
    -6 1 12
    -6 1 12
    5 -1 -12
    5 -1 -12
    5 -1 -12
    5 -1 -12
    -5 1 12
    -5 1 12
    -5 1 12
    4 -1 -12
    4 -1 -12
    4 -1 -12
    -4 1 12
    -4 1 12
    -4 1 12
    -4 1 12
    3 -1 -12
    3 -1 -12
    3 -1 -12
    3 -1 -12
    3 -1 -12
    -3 1 12
    -3 1 12
    -3 1 12
    -3 1 12
    2 -1 -12
    2 -1 -12
    2 -1 -12
    2 -1 -12
    -2 1 12
    -2 1 12
    -2 1 12
    -2 1 12
    1 -1 -12
    1 -1 -12
    1 -1 -12
    1 -1 -12
    1 -1 -12
    -1 1 12
    -1 1 12
    -1 1 12
    -1 1 12
    0 -1 -12
    0 -1 -12
    0 -1 -12
    0 -1 -12
    0 -1 -12
    0 1 12
    0 1 12
    0 1 12
    0 1 12
    -1 -1 -12
    -1 -1 -12
    -1 -1 -12
    -1 -1 -12
    -1 -1 -12
    1 1 12
    1 1 12
    1 1 12
    -2 -1 -12
    -2 -1 -12
    -2 -1 -12
    2 1 12
    2 1 12
    2 1 12
    -3 -1 -12
    -3 -1 -12
    -3 -1 -12
    3 1 12
    3 1 12
    -4 -1 -12
    -4 -1 -12
    -4 -1 -12
    4 1 12
    4 1 12
    4 1 12
    -5 -1 -12
    -5 -1 -12
    -5 -1 -12
    5 1 12
    5 1 12
    5 1 12
    -6 -1 -12
    -6 -1 -12
    -6 -1 -12
    6 1 12
    6 1 12
    -7 -1 -12
    -7 -1 -12
    7 1 12
    10 -2 -12
    10 -2 -12
    10 -2 -12
    -10 2 12
    -10 2 12
    -10 2 12
    9 -2 -12
    9 -2 -12
    9 -2 -12
    9 -2 -12
    -9 2 12
    -9 2 12
    -9 2 12
    8 -2 -12
    8 -2 -12
    8 -2 -12
    8 -2 -12
    -8 2 12
    -8 2 12
    -8 2 12
    7 -2 -12
    7 -2 -12
    7 -2 -12
    7 -2 -12
    -7 2 12
    -7 2 12
    -7 2 12
    -7 2 12
    6 -2 -12
    6 -2 -12
    6 -2 -12
    6 -2 -12
    -6 2 12
    -6 2 12
    -6 2 12
    -6 2 12
    5 -2 -12
    5 -2 -12
    5 -2 -12
    5 -2 -12
    5 -2 -12
    -5 2 12
    -5 2 12
    -5 2 12
    4 -2 -12
    4 -2 -12
    4 -2 -12
    4 -2 -12
    4 -2 -12
    -4 2 12
    -4 2 12
    -4 2 12
    3 -2 -12
    3 -2 -12
    3 -2 -12
    3 -2 -12
    3 -2 -12
    -3 2 12
    -3 2 12
    2 -2 -12
    2 -2 -12
    2 -2 -12
    2 -2 -12
    -2 2 12
    -2 2 12
    -2 2 12
    1 -2 -12
    1 -2 -12
    1 -2 -12
    1 -2 -12
    1 -2 -12
    -1 2 12
    -1 2 12
    -1 2 12
    0 -2 -12
    0 -2 -12
    0 -2 -12
    0 -2 -12
    0 -2 -12
    0 2 12
    0 2 12
    0 2 12
    -1 -2 -12
    -1 -2 -12
    -1 -2 -12
    -1 -2 -12
    -1 -2 -12
    1 2 12
    1 2 12
    1 2 12
    1 2 12
    -2 -2 -12
    -2 -2 -12
    -2 -2 -12
    2 2 12
    2 2 12
    -3 -2 -12
    -3 -2 -12
    -3 -2 -12
    3 2 12
    3 2 12
    3 2 12
    -4 -2 -12
    -4 -2 -12
    -4 -2 -12
    4 2 12
    4 2 12
    4 2 12
    -5 -2 -12
    -5 -2 -12
    -5 -2 -12
    5 2 12
    5 2 12
    5 2 12
    -6 -2 -12
    -6 -2 -12
    -6 -2 -12
    6 2 12
    6 2 12
    -7 -2 -12
    -7 -2 -12
    7 2 12
    10 -3 -12
    10 -3 -12
    10 -3 -12
    -10 3 12
    -10 3 12
    9 -3 -12
    9 -3 -12
    9 -3 -12
    9 -3 -12
    -9 3 12
    -9 3 12
    -9 3 12
    8 -3 -12
    8 -3 -12
    8 -3 -12
    8 -3 -12
    -8 3 12
    -8 3 12
    -8 3 12
    7 -3 -12
    7 -3 -12
    7 -3 -12
    7 -3 -12
    -7 3 12
    -7 3 12
    6 -3 -12
    6 -3 -12
    6 -3 -12
    6 -3 -12
    -6 3 12
    -6 3 12
    -6 3 12
    5 -3 -12
    5 -3 -12
    5 -3 -12
    5 -3 -12
    -5 3 12
    -5 3 12
    -5 3 12
    4 -3 -12
    4 -3 -12
    4 -3 -12
    4 -3 -12
    -4 3 12
    -4 3 12
    3 -3 -12
    3 -3 -12
    3 -3 -12
    3 -3 -12
    -3 3 12
    -3 3 12
    -3 3 12
    2 -3 -12
    2 -3 -12
    2 -3 -12
    2 -3 -12
    2 -3 -12
    -2 3 12
    -2 3 12
    -2 3 12
    1 -3 -12
    1 -3 -12
    1 -3 -12
    1 -3 -12
    -1 3 12
    -1 3 12
    -1 3 12
    0 -3 -12
    0 -3 -12
    0 -3 -12
    0 -3 -12
    0 -3 -12
    0 3 12
    0 3 12
    0 3 12
    -1 -3 -12
    -1 -3 -12
    -1 -3 -12
    -1 -3 -12
    -1 -3 -12
    1 3 12
    1 3 12
    1 3 12
    -2 -3 -12
    -2 -3 -12
    -2 -3 -12
    2 3 12
    2 3 12
    2 3 12
    -3 -3 -12
    -3 -3 -12
    -3 -3 -12
    3 3 12
    3 3 12
    3 3 12
    -4 -3 -12
    -4 -3 -12
    -4 -3 -12
    4 3 12
    4 3 12
    4 3 12
    -5 -3 -12
    -5 -3 -12
    -5 -3 -12
    5 3 12
    5 3 12
    -6 -3 -12
    -6 -3 -12
    -6 -3 -12
    6 3 12
    6 3 12
    10 -4 -12
    10 -4 -12
    10 -4 -12
    -10 4 12
    -10 4 12
    9 -4 -12
    9 -4 -12
    9 -4 -12
    -9 4 12
    8 -4 -12
    8 -4 -12
    8 -4 -12
    8 -4 -12
    -8 4 12
    -8 4 12
    7 -4 -12
    7 -4 -12
    7 -4 -12
    7 -4 -12
    -7 4 12
    -7 4 12
    6 -4 -12
    6 -4 -12
    6 -4 -12
    6 -4 -12
    -6 4 12
    -6 4 12
    5 -4 -12
    5 -4 -12
    5 -4 -12
    5 -4 -12
    -5 4 12
    -5 4 12
    -5 4 12
    4 -4 -12
    4 -4 -12
    4 -4 -12
    4 -4 -12
    -4 4 12
    -4 4 12
    -4 4 12
    3 -4 -12
    3 -4 -12
    3 -4 -12
    3 -4 -12
    -3 4 12
    -3 4 12
    -3 4 12
    2 -4 -12
    2 -4 -12
    2 -4 -12
    2 -4 -12
    -2 4 12
    -2 4 12
    -2 4 12
    1 -4 -12
    1 -4 -12
    1 -4 -12
    1 -4 -12
    1 -4 -12
    -1 4 12
    -1 4 12
    -1 4 12
    0 -4 -12
    0 -4 -12
    0 -4 -12
    0 -4 -12
    0 -4 -12
    0 4 12
    0 4 12
    0 4 12
    -1 -4 -12
    -1 -4 -12
    -1 -4 -12
    1 4 12
    1 4 12
    1 4 12
    -2 -4 -12
    -2 -4 -12
    -2 -4 -12
    2 4 12
    2 4 12
    2 4 12
    -3 -4 -12
    -3 -4 -12
    -3 -4 -12
    3 4 12
    3 4 12
    3 4 12
    -4 -4 -12
    -4 -4 -12
    -4 -4 -12
    4 4 12
    4 4 12
    -5 -4 -12
    -5 -4 -12
    -5 -4 -12
    5 4 12
    5 4 12
    -6 -4 -12
    -6 -4 -12
    -6 -4 -12
    6 4 12
    6 4 12
    10 -5 -12
    10 -5 -12
    9 -5 -12
    9 -5 -12
    9 -5 -12
    -9 5 12
    8 -5 -12
    8 -5 -12
    8 -5 -12
    -8 5 12
    -8 5 12
    7 -5 -12
    7 -5 -12
    7 -5 -12
    7 -5 -12
    -7 5 12
    -7 5 12
    6 -5 -12
    6 -5 -12
    6 -5 -12
    6 -5 -12
    -6 5 12
    -6 5 12
    5 -5 -12
    5 -5 -12
    5 -5 -12
    5 -5 -12
    -5 5 12
    -5 5 12
    4 -5 -12
    4 -5 -12
    4 -5 -12
    4 -5 -12
    -4 5 12
    -4 5 12
    3 -5 -12
    3 -5 -12
    3 -5 -12
    3 -5 -12
    -3 5 12
    -3 5 12
    -3 5 12
    2 -5 -12
    2 -5 -12
    2 -5 -12
    2 -5 -12
    -2 5 12
    -2 5 12
    -2 5 12
    1 -5 -12
    1 -5 -12
    1 -5 -12
    1 -5 -12
    -1 5 12
    -1 5 12
    -1 5 12
    0 -5 -12
    0 -5 -12
    0 -5 -12
    0 -5 -12
    0 5 12
    0 5 12
    0 5 12
    -1 -5 -12
    -1 -5 -12
    -1 -5 -12
    1 5 12
    1 5 12
    1 5 12
    -2 -5 -12
    -2 -5 -12
    -2 -5 -12
    2 5 12
    2 5 12
    2 5 12
    -3 -5 -12
    -3 -5 -12
    -3 -5 -12
    3 5 12
    3 5 12
    -4 -5 -12
    -4 -5 -12
    -4 -5 -12
    4 5 12
    4 5 12
    -5 -5 -12
    -5 -5 -12
    -5 -5 -12
    5 5 12
    5 5 12
    9 -6 -12
    9 -6 -12
    9 -6 -12
    -9 6 12
    8 -6 -12
    8 -6 -12
    8 -6 -12
    -8 6 12
    7 -6 -12
    7 -6 -12
    7 -6 -12
    7 -6 -12
    -7 6 12
    -7 6 12
    6 -6 -12
    6 -6 -12
    6 -6 -12
    6 -6 -12
    -6 6 12
    -6 6 12
    5 -6 -12
    5 -6 -12
    5 -6 -12
    5 -6 -12
    -5 6 12
    -5 6 12
    4 -6 -12
    4 -6 -12
    4 -6 -12
    4 -6 -12
    -4 6 12
    -4 6 12
    3 -6 -12
    3 -6 -12
    3 -6 -12
    3 -6 -12
    -3 6 12
    -3 6 12
    2 -6 -12
    2 -6 -12
    2 -6 -12
    2 -6 -12
    -2 6 12
    -2 6 12
    -2 6 12
    1 -6 -12
    1 -6 -12
    1 -6 -12
    -1 6 12
    -1 6 12
    -1 6 12
    0 -6 -12
    0 -6 -12
    0 -6 -12
    0 6 12
    0 6 12
    0 6 12
    -1 -6 -12
    -1 -6 -12
    1 6 12
    1 6 12
    -2 -6 -12
    -2 -6 -12
    2 6 12
    2 6 12
    -3 -6 -12
    -3 -6 -12
    -3 -6 -12
    3 6 12
    3 6 12
    -4 -6 -12
    -4 -6 -12
    -4 -6 -12
    4 6 12
    4 6 12
    9 -7 -12
    8 -7 -12
    8 -7 -12
    8 -7 -12
    -8 7 12
    7 -7 -12
    7 -7 -12
    7 -7 -12
    -7 7 12
    6 -7 -12
    6 -7 -12
    6 -7 -12
    6 -7 -12
    -6 7 12
    -6 7 12
    5 -7 -12
    5 -7 -12
    5 -7 -12
    5 -7 -12
    -5 7 12
    -5 7 12
    4 -7 -12
    4 -7 -12
    4 -7 -12
    4 -7 -12
    -4 7 12
    -4 7 12
    3 -7 -12
    3 -7 -12
    3 -7 -12
    3 -7 -12
    -3 7 12
    -3 7 12
    2 -7 -12
    2 -7 -12
    2 -7 -12
    2 -7 -12
    -2 7 12
    -2 7 12
    1 -7 -12
    1 -7 -12
    1 -7 -12
    -1 7 12
    -1 7 12
    0 -7 -12
    0 -7 -12
    0 7 12
    0 7 12
    -1 -7 -12
    -1 -7 -12
    1 7 12
    1 7 12
    -2 -7 -12
    -2 -7 -12
    2 7 12
    2 7 12
    -3 -7 -12
    -3 -7 -12
    3 7 12
    3 7 12
    8 -8 -12
    7 -8 -12
    7 -8 -12
    7 -8 -12
    -7 8 12
    6 -8 -12
    6 -8 -12
    6 -8 -12
    -6 8 12
    5 -8 -12
    5 -8 -12
    5 -8 -12
    5 -8 -12
    -5 8 12
    -5 8 12
    4 -8 -12
    4 -8 -12
    4 -8 -12
    4 -8 -12
    -4 8 12
    -4 8 12
    3 -8 -12
    3 -8 -12
    3 -8 -12
    -3 8 12
    -3 8 12
    2 -8 -12
    2 -8 -12
    2 -8 -12
    -2 8 12
    -2 8 12
    1 -8 -12
    1 -8 -12
    1 -8 -12
    -1 8 12
    0 -8 -12
    0 -8 -12
    0 8 12
    -1 -8 -12
    -1 -8 -12
    1 8 12
    -2 -8 -12
    -2 -8 -12
    2 8 12
    2 8 12
    7 -9 -12
    7 -9 -12
    6 -9 -12
    6 -9 -12
    6 -9 -12
    -6 9 12
    5 -9 -12
    5 -9 -12
    5 -9 -12
    5 -9 -12
    -5 9 12
    4 -9 -12
    4 -9 -12
    4 -9 -12
    -4 9 12
    -4 9 12
    3 -9 -12
    3 -9 -12
    3 -9 -12
    -3 9 12
    2 -9 -12
    2 -9 -12
    2 -9 -12
    -2 9 12
    1 -9 -12
    1 -9 -12
    -1 9 12
    0 -9 -12
    0 -9 -12
    0 9 12
    2 10 -13
    2 10 -13
    1 10 -13
    1 10 -13
    -1 -10 13
    0 10 -13
    0 -10 13
    -1 10 -13
    1 -10 13
    -2 10 -13
    2 -10 13
    -3 10 -13
    3 -10 13
    4 -10 13
    4 9 -13
    4 9 -13
    -4 -9 13
    -4 -9 13
    -4 -9 13
    -4 -9 13
    3 9 -13
    3 9 -13
    3 9 -13
    -3 -9 13
    -3 -9 13
    -3 -9 13
    -3 -9 13
    2 9 -13
    2 9 -13
    2 9 -13
    -2 -9 13
    -2 -9 13
    -2 -9 13
    -2 -9 13
    1 9 -13
    1 9 -13
    -1 -9 13
    -1 -9 13
    0 9 -13
    0 9 -13
    0 -9 13
    -1 9 -13
    1 -9 13
    -2 9 -13
    2 -9 13
    -3 9 -13
    3 -9 13
    3 -9 13
    -4 9 -13
    4 -9 13
    4 -9 13
    -5 9 -13
    5 -9 13
    5 -9 13
    5 8 -13
    5 8 -13
    5 8 -13
    -5 -8 13
    -5 -8 13
    -5 -8 13
    -5 -8 13
    4 8 -13
    4 8 -13
    4 8 -13
    4 8 -13
    -4 -8 13
    -4 -8 13
    -4 -8 13
    -4 -8 13
    3 8 -13
    3 8 -13
    3 8 -13
    3 8 -13
    -3 -8 13
    -3 -8 13
    -3 -8 13
    -3 -8 13
    2 8 -13
    2 8 -13
    2 8 -13
    2 8 -13
    -2 -8 13
    -2 -8 13
    -2 -8 13
    -2 -8 13
    1 8 -13
    1 8 -13
    1 8 -13
    1 8 -13
    -1 -8 13
    -1 -8 13
    -1 -8 13
    -1 -8 13
    0 8 -13
    0 8 -13
    0 -8 13
    0 -8 13
    -1 8 -13
    1 -8 13
    1 -8 13
    -2 8 -13
    2 -8 13
    2 -8 13
    -3 8 -13
    3 -8 13
    3 -8 13
    -4 8 -13
    4 -8 13
    4 -8 13
    -5 8 -13
    -5 8 -13
    5 -8 13
    -6 8 -13
    -6 8 -13
    6 -8 13
    6 -8 13
    6 7 -13
    6 7 -13
    6 7 -13
    6 7 -13
    -6 -7 13
    -6 -7 13
    -6 -7 13
    -6 -7 13
    5 7 -13
    5 7 -13
    5 7 -13
    5 7 -13
    -5 -7 13
    -5 -7 13
    -5 -7 13
    -5 -7 13
    4 7 -13
    4 7 -13
    4 7 -13
    4 7 -13
    -4 -7 13
    -4 -7 13
    -4 -7 13
    -4 -7 13
    3 7 -13
    3 7 -13
    3 7 -13
    3 7 -13
    -3 -7 13
    -3 -7 13
    -3 -7 13
    -3 -7 13
    2 7 -13
    2 7 -13
    2 7 -13
    2 7 -13
    -2 -7 13
    -2 -7 13
    -2 -7 13
    -2 -7 13
    1 7 -13
    1 7 -13
    1 7 -13
    1 7 -13
    -1 -7 13
    -1 -7 13
    -1 -7 13
    -1 -7 13
    0 7 -13
    0 7 -13
    0 7 -13
    0 7 -13
    0 -7 13
    0 -7 13
    0 -7 13
    0 -7 13
    0 -7 13
    -1 7 -13
    1 -7 13
    1 -7 13
    1 -7 13
    -2 7 -13
    2 -7 13
    2 -7 13
    2 -7 13
    -3 7 -13
    -3 7 -13
    3 -7 13
    3 -7 13
    3 -7 13
    -4 7 -13
    -4 7 -13
    4 -7 13
    4 -7 13
    4 -7 13
    -5 7 -13
    -5 7 -13
    5 -7 13
    5 -7 13
    -6 7 -13
    -6 7 -13
    6 -7 13
    6 -7 13
    -7 7 -13
    -7 7 -13
    7 -7 13
    7 6 -13
    7 6 -13
    7 6 -13
    7 6 -13
    -7 -6 13
    -7 -6 13
    -7 -6 13
    -7 -6 13
    6 6 -13
    6 6 -13
    6 6 -13
    6 6 -13
    -6 -6 13
    -6 -6 13
    -6 -6 13
    -6 -6 13
    5 6 -13
    5 6 -13
    5 6 -13
    5 6 -13
    -5 -6 13
    -5 -6 13
    -5 -6 13
    -5 -6 13
    4 6 -13
    4 6 -13
    4 6 -13
    4 6 -13
    -4 -6 13
    -4 -6 13
    -4 -6 13
    -4 -6 13
    3 6 -13
    3 6 -13
    3 6 -13
    3 6 -13
    -3 -6 13
    -3 -6 13
    -3 -6 13
    -3 -6 13
    2 6 -13
    2 6 -13
    2 6 -13
    2 6 -13
    -2 -6 13
    -2 -6 13
    -2 -6 13
    -2 -6 13
    1 6 -13
    1 6 -13
    1 6 -13
    1 6 -13
    -1 -6 13
    -1 -6 13
    -1 -6 13
    -1 -6 13
    -1 -6 13
    0 6 -13
    0 6 -13
    0 6 -13
    0 6 -13
    0 -6 13
    0 -6 13
    0 -6 13
    0 -6 13
    0 -6 13
    -1 6 -13
    -1 6 -13
    -1 6 -13
    1 -6 13
    1 -6 13
    1 -6 13
    -2 6 -13
    -2 6 -13
    2 -6 13
    2 -6 13
    2 -6 13
    -3 6 -13
    -3 6 -13
    3 -6 13
    3 -6 13
    3 -6 13
    3 -6 13
    -4 6 -13
    -4 6 -13
    4 -6 13
    4 -6 13
    4 -6 13
    4 -6 13
    -5 6 -13
    -5 6 -13
    5 -6 13
    5 -6 13
    -6 6 -13
    -6 6 -13
    6 -6 13
    6 -6 13
    -7 6 -13
    -7 6 -13
    7 -6 13
    7 -6 13
    8 5 -13
    8 5 -13
    8 5 -13
    8 5 -13
    -8 -5 13
    -8 -5 13
    -8 -5 13
    -8 -5 13
    7 5 -13
    7 5 -13
    7 5 -13
    7 5 -13
    -7 -5 13
    -7 -5 13
    -7 -5 13
    -7 -5 13
    6 5 -13
    6 5 -13
    6 5 -13
    6 5 -13
    -6 -5 13
    -6 -5 13
    -6 -5 13
    -6 -5 13
    5 5 -13
    5 5 -13
    5 5 -13
    5 5 -13
    -5 -5 13
    -5 -5 13
    -5 -5 13
    -5 -5 13
    4 5 -13
    4 5 -13
    4 5 -13
    4 5 -13
    -4 -5 13
    -4 -5 13
    -4 -5 13
    -4 -5 13
    3 5 -13
    3 5 -13
    3 5 -13
    3 5 -13
    -3 -5 13
    -3 -5 13
    -3 -5 13
    -3 -5 13
    2 5 -13
    2 5 -13
    2 5 -13
    2 5 -13
    -2 -5 13
    -2 -5 13
    -2 -5 13
    -2 -5 13
    1 5 -13
    1 5 -13
    1 5 -13
    1 5 -13
    -1 -5 13
    -1 -5 13
    -1 -5 13
    -1 -5 13
    0 5 -13
    0 5 -13
    0 5 -13
    0 5 -13
    0 -5 13
    0 -5 13
    0 -5 13
    0 -5 13
    -1 5 -13
    -1 5 -13
    -1 5 -13
    -1 5 -13
    1 -5 13
    1 -5 13
    1 -5 13
    1 -5 13
    1 -5 13
    -2 5 -13
    -2 5 -13
    2 -5 13
    2 -5 13
    2 -5 13
    2 -5 13
    -3 5 -13
    -3 5 -13
    3 -5 13
    3 -5 13
    3 -5 13
    3 -5 13
    -4 5 -13
    -4 5 -13
    4 -5 13
    4 -5 13
    4 -5 13
    -5 5 -13
    -5 5 -13
    5 -5 13
    5 -5 13
    5 -5 13
    -6 5 -13
    -6 5 -13
    6 -5 13
    6 -5 13
    6 -5 13
    -7 5 -13
    -7 5 -13
    7 -5 13
    7 -5 13
    -8 5 -13
    -8 5 -13
    8 -5 13
    8 4 -13
    8 4 -13
    8 4 -13
    8 4 -13
    -8 -4 13
    -8 -4 13
    -8 -4 13
    -8 -4 13
    7 4 -13
    7 4 -13
    7 4 -13
    7 4 -13
    -7 -4 13
    -7 -4 13
    -7 -4 13
    -7 -4 13
    6 4 -13
    6 4 -13
    6 4 -13
    6 4 -13
    -6 -4 13
    -6 -4 13
    -6 -4 13
    -6 -4 13
    5 4 -13
    5 4 -13
    5 4 -13
    5 4 -13
    -5 -4 13
    -5 -4 13
    -5 -4 13
    -5 -4 13
    4 4 -13
    4 4 -13
    4 4 -13
    4 4 -13
    -4 -4 13
    -4 -4 13
    -4 -4 13
    -4 -4 13
    3 4 -13
    3 4 -13
    3 4 -13
    3 4 -13
    -3 -4 13
    -3 -4 13
    -3 -4 13
    -3 -4 13
    2 4 -13
    2 4 -13
    2 4 -13
    2 4 -13
    2 4 -13
    -2 -4 13
    -2 -4 13
    -2 -4 13
    -2 -4 13
    1 4 -13
    1 4 -13
    1 4 -13
    1 4 -13
    1 4 -13
    -1 -4 13
    -1 -4 13
    -1 -4 13
    -1 -4 13
    0 4 -13
    0 4 -13
    0 4 -13
    0 4 -13
    0 -4 13
    0 -4 13
    0 -4 13
    0 -4 13
    -1 4 -13
    -1 4 -13
    -1 4 -13
    -1 4 -13
    1 -4 13
    1 -4 13
    1 -4 13
    1 -4 13
    1 -4 13
    -2 4 -13
    -2 4 -13
    -2 4 -13
    2 -4 13
    2 -4 13
    2 -4 13
    2 -4 13
    2 -4 13
    -3 4 -13
    -3 4 -13
    3 -4 13
    3 -4 13
    3 -4 13
    3 -4 13
    -4 4 -13
    -4 4 -13
    4 -4 13
    4 -4 13
    4 -4 13
    -5 4 -13
    -5 4 -13
    5 -4 13
    5 -4 13
    5 -4 13
    -6 4 -13
    -6 4 -13
    6 -4 13
    6 -4 13
    6 -4 13
    -7 4 -13
    -7 4 -13
    7 -4 13
    7 -4 13
    7 -4 13
    -8 4 -13
    -8 4 -13
    8 -4 13
    8 -4 13
    9 3 -13
    9 3 -13
    9 3 -13
    9 3 -13
    -9 -3 13
    -9 -3 13
    -9 -3 13
    -9 -3 13
    8 3 -13
    8 3 -13
    8 3 -13
    8 3 -13
    -8 -3 13
    -8 -3 13
    -8 -3 13
    -8 -3 13
    7 3 -13
    7 3 -13
    7 3 -13
    7 3 -13
    -7 -3 13
    -7 -3 13
    -7 -3 13
    -7 -3 13
    6 3 -13
    6 3 -13
    6 3 -13
    6 3 -13
    -6 -3 13
    -6 -3 13
    -6 -3 13
    -6 -3 13
    5 3 -13
    5 3 -13
    5 3 -13
    5 3 -13
    5 3 -13
    -5 -3 13
    -5 -3 13
    -5 -3 13
    -5 -3 13
    4 3 -13
    4 3 -13
    4 3 -13
    4 3 -13
    4 3 -13
    -4 -3 13
    -4 -3 13
    -4 -3 13
    -4 -3 13
    3 3 -13
    3 3 -13
    3 3 -13
    3 3 -13
    3 3 -13
    -3 -3 13
    -3 -3 13
    -3 -3 13
    -3 -3 13
    2 3 -13
    2 3 -13
    2 3 -13
    2 3 -13
    2 3 -13
    2 3 -13
    -2 -3 13
    -2 -3 13
    -2 -3 13
    -2 -3 13
    1 3 -13
    1 3 -13
    1 3 -13
    1 3 -13
    1 3 -13
    -1 -3 13
    -1 -3 13
    -1 -3 13
    -1 -3 13
    0 3 -13
    0 3 -13
    0 3 -13
    0 3 -13
    0 3 -13
    0 -3 13
    0 -3 13
    0 -3 13
    0 -3 13
    0 -3 13
    -1 3 -13
    -1 3 -13
    -1 3 -13
    1 -3 13
    1 -3 13
    1 -3 13
    1 -3 13
    1 -3 13
    -2 3 -13
    -2 3 -13
    -2 3 -13
    2 -3 13
    2 -3 13
    2 -3 13
    2 -3 13
    2 -3 13
    -3 3 -13
    -3 3 -13
    -3 3 -13
    3 -3 13
    3 -3 13
    3 -3 13
    3 -3 13
    -4 3 -13
    -4 3 -13
    4 -3 13
    4 -3 13
    -5 3 -13
    -5 3 -13
    5 -3 13
    5 -3 13
    -6 3 -13
    -6 3 -13
    6 -3 13
    6 -3 13
    -7 3 -13
    -7 3 -13
    7 -3 13
    7 -3 13
    -8 3 -13
    -8 3 -13
    8 -3 13
    8 -3 13
    9 2 -13
    9 2 -13
    9 2 -13
    9 2 -13
    -9 -2 13
    -9 -2 13
    -9 -2 13
    -9 -2 13
    8 2 -13
    8 2 -13
    8 2 -13
    8 2 -13
    -8 -2 13
    -8 -2 13
    -8 -2 13
    -8 -2 13
    7 2 -13
    7 2 -13
    7 2 -13
    7 2 -13
    7 2 -13
    -7 -2 13
    -7 -2 13
    -7 -2 13
    -7 -2 13
    6 2 -13
    6 2 -13
    6 2 -13
    6 2 -13
    6 2 -13
    -6 -2 13
    -6 -2 13
    -6 -2 13
    -6 -2 13
    5 2 -13
    5 2 -13
    5 2 -13
    5 2 -13
    5 2 -13
    -5 -2 13
    -5 -2 13
    -5 -2 13
    -5 -2 13
    4 2 -13
    4 2 -13
    4 2 -13
    4 2 -13
    4 2 -13
    4 2 -13
    -4 -2 13
    -4 -2 13
    -4 -2 13
    3 2 -13
    3 2 -13
    3 2 -13
    3 2 -13
    3 2 -13
    3 2 -13
    -3 -2 13
    -3 -2 13
    -3 -2 13
    -3 -2 13
    2 2 -13
    2 2 -13
    2 2 -13
    2 2 -13
    2 2 -13
    -2 -2 13
    -2 -2 13
    -2 -2 13
    -2 -2 13
    1 2 -13
    1 2 -13
    1 2 -13
    1 2 -13
    1 2 -13
    -1 -2 13
    -1 -2 13
    -1 -2 13
    -1 -2 13
    -1 -2 13
    0 2 -13
    0 2 -13
    0 2 -13
    0 2 -13
    0 -2 13
    0 -2 13
    0 -2 13
    0 -2 13
    0 -2 13
    -1 2 -13
    -1 2 -13
    -1 2 -13
    -1 2 -13
    1 -2 13
    1 -2 13
    1 -2 13
    1 -2 13
    -2 2 -13
    -2 2 -13
    -2 2 -13
    -2 2 -13
    2 -2 13
    2 -2 13
    2 -2 13
    -3 2 -13
    -3 2 -13
    -3 2 -13
    3 -2 13
    3 -2 13
    3 -2 13
    -4 2 -13
    -4 2 -13
    4 -2 13
    4 -2 13
    -5 2 -13
    -5 2 -13
    5 -2 13
    5 -2 13
    -6 2 -13
    -6 2 -13
    6 -2 13
    6 -2 13
    -7 2 -13
    -7 2 -13
    7 -2 13
    7 -2 13
    -8 2 -13
    8 -2 13
    8 -2 13
    10 1 -13
    10 1 -13
    10 1 -13
    -10 -1 13
    -10 -1 13
    -10 -1 13
    -10 -1 13
    9 1 -13
    9 1 -13
    9 1 -13
    9 1 -13
    -9 -1 13
    -9 -1 13
    -9 -1 13
    -9 -1 13
    -9 -1 13
    8 1 -13
    8 1 -13
    8 1 -13
    8 1 -13
    8 1 -13
    -8 -1 13
    -8 -1 13
    -8 -1 13
    -8 -1 13
    7 1 -13
    7 1 -13
    7 1 -13
    7 1 -13
    7 1 -13
    7 1 -13
    -7 -1 13
    -7 -1 13
    -7 -1 13
    -7 -1 13
    6 1 -13
    6 1 -13
    6 1 -13
    6 1 -13
    6 1 -13
    6 1 -13
    -6 -1 13
    -6 -1 13
    -6 -1 13
    -6 -1 13
    5 1 -13
    5 1 -13
    5 1 -13
    5 1 -13
    5 1 -13
    5 1 -13
    5 1 -13
    -5 -1 13
    -5 -1 13
    -5 -1 13
    -5 -1 13
    4 1 -13
    4 1 -13
    4 1 -13
    -4 -1 13
    -4 -1 13
    -4 -1 13
    3 1 -13
    3 1 -13
    3 1 -13
    3 1 -13
    3 1 -13
    3 1 -13
    -3 -1 13
    -3 -1 13
    -3 -1 13
    -3 -1 13
    2 1 -13
    2 1 -13
    2 1 -13
    2 1 -13
    2 1 -13
    2 1 -13
    -2 -1 13
    -2 -1 13
    -2 -1 13
    -2 -1 13
    1 1 -13
    1 1 -13
    1 1 -13
    1 1 -13
    -1 -1 13
    -1 -1 13
    -1 -1 13
    -1 -1 13
    0 1 -13
    0 1 -13
    0 1 -13
    0 1 -13
    0 -1 13
    0 -1 13
    0 -1 13
    0 -1 13
    -1 1 -13
    -1 1 -13
    -1 1 -13
    -1 1 -13
    1 -1 13
    1 -1 13
    1 -1 13
    -2 1 -13
    -2 1 -13
    -2 1 -13
    -2 1 -13
    2 -1 13
    2 -1 13
    2 -1 13
    2 -1 13
    -3 1 -13
    -3 1 -13
    -3 1 -13
    3 -1 13
    3 -1 13
    3 -1 13
    -4 1 -13
    -4 1 -13
    -4 1 -13
    4 -1 13
    4 -1 13
    4 -1 13
    -5 1 -13
    -5 1 -13
    5 -1 13
    5 -1 13
    -6 1 -13
    -6 1 -13
    6 -1 13
    6 -1 13
    -7 1 -13
    -7 1 -13
    7 -1 13
    7 -1 13
    -8 1 -13
    8 -1 13
    8 -1 13
    10 0 -13
    10 0 -13
    10 0 -13
    10 0 -13
    -10 0 13
    -10 0 13
    -10 0 13
    -10 0 13
    9 0 -13
    9 0 -13
    9 0 -13
    9 0 -13
    9 0 -13
    -9 0 13
    -9 0 13
    -9 0 13
    -9 0 13
    8 0 -13
    8 0 -13
    8 0 -13
    8 0 -13
    8 0 -13
    8 0 -13
    -8 0 13
    -8 0 13
    -8 0 13
    -8 0 13
    7 0 -13
    7 0 -13
    7 0 -13
    7 0 -13
    7 0 -13
    7 0 -13
    7 0 -13
    -7 0 13
    -7 0 13
    -7 0 13
    -7 0 13
    6 0 -13
    6 0 -13
    6 0 -13
    6 0 -13
    6 0 -13
    6 0 -13
    -6 0 13
    -6 0 13
    -6 0 13
    -6 0 13
    5 0 -13
    5 0 -13
    5 0 -13
    5 0 -13
    5 0 -13
    5 0 -13
    -5 0 13
    -5 0 13
    -5 0 13
    -5 0 13
    4 0 -13
    4 0 -13
    4 0 -13
    -4 0 13
    -4 0 13
    -4 0 13
    -4 0 13
    3 0 -13
    3 0 -13
    3 0 -13
    3 0 -13
    -3 0 13
    -3 0 13
    -3 0 13
    -3 0 13
    2 0 -13
    2 0 -13
    2 0 -13
    2 0 -13
    2 0 -13
    -2 0 13
    -2 0 13
    -2 0 13
    -2 0 13
    1 0 -13
    1 0 -13
    1 0 -13
    1 0 -13
    1 0 -13
    -1 0 13
    -1 0 13
    -1 0 13
    -1 0 13
    0 0 -13
    0 0 -13
    0 0 -13
    0 0 -13
    0 0 -13
    0 0 13
    0 0 13
    0 0 13
    -1 0 -13
    -1 0 -13
    -1 0 -13
    -1 0 -13
    1 0 13
    1 0 13
    1 0 13
    1 0 13
    -2 0 -13
    -2 0 -13
    -2 0 -13
    2 0 13
    2 0 13
    2 0 13
    -3 0 -13
    -3 0 -13
    -3 0 -13
    3 0 13
    3 0 13
    3 0 13
    -4 0 -13
    -4 0 -13
    -4 0 -13
    4 0 13
    4 0 13
    4 0 13
    -5 0 -13
    -5 0 -13
    -5 0 -13
    5 0 13
    5 0 13
    5 0 13
    -6 0 -13
    -6 0 -13
    6 0 13
    6 0 13
    -7 0 -13
    -7 0 -13
    7 0 13
    7 0 13
    10 -1 -13
    10 -1 -13
    10 -1 -13
    -10 1 13
    -10 1 13
    -10 1 13
    9 -1 -13
    9 -1 -13
    9 -1 -13
    -9 1 13
    -9 1 13
    -9 1 13
    -9 1 13
    8 -1 -13
    8 -1 -13
    8 -1 -13
    8 -1 -13
    -8 1 13
    -8 1 13
    -8 1 13
    -8 1 13
    7 -1 -13
    7 -1 -13
    7 -1 -13
    7 -1 -13
    7 -1 -13
    -7 1 13
    -7 1 13
    -7 1 13
    -7 1 13
    6 -1 -13
    6 -1 -13
    6 -1 -13
    6 -1 -13
    6 -1 -13
    -6 1 13
    -6 1 13
    -6 1 13
    -6 1 13
    5 -1 -13
    5 -1 -13
    5 -1 -13
    5 -1 -13
    5 -1 -13
    -5 1 13
    -5 1 13
    -5 1 13
    -5 1 13
    4 -1 -13
    4 -1 -13
    4 -1 -13
    4 -1 -13
    4 -1 -13
    -4 1 13
    -4 1 13
    -4 1 13
    -4 1 13
    3 -1 -13
    3 -1 -13
    3 -1 -13
    3 -1 -13
    -3 1 13
    -3 1 13
    -3 1 13
    -3 1 13
    2 -1 -13
    2 -1 -13
    2 -1 -13
    2 -1 -13
    -2 1 13
    -2 1 13
    -2 1 13
    1 -1 -13
    1 -1 -13
    1 -1 -13
    1 -1 -13
    1 -1 -13
    -1 1 13
    -1 1 13
    -1 1 13
    0 -1 -13
    0 -1 -13
    0 -1 -13
    0 -1 -13
    0 -1 -13
    0 1 13
    0 1 13
    0 1 13
    0 1 13
    -1 -1 -13
    -1 -1 -13
    -1 -1 -13
    -1 -1 -13
    -1 -1 -13
    1 1 13
    1 1 13
    1 1 13
    1 1 13
    -2 -1 -13
    -2 -1 -13
    -2 -1 -13
    2 1 13
    2 1 13
    2 1 13
    -3 -1 -13
    -3 -1 -13
    -3 -1 -13
    3 1 13
    3 1 13
    3 1 13
    -4 -1 -13
    -4 -1 -13
    -4 -1 -13
    4 1 13
    4 1 13
    4 1 13
    -5 -1 -13
    -5 -1 -13
    -5 -1 -13
    5 1 13
    5 1 13
    5 1 13
    -6 -1 -13
    -6 -1 -13
    6 1 13
    6 1 13
    -7 -1 -13
    -7 -1 -13
    7 1 13
    10 -2 -13
    10 -2 -13
    10 -2 -13
    -10 2 13
    -10 2 13
    -10 2 13
    9 -2 -13
    9 -2 -13
    9 -2 -13
    9 -2 -13
    -9 2 13
    -9 2 13
    -9 2 13
    8 -2 -13
    8 -2 -13
    8 -2 -13
    8 -2 -13
    -8 2 13
    -8 2 13
    -8 2 13
    7 -2 -13
    7 -2 -13
    7 -2 -13
    7 -2 -13
    -7 2 13
    -7 2 13
    -7 2 13
    -7 2 13
    6 -2 -13
    6 -2 -13
    6 -2 -13
    6 -2 -13
    -6 2 13
    -6 2 13
    -6 2 13
    -6 2 13
    5 -2 -13
    5 -2 -13
    5 -2 -13
    5 -2 -13
    5 -2 -13
    -5 2 13
    -5 2 13
    -5 2 13
    -5 2 13
    4 -2 -13
    4 -2 -13
    4 -2 -13
    4 -2 -13
    4 -2 -13
    -4 2 13
    -4 2 13
    -4 2 13
    3 -2 -13
    3 -2 -13
    3 -2 -13
    3 -2 -13
    3 -2 -13
    -3 2 13
    -3 2 13
    2 -2 -13
    2 -2 -13
    2 -2 -13
    2 -2 -13
    -2 2 13
    -2 2 13
    1 -2 -13
    1 -2 -13
    1 -2 -13
    1 -2 -13
    -1 2 13
    -1 2 13
    -1 2 13
    0 -2 -13
    0 -2 -13
    0 -2 -13
    0 -2 -13
    0 -2 -13
    0 2 13
    0 2 13
    0 2 13
    0 2 13
    -1 -2 -13
    -1 -2 -13
    -1 -2 -13
    -1 -2 -13
    -1 -2 -13
    1 2 13
    1 2 13
    1 2 13
    1 2 13
    -2 -2 -13
    -2 -2 -13
    -2 -2 -13
    2 2 13
    2 2 13
    2 2 13
    -3 -2 -13
    -3 -2 -13
    -3 -2 -13
    3 2 13
    3 2 13
    3 2 13
    -4 -2 -13
    -4 -2 -13
    -4 -2 -13
    4 2 13
    4 2 13
    4 2 13
    -5 -2 -13
    -5 -2 -13
    -5 -2 -13
    5 2 13
    5 2 13
    5 2 13
    -6 -2 -13
    -6 -2 -13
    -6 -2 -13
    6 2 13
    6 2 13
    -7 -2 -13
    7 2 13
    10 -3 -13
    10 -3 -13
    10 -3 -13
    -10 3 13
    -10 3 13
    9 -3 -13
    9 -3 -13
    9 -3 -13
    9 -3 -13
    -9 3 13
    -9 3 13
    -9 3 13
    8 -3 -13
    8 -3 -13
    8 -3 -13
    8 -3 -13
    -8 3 13
    -8 3 13
    -8 3 13
    7 -3 -13
    7 -3 -13
    7 -3 -13
    7 -3 -13
    -7 3 13
    -7 3 13
    6 -3 -13
    6 -3 -13
    6 -3 -13
    6 -3 -13
    -6 3 13
    -6 3 13
    -6 3 13
    5 -3 -13
    5 -3 -13
    5 -3 -13
    5 -3 -13
    -5 3 13
    -5 3 13
    -5 3 13
    4 -3 -13
    4 -3 -13
    4 -3 -13
    4 -3 -13
    -4 3 13
    -4 3 13
    -4 3 13
    3 -3 -13
    3 -3 -13
    3 -3 -13
    3 -3 -13
    -3 3 13
    -3 3 13
    -3 3 13
    2 -3 -13
    2 -3 -13
    2 -3 -13
    2 -3 -13
    2 -3 -13
    -2 3 13
    -2 3 13
    -2 3 13
    1 -3 -13
    1 -3 -13
    1 -3 -13
    1 -3 -13
    -1 3 13
    -1 3 13
    -1 3 13
    0 -3 -13
    0 -3 -13
    0 -3 -13
    0 -3 -13
    0 -3 -13
    0 3 13
    0 3 13
    0 3 13
    -1 -3 -13
    -1 -3 -13
    -1 -3 -13
    1 3 13
    1 3 13
    1 3 13
    -2 -3 -13
    -2 -3 -13
    -2 -3 -13
    2 3 13
    2 3 13
    2 3 13
    -3 -3 -13
    -3 -3 -13
    -3 -3 -13
    3 3 13
    3 3 13
    3 3 13
    -4 -3 -13
    -4 -3 -13
    -4 -3 -13
    4 3 13
    4 3 13
    4 3 13
    -5 -3 -13
    -5 -3 -13
    -5 -3 -13
    5 3 13
    5 3 13
    -6 -3 -13
    -6 -3 -13
    -6 -3 -13
    6 3 13
    6 3 13
    10 -4 -13
    10 -4 -13
    10 -4 -13
    -10 4 13
    -10 4 13
    9 -4 -13
    9 -4 -13
    9 -4 -13
    -9 4 13
    -9 4 13
    8 -4 -13
    8 -4 -13
    8 -4 -13
    8 -4 -13
    -8 4 13
    -8 4 13
    7 -4 -13
    7 -4 -13
    7 -4 -13
    7 -4 -13
    -7 4 13
    -7 4 13
    6 -4 -13
    6 -4 -13
    6 -4 -13
    6 -4 -13
    -6 4 13
    -6 4 13
    5 -4 -13
    5 -4 -13
    5 -4 -13
    5 -4 -13
    -5 4 13
    -5 4 13
    -5 4 13
    4 -4 -13
    4 -4 -13
    4 -4 -13
    4 -4 -13
    -4 4 13
    -4 4 13
    -4 4 13
    3 -4 -13
    3 -4 -13
    3 -4 -13
    -3 4 13
    -3 4 13
    -3 4 13
    2 -4 -13
    2 -4 -13
    2 -4 -13
    2 -4 -13
    -2 4 13
    -2 4 13
    -2 4 13
    1 -4 -13
    1 -4 -13
    1 -4 -13
    1 -4 -13
    1 -4 -13
    -1 4 13
    -1 4 13
    -1 4 13
    0 -4 -13
    0 -4 -13
    0 -4 -13
    0 -4 -13
    0 -4 -13
    0 4 13
    0 4 13
    0 4 13
    -1 -4 -13
    -1 -4 -13
    -1 -4 -13
    1 4 13
    1 4 13
    1 4 13
    -2 -4 -13
    -2 -4 -13
    -2 -4 -13
    2 4 13
    2 4 13
    2 4 13
    -3 -4 -13
    -3 -4 -13
    -3 -4 -13
    3 4 13
    3 4 13
    3 4 13
    -4 -4 -13
    -4 -4 -13
    -4 -4 -13
    4 4 13
    4 4 13
    -5 -4 -13
    -5 -4 -13
    -5 -4 -13
    5 4 13
    5 4 13
    -6 -4 -13
    10 -5 -13
    9 -5 -13
    9 -5 -13
    9 -5 -13
    -9 5 13
    8 -5 -13
    8 -5 -13
    8 -5 -13
    8 -5 -13
    -8 5 13
    -8 5 13
    7 -5 -13
    7 -5 -13
    7 -5 -13
    7 -5 -13
    -7 5 13
    -7 5 13
    6 -5 -13
    6 -5 -13
    6 -5 -13
    6 -5 -13
    -6 5 13
    -6 5 13
    5 -5 -13
    5 -5 -13
    5 -5 -13
    5 -5 -13
    -5 5 13
    -5 5 13
    4 -5 -13
    4 -5 -13
    4 -5 -13
    4 -5 -13
    -4 5 13
    -4 5 13
    3 -5 -13
    3 -5 -13
    3 -5 -13
    3 -5 -13
    -3 5 13
    -3 5 13
    -3 5 13
    2 -5 -13
    2 -5 -13
    2 -5 -13
    2 -5 -13
    -2 5 13
    -2 5 13
    -2 5 13
    1 -5 -13
    1 -5 -13
    1 -5 -13
    1 -5 -13
    -1 5 13
    -1 5 13
    -1 5 13
    0 -5 -13
    0 -5 -13
    0 -5 -13
    0 5 13
    0 5 13
    0 5 13
    -1 -5 -13
    -1 -5 -13
    -1 -5 -13
    1 5 13
    1 5 13
    1 5 13
    -2 -5 -13
    -2 -5 -13
    -2 -5 -13
    2 5 13
    2 5 13
    -3 -5 -13
    -3 -5 -13
    -3 -5 -13
    3 5 13
    3 5 13
    -4 -5 -13
    -4 -5 -13
    -4 -5 -13
    4 5 13
    4 5 13
    -5 -5 -13
    -5 -5 -13
    -5 -5 -13
    5 5 13
    5 5 13
    9 -6 -13
    9 -6 -13
    9 -6 -13
    -9 6 13
    8 -6 -13
    8 -6 -13
    8 -6 -13
    -8 6 13
    7 -6 -13
    7 -6 -13
    7 -6 -13
    7 -6 -13
    -7 6 13
    -7 6 13
    6 -6 -13
    6 -6 -13
    6 -6 -13
    6 -6 -13
    -6 6 13
    -6 6 13
    5 -6 -13
    5 -6 -13
    5 -6 -13
    5 -6 -13
    -5 6 13
    -5 6 13
    4 -6 -13
    4 -6 -13
    4 -6 -13
    4 -6 -13
    -4 6 13
    -4 6 13
    3 -6 -13
    3 -6 -13
    3 -6 -13
    3 -6 -13
    -3 6 13
    -3 6 13
    2 -6 -13
    2 -6 -13
    2 -6 -13
    2 -6 -13
    -2 6 13
    -2 6 13
    1 -6 -13
    1 -6 -13
    1 -6 -13
    -1 6 13
    -1 6 13
    -1 6 13
    0 -6 -13
    0 -6 -13
    0 6 13
    0 6 13
    0 6 13
    -1 -6 -13
    -1 -6 -13
    1 6 13
    1 6 13
    -2 -6 -13
    -2 -6 -13
    2 6 13
    2 6 13
    -3 -6 -13
    -3 -6 -13
    3 6 13
    3 6 13
    -4 -6 -13
    -4 -6 -13
    -4 -6 -13
    4 6 13
    4 6 13
    8 -7 -13
    8 -7 -13
    8 -7 -13
    -8 7 13
    7 -7 -13
    7 -7 -13
    7 -7 -13
    -7 7 13
    6 -7 -13
    6 -7 -13
    6 -7 -13
    6 -7 -13
    -6 7 13
    -6 7 13
    5 -7 -13
    5 -7 -13
    5 -7 -13
    5 -7 -13
    -5 7 13
    -5 7 13
    4 -7 -13
    4 -7 -13
    4 -7 -13
    4 -7 -13
    -4 7 13
    -4 7 13
    3 -7 -13
    3 -7 -13
    3 -7 -13
    3 -7 -13
    -3 7 13
    -3 7 13
    2 -7 -13
    2 -7 -13
    -2 7 13
    -2 7 13
    1 -7 -13
    1 -7 -13
    1 -7 -13
    -1 7 13
    -1 7 13
    0 -7 -13
    0 -7 -13
    0 7 13
    0 7 13
    -1 -7 -13
    -1 -7 -13
    1 7 13
    1 7 13
    -2 -7 -13
    -2 -7 -13
    2 7 13
    2 7 13
    -3 -7 -13
    -3 -7 -13
    3 7 13
    3 7 13
    8 -8 -13
    7 -8 -13
    7 -8 -13
    7 -8 -13
    -7 8 13
    6 -8 -13
    6 -8 -13
    6 -8 -13
    6 -8 -13
    -6 8 13
    5 -8 -13
    5 -8 -13
    5 -8 -13
    5 -8 -13
    -5 8 13
    -5 8 13
    4 -8 -13
    4 -8 -13
    4 -8 -13
    4 -8 -13
    -4 8 13
    -4 8 13
    3 -8 -13
    3 -8 -13
    3 -8 -13
    -3 8 13
    -3 8 13
    2 -8 -13
    2 -8 -13
    2 -8 -13
    -2 8 13
    1 -8 -13
    1 -8 -13
    -1 8 13
    0 -8 -13
    0 -8 -13
    0 8 13
    -1 -8 -13
    -1 -8 -13
    1 8 13
    6 -9 -13
    6 -9 -13
    -6 9 13
    5 -9 -13
    5 -9 -13
    5 -9 -13
    5 -9 -13
    -5 9 13
    -5 9 13
    4 -9 -13
    4 -9 -13
    4 -9 -13
    -4 9 13
    -4 9 13
    3 -9 -13
    3 -9 -13
    3 -9 -13
    -3 9 13
    2 -9 -13
    2 -9 -13
    2 -9 -13
    -2 9 13
    1 -9 -13
    1 -9 -13
    -1 9 13
    1 10 -14
    1 10 -14
    0 10 -14
    0 -10 14
    -1 10 -14
    1 -10 14
    -2 10 -14
    2 -10 14
    -3 10 -14
    3 -10 14
    4 9 -14
    4 9 -14
    -4 -9 14
    -4 -9 14
    3 9 -14
    3 9 -14
    3 9 -14
    -3 -9 14
    -3 -9 14
    -3 -9 14
    -3 -9 14
    2 9 -14
    2 9 -14
    2 9 -14
    -2 -9 14
    -2 -9 14
    -2 -9 14
    -2 -9 14
    1 9 -14
    1 9 -14
    -1 -9 14
    -1 -9 14
    0 9 -14
    0 -9 14
    -1 9 -14
    1 -9 14
    -2 9 -14
    2 -9 14
    -3 9 -14
    3 -9 14
    3 -9 14
    -4 9 -14
    4 -9 14
    4 -9 14
    -5 9 -14
    5 -9 14
    5 8 -14
    5 8 -14
    5 8 -14
    -5 -8 14
    -5 -8 14
    -5 -8 14
    -5 -8 14
    4 8 -14
    4 8 -14
    4 8 -14
    4 8 -14
    -4 -8 14
    -4 -8 14
    -4 -8 14
    -4 -8 14
    3 8 -14
    3 8 -14
    3 8 -14
    3 8 -14
    -3 -8 14
    -3 -8 14
    -3 -8 14
    -3 -8 14
    2 8 -14
    2 8 -14
    2 8 -14
    2 8 -14
    -2 -8 14
    -2 -8 14
    -2 -8 14
    -2 -8 14
    1 8 -14
    1 8 -14
    1 8 -14
    1 8 -14
    -1 -8 14
    -1 -8 14
    -1 -8 14
    -1 -8 14
    0 8 -14
    0 8 -14
    0 -8 14
    0 -8 14
    -1 8 -14
    1 -8 14
    1 -8 14
    -2 8 -14
    2 -8 14
    2 -8 14
    -3 8 -14
    3 -8 14
    3 -8 14
    -4 8 -14
    4 -8 14
    4 -8 14
    -5 8 -14
    -5 8 -14
    5 -8 14
    -6 8 -14
    -6 8 -14
    6 -8 14
    6 7 -14
    6 7 -14
    6 7 -14
    6 7 -14
    -6 -7 14
    -6 -7 14
    -6 -7 14
    -6 -7 14
    5 7 -14
    5 7 -14
    5 7 -14
    5 7 -14
    -5 -7 14
    -5 -7 14
    -5 -7 14
    -5 -7 14
    4 7 -14
    4 7 -14
    4 7 -14
    4 7 -14
    -4 -7 14
    -4 -7 14
    -4 -7 14
    -4 -7 14
    3 7 -14
    3 7 -14
    3 7 -14
    3 7 -14
    -3 -7 14
    -3 -7 14
    -3 -7 14
    -3 -7 14
    2 7 -14
    2 7 -14
    2 7 -14
    2 7 -14
    -2 -7 14
    -2 -7 14
    -2 -7 14
    -2 -7 14
    1 7 -14
    1 7 -14
    1 7 -14
    1 7 -14
    -1 -7 14
    -1 -7 14
    -1 -7 14
    -1 -7 14
    0 7 -14
    0 7 -14
    0 7 -14
    0 7 -14
    0 -7 14
    0 -7 14
    0 -7 14
    0 -7 14
    0 -7 14
    -1 7 -14
    1 -7 14
    1 -7 14
    1 -7 14
    -2 7 -14
    2 -7 14
    2 -7 14
    2 -7 14
    -3 7 -14
    3 -7 14
    3 -7 14
    3 -7 14
    -4 7 -14
    -4 7 -14
    4 -7 14
    4 -7 14
    -5 7 -14
    -5 7 -14
    5 -7 14
    5 -7 14
    -6 7 -14
    -6 7 -14
    6 -7 14
    6 -7 14
    -7 7 -14
    -7 7 -14
    7 -7 14
    7 6 -14
    7 6 -14
    7 6 -14
    7 6 -14
    -7 -6 14
    -7 -6 14
    -7 -6 14
    -7 -6 14
    6 6 -14
    6 6 -14
    6 6 -14
    6 6 -14
    -6 -6 14
    -6 -6 14
    -6 -6 14
    -6 -6 14
    5 6 -14
    5 6 -14
    5 6 -14
    5 6 -14
    -5 -6 14
    -5 -6 14
    -5 -6 14
    -5 -6 14
    4 6 -14
    4 6 -14
    4 6 -14
    4 6 -14
    -4 -6 14
    -4 -6 14
    -4 -6 14
    -4 -6 14
    3 6 -14
    3 6 -14
    3 6 -14
    3 6 -14
    -3 -6 14
    -3 -6 14
    -3 -6 14
    -3 -6 14
    2 6 -14
    2 6 -14
    2 6 -14
    2 6 -14
    -2 -6 14
    -2 -6 14
    -2 -6 14
    -2 -6 14
    1 6 -14
    1 6 -14
    1 6 -14
    1 6 -14
    -1 -6 14
    -1 -6 14
    -1 -6 14
    -1 -6 14
    -1 -6 14
    0 6 -14
    0 6 -14
    0 6 -14
    0 6 -14
    0 -6 14
    0 -6 14
    0 -6 14
    0 -6 14
    0 -6 14
    -1 6 -14
    1 -6 14
    1 -6 14
    1 -6 14
    -2 6 -14
    -2 6 -14
    2 -6 14
    2 -6 14
    2 -6 14
    -3 6 -14
    -3 6 -14
    3 -6 14
    3 -6 14
    3 -6 14
    3 -6 14
    -4 6 -14
    -4 6 -14
    4 -6 14
    4 -6 14
    4 -6 14
    -5 6 -14
    -5 6 -14
    5 -6 14
    5 -6 14
    -6 6 -14
    -6 6 -14
    6 -6 14
    6 -6 14
    -7 6 -14
    -7 6 -14
    7 -6 14
    7 -6 14
    8 5 -14
    8 5 -14
    -8 -5 14
    -8 -5 14
    7 5 -14
    7 5 -14
    7 5 -14
    7 5 -14
    -7 -5 14
    -7 -5 14
    -7 -5 14
    -7 -5 14
    6 5 -14
    6 5 -14
    6 5 -14
    6 5 -14
    -6 -5 14
    -6 -5 14
    -6 -5 14
    -6 -5 14
    5 5 -14
    5 5 -14
    5 5 -14
    5 5 -14
    -5 -5 14
    -5 -5 14
    -5 -5 14
    -5 -5 14
    4 5 -14
    4 5 -14
    4 5 -14
    4 5 -14
    -4 -5 14
    -4 -5 14
    -4 -5 14
    -4 -5 14
    3 5 -14
    3 5 -14
    3 5 -14
    3 5 -14
    -3 -5 14
    -3 -5 14
    -3 -5 14
    -3 -5 14
    2 5 -14
    2 5 -14
    2 5 -14
    2 5 -14
    -2 -5 14
    -2 -5 14
    -2 -5 14
    -2 -5 14
    1 5 -14
    1 5 -14
    1 5 -14
    1 5 -14
    -1 -5 14
    -1 -5 14
    -1 -5 14
    -1 -5 14
    0 5 -14
    0 5 -14
    0 5 -14
    0 -5 14
    0 -5 14
    0 -5 14
    0 -5 14
    -1 5 -14
    -1 5 -14
    -1 5 -14
    -1 5 -14
    1 -5 14
    1 -5 14
    1 -5 14
    1 -5 14
    -2 5 -14
    -2 5 -14
    2 -5 14
    2 -5 14
    2 -5 14
    2 -5 14
    -3 5 -14
    -3 5 -14
    3 -5 14
    3 -5 14
    3 -5 14
    3 -5 14
    -4 5 -14
    -4 5 -14
    4 -5 14
    4 -5 14
    4 -5 14
    -5 5 -14
    -5 5 -14
    5 -5 14
    5 -5 14
    5 -5 14
    -6 5 -14
    -6 5 -14
    6 -5 14
    6 -5 14
    6 -5 14
    -7 5 -14
    -7 5 -14
    7 -5 14
    7 -5 14
    8 4 -14
    8 4 -14
    8 4 -14
    8 4 -14
    -8 -4 14
    -8 -4 14
    -8 -4 14
    -8 -4 14
    7 4 -14
    7 4 -14
    7 4 -14
    7 4 -14
    -7 -4 14
    -7 -4 14
    -7 -4 14
    -7 -4 14
    6 4 -14
    6 4 -14
    6 4 -14
    6 4 -14
    -6 -4 14
    -6 -4 14
    -6 -4 14
    -6 -4 14
    5 4 -14
    5 4 -14
    5 4 -14
    5 4 -14
    -5 -4 14
    -5 -4 14
    -5 -4 14
    -5 -4 14
    4 4 -14
    4 4 -14
    4 4 -14
    4 4 -14
    -4 -4 14
    -4 -4 14
    -4 -4 14
    -4 -4 14
    3 4 -14
    3 4 -14
    3 4 -14
    3 4 -14
    3 4 -14
    -3 -4 14
    -3 -4 14
    -3 -4 14
    -3 -4 14
    2 4 -14
    2 4 -14
    2 4 -14
    2 4 -14
    2 4 -14
    -2 -4 14
    -2 -4 14
    -2 -4 14
    -2 -4 14
    1 4 -14
    1 4 -14
    1 4 -14
    1 4 -14
    1 4 -14
    -1 -4 14
    -1 -4 14
    -1 -4 14
    -1 -4 14
    0 4 -14
    0 4 -14
    0 4 -14
    0 4 -14
    0 4 -14
    0 -4 14
    0 -4 14
    0 -4 14
    0 -4 14
    -1 4 -14
    -1 4 -14
    -1 4 -14
    -1 4 -14
    -1 4 -14
    1 -4 14
    1 -4 14
    1 -4 14
    1 -4 14
    1 -4 14
    -2 4 -14
    -2 4 -14
    -2 4 -14
    2 -4 14
    2 -4 14
    2 -4 14
    2 -4 14
    2 -4 14
    -3 4 -14
    -3 4 -14
    3 -4 14
    3 -4 14
    3 -4 14
    3 -4 14
    -4 4 -14
    -4 4 -14
    4 -4 14
    4 -4 14
    4 -4 14
    -5 4 -14
    -5 4 -14
    5 -4 14
    5 -4 14
    5 -4 14
    -6 4 -14
    -6 4 -14
    6 -4 14
    6 -4 14
    6 -4 14
    -7 4 -14
    -7 4 -14
    7 -4 14
    7 -4 14
    7 -4 14
    9 3 -14
    9 3 -14
    9 3 -14
    9 3 -14
    -9 -3 14
    -9 -3 14
    -9 -3 14
    -9 -3 14
    8 3 -14
    8 3 -14
    8 3 -14
    8 3 -14
    -8 -3 14
    -8 -3 14
    -8 -3 14
    -8 -3 14
    7 3 -14
    7 3 -14
    7 3 -14
    7 3 -14
    -7 -3 14
    -7 -3 14
    -7 -3 14
    -7 -3 14
    6 3 -14
    6 3 -14
    6 3 -14
    6 3 -14
    6 3 -14
    -6 -3 14
    -6 -3 14
    -6 -3 14
    5 3 -14
    5 3 -14
    5 3 -14
    5 3 -14
    5 3 -14
    -5 -3 14
    -5 -3 14
    -5 -3 14
    -5 -3 14
    4 3 -14
    4 3 -14
    4 3 -14
    4 3 -14
    4 3 -14
    -4 -3 14
    -4 -3 14
    -4 -3 14
    -4 -3 14
    3 3 -14
    3 3 -14
    3 3 -14
    3 3 -14
    3 3 -14
    -3 -3 14
    -3 -3 14
    -3 -3 14
    -3 -3 14
    2 3 -14
    2 3 -14
    2 3 -14
    2 3 -14
    2 3 -14
    -2 -3 14
    -2 -3 14
    -2 -3 14
    -2 -3 14
    1 3 -14
    1 3 -14
    1 3 -14
    1 3 -14
    1 3 -14
    -1 -3 14
    -1 -3 14
    -1 -3 14
    -1 -3 14
    0 3 -14
    0 3 -14
    0 3 -14
    0 3 -14
    0 3 -14
    0 -3 14
    0 -3 14
    0 -3 14
    0 -3 14
    0 -3 14
    -1 3 -14
    -1 3 -14
    -1 3 -14
    -1 3 -14
    1 -3 14
    1 -3 14
    1 -3 14
    1 -3 14
    1 -3 14
    -2 3 -14
    -2 3 -14
    -2 3 -14
    2 -3 14
    2 -3 14
    2 -3 14
    2 -3 14
    2 -3 14
    -3 3 -14
    -3 3 -14
    3 -3 14
    3 -3 14
    -4 3 -14
    -4 3 -14
    4 -3 14
    4 -3 14
    -5 3 -14
    -5 3 -14
    5 -3 14
    5 -3 14
    -6 3 -14
    -6 3 -14
    6 -3 14
    6 -3 14
    -7 3 -14
    -7 3 -14
    7 -3 14
    7 -3 14
    9 2 -14
    9 2 -14
    9 2 -14
    9 2 -14
    -9 -2 14
    -9 -2 14
    -9 -2 14
    -9 -2 14
    8 2 -14
    8 2 -14
    8 2 -14
    8 2 -14
    -8 -2 14
    -8 -2 14
    -8 -2 14
    -8 -2 14
    7 2 -14
    7 2 -14
    7 2 -14
    7 2 -14
    7 2 -14
    -7 -2 14
    -7 -2 14
    -7 -2 14
    6 2 -14
    6 2 -14
    6 2 -14
    6 2 -14
    6 2 -14
    -6 -2 14
    -6 -2 14
    -6 -2 14
    -6 -2 14
    5 2 -14
    5 2 -14
    5 2 -14
    5 2 -14
    5 2 -14
    -5 -2 14
    -5 -2 14
    -5 -2 14
    -5 -2 14
    4 2 -14
    4 2 -14
    4 2 -14
    4 2 -14
    4 2 -14
    -4 -2 14
    -4 -2 14
    -4 -2 14
    -4 -2 14
    3 2 -14
    3 2 -14
    3 2 -14
    3 2 -14
    3 2 -14
    -3 -2 14
    -3 -2 14
    -3 -2 14
    -3 -2 14
    2 2 -14
    2 2 -14
    2 2 -14
    2 2 -14
    2 2 -14
    -2 -2 14
    -2 -2 14
    -2 -2 14
    -2 -2 14
    1 2 -14
    1 2 -14
    1 2 -14
    1 2 -14
    1 2 -14
    -1 -2 14
    -1 -2 14
    -1 -2 14
    -1 -2 14
    0 2 -14
    0 2 -14
    0 2 -14
    0 2 -14
    0 -2 14
    0 -2 14
    0 -2 14
    0 -2 14
    0 -2 14
    -1 2 -14
    -1 2 -14
    -1 2 -14
    -1 2 -14
    1 -2 14
    1 -2 14
    1 -2 14
    1 -2 14
    -2 2 -14
    -2 2 -14
    -2 2 -14
    2 -2 14
    2 -2 14
    2 -2 14
    2 -2 14
    -3 2 -14
    -3 2 -14
    -3 2 -14
    3 -2 14
    3 -2 14
    3 -2 14
    -4 2 -14
    -4 2 -14
    4 -2 14
    4 -2 14
    -5 2 -14
    -5 2 -14
    5 -2 14
    5 -2 14
    -6 2 -14
    -6 2 -14
    6 -2 14
    6 -2 14
    -7 2 -14
    -7 2 -14
    7 -2 14
    7 -2 14
    9 1 -14
    9 1 -14
    9 1 -14
    9 1 -14
    9 1 -14
    -9 -1 14
    -9 -1 14
    -9 -1 14
    -9 -1 14
    8 1 -14
    8 1 -14
    8 1 -14
    8 1 -14
    8 1 -14
    -8 -1 14
    -8 -1 14
    -8 -1 14
    7 1 -14
    7 1 -14
    7 1 -14
    7 1 -14
    7 1 -14
    7 1 -14
    -7 -1 14
    -7 -1 14
    -7 -1 14
    -7 -1 14
    6 1 -14
    6 1 -14
    6 1 -14
    6 1 -14
    6 1 -14
    6 1 -14
    -6 -1 14
    -6 -1 14
    -6 -1 14
    -6 -1 14
    5 1 -14
    5 1 -14
    5 1 -14
    5 1 -14
    5 1 -14
    5 1 -14
    5 1 -14
    -5 -1 14
    -5 -1 14
    -5 -1 14
    -5 -1 14
    4 1 -14
    4 1 -14
    4 1 -14
    4 1 -14
    4 1 -14
    4 1 -14
    -4 -1 14
    -4 -1 14
    -4 -1 14
    -4 -1 14
    3 1 -14
    3 1 -14
    3 1 -14
    3 1 -14
    3 1 -14
    3 1 -14
    -3 -1 14
    -3 -1 14
    -3 -1 14
    -3 -1 14
    2 1 -14
    2 1 -14
    2 1 -14
    2 1 -14
    -2 -1 14
    -2 -1 14
    -2 -1 14
    -2 -1 14
    1 1 -14
    1 1 -14
    1 1 -14
    1 1 -14
    -1 -1 14
    -1 -1 14
    -1 -1 14
    -1 -1 14
    0 1 -14
    0 1 -14
    0 1 -14
    0 1 -14
    0 -1 14
    0 -1 14
    0 -1 14
    -1 1 -14
    -1 1 -14
    -1 1 -14
    -1 1 -14
    1 -1 14
    1 -1 14
    1 -1 14
    -2 1 -14
    -2 1 -14
    -2 1 -14
    2 -1 14
    2 -1 14
    2 -1 14
    2 -1 14
    -3 1 -14
    -3 1 -14
    -3 1 -14
    3 -1 14
    3 -1 14
    3 -1 14
    -4 1 -14
    -4 1 -14
    -4 1 -14
    4 -1 14
    4 -1 14
    4 -1 14
    -5 1 -14
    -5 1 -14
    5 -1 14
    5 -1 14
    -6 1 -14
    -6 1 -14
    6 -1 14
    6 -1 14
    -7 1 -14
    -7 1 -14
    7 -1 14
    7 -1 14
    10 0 -14
    10 0 -14
    10 0 -14
    10 0 -14
    -10 0 14
    -10 0 14
    -10 0 14
    9 0 -14
    9 0 -14
    9 0 -14
    9 0 -14
    -9 0 14
    -9 0 14
    -9 0 14
    -9 0 14
    8 0 -14
    8 0 -14
    8 0 -14
    8 0 -14
    8 0 -14
    -8 0 14
    -8 0 14
    -8 0 14
    -8 0 14
    7 0 -14
    7 0 -14
    7 0 -14
    7 0 -14
    7 0 -14
    -7 0 14
    -7 0 14
    -7 0 14
    -7 0 14
    6 0 -14
    6 0 -14
    6 0 -14
    6 0 -14
    6 0 -14
    6 0 -14
    -6 0 14
    -6 0 14
    -6 0 14
    -6 0 14
    5 0 -14
    5 0 -14
    5 0 -14
    5 0 -14
    5 0 -14
    5 0 -14
    -5 0 14
    -5 0 14
    -5 0 14
    -5 0 14
    4 0 -14
    4 0 -14
    4 0 -14
    4 0 -14
    4 0 -14
    -4 0 14
    -4 0 14
    -4 0 14
    -4 0 14
    3 0 -14
    3 0 -14
    3 0 -14
    3 0 -14
    -3 0 14
    -3 0 14
    -3 0 14
    -3 0 14
    2 0 -14
    2 0 -14
    2 0 -14
    2 0 -14
    2 0 -14
    -2 0 14
    -2 0 14
    -2 0 14
    -2 0 14
    1 0 -14
    1 0 -14
    1 0 -14
    1 0 -14
    1 0 -14
    -1 0 14
    -1 0 14
    -1 0 14
    0 0 -14
    0 0 -14
    0 0 -14
    0 0 -14
    0 0 14
    0 0 14
    0 0 14
    -1 0 -14
    -1 0 -14
    -1 0 -14
    -1 0 -14
    1 0 14
    1 0 14
    1 0 14
    1 0 14
    -2 0 -14
    -2 0 -14
    -2 0 -14
    2 0 14
    2 0 14
    2 0 14
    -3 0 -14
    -3 0 -14
    -3 0 -14
    3 0 14
    3 0 14
    3 0 14
    -4 0 -14
    -4 0 -14
    -4 0 -14
    4 0 14
    4 0 14
    4 0 14
    -5 0 -14
    -5 0 -14
    5 0 14
    5 0 14
    -6 0 -14
    -6 0 -14
    6 0 14
    6 0 14
    -7 0 -14
    -7 0 -14
    7 0 14
    7 0 14
    10 -1 -14
    10 -1 -14
    10 -1 -14
    -10 1 14
    -10 1 14
    -10 1 14
    9 -1 -14
    9 -1 -14
    9 -1 -14
    -9 1 14
    -9 1 14
    -9 1 14
    8 -1 -14
    8 -1 -14
    8 -1 -14
    8 -1 -14
    -8 1 14
    -8 1 14
    -8 1 14
    -8 1 14
    7 -1 -14
    7 -1 -14
    7 -1 -14
    7 -1 -14
    -7 1 14
    -7 1 14
    -7 1 14
    -7 1 14
    6 -1 -14
    6 -1 -14
    6 -1 -14
    6 -1 -14
    6 -1 -14
    -6 1 14
    -6 1 14
    -6 1 14
    -6 1 14
    5 -1 -14
    5 -1 -14
    5 -1 -14
    5 -1 -14
    5 -1 -14
    -5 1 14
    -5 1 14
    -5 1 14
    -5 1 14
    4 -1 -14
    4 -1 -14
    4 -1 -14
    4 -1 -14
    4 -1 -14
    -4 1 14
    -4 1 14
    -4 1 14
    -4 1 14
    3 -1 -14
    3 -1 -14
    3 -1 -14
    3 -1 -14
    -3 1 14
    -3 1 14
    -3 1 14
    -3 1 14
    2 -1 -14
    2 -1 -14
    2 -1 -14
    2 -1 -14
    -2 1 14
    -2 1 14
    -2 1 14
    1 -1 -14
    1 -1 -14
    1 -1 -14
    1 -1 -14
    1 -1 -14
    -1 1 14
    -1 1 14
    -1 1 14
    0 -1 -14
    0 -1 -14
    0 -1 -14
    0 -1 -14
    0 -1 -14
    0 1 14
    0 1 14
    0 1 14
    0 1 14
    -1 -1 -14
    -1 -1 -14
    -1 -1 -14
    -1 -1 -14
    -1 -1 -14
    1 1 14
    1 1 14
    1 1 14
    1 1 14
    -2 -1 -14
    -2 -1 -14
    -2 -1 -14
    2 1 14
    2 1 14
    2 1 14
    -3 -1 -14
    -3 -1 -14
    -3 -1 -14
    3 1 14
    3 1 14
    3 1 14
    -4 -1 -14
    -4 -1 -14
    -4 -1 -14
    4 1 14
    4 1 14
    4 1 14
    -5 -1 -14
    -5 -1 -14
    -5 -1 -14
    5 1 14
    5 1 14
    5 1 14
    -6 -1 -14
    -6 -1 -14
    6 1 14
    6 1 14
    -7 -1 -14
    7 1 14
    10 -2 -14
    10 -2 -14
    10 -2 -14
    -10 2 14
    -10 2 14
    -10 2 14
    9 -2 -14
    9 -2 -14
    9 -2 -14
    9 -2 -14
    -9 2 14
    -9 2 14
    -9 2 14
    8 -2 -14
    8 -2 -14
    8 -2 -14
    8 -2 -14
    -8 2 14
    -8 2 14
    -8 2 14
    7 -2 -14
    7 -2 -14
    7 -2 -14
    -7 2 14
    -7 2 14
    -7 2 14
    -7 2 14
    6 -2 -14
    6 -2 -14
    6 -2 -14
    6 -2 -14
    -6 2 14
    -6 2 14
    -6 2 14
    -6 2 14
    5 -2 -14
    5 -2 -14
    5 -2 -14
    5 -2 -14
    -5 2 14
    -5 2 14
    -5 2 14
    -5 2 14
    4 -2 -14
    4 -2 -14
    4 -2 -14
    4 -2 -14
    4 -2 -14
    -4 2 14
    -4 2 14
    -4 2 14
    -4 2 14
    3 -2 -14
    3 -2 -14
    3 -2 -14
    3 -2 -14
    3 -2 -14
    -3 2 14
    -3 2 14
    -3 2 14
    2 -2 -14
    2 -2 -14
    2 -2 -14
    2 -2 -14
    -2 2 14
    -2 2 14
    -2 2 14
    -2 2 14
    1 -2 -14
    1 -2 -14
    1 -2 -14
    1 -2 -14
    1 -2 -14
    -1 2 14
    -1 2 14
    -1 2 14
    -1 2 14
    0 -2 -14
    0 -2 -14
    0 -2 -14
    0 -2 -14
    0 -2 -14
    0 2 14
    0 2 14
    0 2 14
    0 2 14
    -1 -2 -14
    -1 -2 -14
    -1 -2 -14
    1 2 14
    1 2 14
    1 2 14
    -2 -2 -14
    -2 -2 -14
    -2 -2 -14
    2 2 14
    2 2 14
    2 2 14
    -3 -2 -14
    -3 -2 -14
    -3 -2 -14
    3 2 14
    3 2 14
    3 2 14
    -4 -2 -14
    -4 -2 -14
    -4 -2 -14
    4 2 14
    4 2 14
    4 2 14
    -5 -2 -14
    -5 -2 -14
    -5 -2 -14
    5 2 14
    5 2 14
    5 2 14
    -6 -2 -14
    -6 -2 -14
    -6 -2 -14
    6 2 14
    10 -3 -14
    10 -3 -14
    10 -3 -14
    -10 3 14
    -10 3 14
    9 -3 -14
    9 -3 -14
    9 -3 -14
    9 -3 -14
    -9 3 14
    -9 3 14
    -9 3 14
    8 -3 -14
    8 -3 -14
    8 -3 -14
    8 -3 -14
    -8 3 14
    -8 3 14
    -8 3 14
    7 -3 -14
    7 -3 -14
    7 -3 -14
    7 -3 -14
    -7 3 14
    -7 3 14
    -7 3 14
    6 -3 -14
    6 -3 -14
    6 -3 -14
    6 -3 -14
    -6 3 14
    -6 3 14
    -6 3 14
    5 -3 -14
    5 -3 -14
    5 -3 -14
    5 -3 -14
    -5 3 14
    -5 3 14
    -5 3 14
    4 -3 -14
    4 -3 -14
    4 -3 -14
    4 -3 -14
    -4 3 14
    -4 3 14
    -4 3 14
    3 -3 -14
    3 -3 -14
    3 -3 -14
    3 -3 -14
    -3 3 14
    -3 3 14
    -3 3 14
    2 -3 -14
    2 -3 -14
    2 -3 -14
    2 -3 -14
    2 -3 -14
    -2 3 14
    -2 3 14
    -2 3 14
    1 -3 -14
    1 -3 -14
    1 -3 -14
    1 -3 -14
    1 -3 -14
    -1 3 14
    -1 3 14
    -1 3 14
    0 -3 -14
    0 -3 -14
    0 -3 -14
    0 -3 -14
    0 -3 -14
    0 3 14
    0 3 14
    0 3 14
    -1 -3 -14
    -1 -3 -14
    -1 -3 -14
    1 3 14
    1 3 14
    1 3 14
    -2 -3 -14
    -2 -3 -14
    -2 -3 -14
    2 3 14
    2 3 14
    2 3 14
    -3 -3 -14
    -3 -3 -14
    -3 -3 -14
    3 3 14
    3 3 14
    3 3 14
    -4 -3 -14
    -4 -3 -14
    -4 -3 -14
    4 3 14
    4 3 14
    4 3 14
    -5 -3 -14
    -5 -3 -14
    -5 -3 -14
    5 3 14
    5 3 14
    -6 -3 -14
    -6 -3 -14
    -6 -3 -14
    6 3 14
    6 3 14
    10 -4 -14
    10 -4 -14
    9 -4 -14
    9 -4 -14
    9 -4 -14
    9 -4 -14
    -9 4 14
    -9 4 14
    -9 4 14
    8 -4 -14
    8 -4 -14
    8 -4 -14
    8 -4 -14
    -8 4 14
    -8 4 14
    7 -4 -14
    7 -4 -14
    7 -4 -14
    7 -4 -14
    -7 4 14
    -7 4 14
    6 -4 -14
    6 -4 -14
    6 -4 -14
    6 -4 -14
    -6 4 14
    -6 4 14
    5 -4 -14
    5 -4 -14
    5 -4 -14
    5 -4 -14
    -5 4 14
    -5 4 14
    4 -4 -14
    4 -4 -14
    4 -4 -14
    4 -4 -14
    -4 4 14
    -4 4 14
    -4 4 14
    3 -4 -14
    3 -4 -14
    3 -4 -14
    3 -4 -14
    -3 4 14
    -3 4 14
    -3 4 14
    2 -4 -14
    2 -4 -14
    2 -4 -14
    2 -4 -14
    -2 4 14
    -2 4 14
    -2 4 14
    1 -4 -14
    1 -4 -14
    1 -4 -14
    1 -4 -14
    -1 4 14
    -1 4 14
    -1 4 14
    0 -4 -14
    0 -4 -14
    0 -4 -14
    0 -4 -14
    0 4 14
    0 4 14
    0 4 14
    -1 -4 -14
    -1 -4 -14
    -1 -4 -14
    1 4 14
    1 4 14
    1 4 14
    -2 -4 -14
    -2 -4 -14
    -2 -4 -14
    2 4 14
    2 4 14
    2 4 14
    -3 -4 -14
    -3 -4 -14
    -3 -4 -14
    3 4 14
    3 4 14
    3 4 14
    -4 -4 -14
    -4 -4 -14
    -4 -4 -14
    4 4 14
    4 4 14
    -5 -4 -14
    -5 -4 -14
    -5 -4 -14
    5 4 14
    5 4 14
    9 -5 -14
    9 -5 -14
    9 -5 -14
    -9 5 14
    8 -5 -14
    8 -5 -14
    8 -5 -14
    8 -5 -14
    -8 5 14
    -8 5 14
    7 -5 -14
    7 -5 -14
    7 -5 -14
    7 -5 -14
    -7 5 14
    -7 5 14
    6 -5 -14
    6 -5 -14
    6 -5 -14
    6 -5 -14
    -6 5 14
    -6 5 14
    5 -5 -14
    5 -5 -14
    5 -5 -14
    5 -5 -14
    -5 5 14
    -5 5 14
    4 -5 -14
    4 -5 -14
    4 -5 -14
    4 -5 -14
    -4 5 14
    -4 5 14
    3 -5 -14
    3 -5 -14
    3 -5 -14
    3 -5 -14
    -3 5 14
    -3 5 14
    -3 5 14
    2 -5 -14
    2 -5 -14
    2 -5 -14
    2 -5 -14
    -2 5 14
    -2 5 14
    -2 5 14
    1 -5 -14
    1 -5 -14
    1 -5 -14
    1 -5 -14
    -1 5 14
    -1 5 14
    -1 5 14
    0 -5 -14
    0 -5 -14
    0 5 14
    0 5 14
    0 5 14
    -1 -5 -14
    -1 -5 -14
    1 5 14
    1 5 14
    1 5 14
    -2 -5 -14
    -2 -5 -14
    -2 -5 -14
    2 5 14
    2 5 14
    -3 -5 -14
    -3 -5 -14
    -3 -5 -14
    3 5 14
    3 5 14
    -4 -5 -14
    -4 -5 -14
    -4 -5 -14
    4 5 14
    4 5 14
    9 -6 -14
    8 -6 -14
    8 -6 -14
    8 -6 -14
    -8 6 14
    7 -6 -14
    7 -6 -14
    7 -6 -14
    7 -6 -14
    -7 6 14
    -7 6 14
    6 -6 -14
    6 -6 -14
    6 -6 -14
    6 -6 -14
    -6 6 14
    -6 6 14
    5 -6 -14
    5 -6 -14
    5 -6 -14
    5 -6 -14
    -5 6 14
    -5 6 14
    4 -6 -14
    4 -6 -14
    4 -6 -14
    4 -6 -14
    -4 6 14
    -4 6 14
    3 -6 -14
    3 -6 -14
    3 -6 -14
    3 -6 -14
    -3 6 14
    -3 6 14
    2 -6 -14
    2 -6 -14
    2 -6 -14
    2 -6 -14
    -2 6 14
    -2 6 14
    1 -6 -14
    1 -6 -14
    1 -6 -14
    -1 6 14
    -1 6 14
    -1 6 14
    0 -6 -14
    0 -6 -14
    0 6 14
    0 6 14
    0 6 14
    -1 -6 -14
    -1 -6 -14
    1 6 14
    1 6 14
    -2 -6 -14
    -2 -6 -14
    2 6 14
    2 6 14
    -3 -6 -14
    -3 -6 -14
    3 6 14
    3 6 14
    8 -7 -14
    8 -7 -14
    8 -7 -14
    -8 7 14
    7 -7 -14
    7 -7 -14
    7 -7 -14
    -7 7 14
    6 -7 -14
    6 -7 -14
    6 -7 -14
    6 -7 -14
    -6 7 14
    -6 7 14
    5 -7 -14
    5 -7 -14
    5 -7 -14
    5 -7 -14
    -5 7 14
    -5 7 14
    4 -7 -14
    4 -7 -14
    4 -7 -14
    4 -7 -14
    -4 7 14
    -4 7 14
    3 -7 -14
    3 -7 -14
    3 -7 -14
    3 -7 -14
    -3 7 14
    -3 7 14
    2 -7 -14
    2 -7 -14
    2 -7 -14
    -2 7 14
    -2 7 14
    1 -7 -14
    1 -7 -14
    -1 7 14
    -1 7 14
    0 -7 -14
    0 -7 -14
    0 7 14
    -1 -7 -14
    -1 -7 -14
    1 7 14
    1 7 14
    -2 -7 -14
    -2 -7 -14
    2 7 14
    2 7 14
    7 -8 -14
    7 -8 -14
    -7 8 14
    6 -8 -14
    6 -8 -14
    6 -8 -14
    6 -8 -14
    -6 8 14
    -6 8 14
    5 -8 -14
    5 -8 -14
    5 -8 -14
    5 -8 -14
    -5 8 14
    -5 8 14
    4 -8 -14
    4 -8 -14
    4 -8 -14
    4 -8 -14
    -4 8 14
    -4 8 14
    3 -8 -14
    3 -8 -14
    3 -8 -14
    -3 8 14
    -3 8 14
    2 -8 -14
    2 -8 -14
    2 -8 -14
    -2 8 14
    1 -8 -14
    1 -8 -14
    -1 8 14
    0 -8 -14
    0 -8 -14
    0 8 14
    -1 -8 -14
    -1 -8 -14
    1 8 14
    5 -9 -14
    5 -9 -14
    5 -9 -14
    5 -9 -14
    -5 9 14
    -5 9 14
    4 -9 -14
    4 -9 -14
    4 -9 -14
    -4 9 14
    -4 9 14
    3 -9 -14
    3 -9 -14
    3 -9 -14
    -3 9 14
    2 -9 -14
    2 -9 -14
    -2 9 14
    1 10 -15
    1 10 -15
    0 10 -15
    -1 10 -15
    1 -10 15
    -2 10 -15
    2 -10 15
    3 9 -15
    3 9 -15
    3 9 -15
    -3 -9 15
    -3 -9 15
    2 9 -15
    2 9 -15
    2 9 -15
    -2 -9 15
    -2 -9 15
    -2 -9 15
    1 9 -15
    1 9 -15
    -1 -9 15
    -1 -9 15
    0 9 -15
    0 -9 15
    -1 9 -15
    1 -9 15
    -2 9 -15
    2 -9 15
    -3 9 -15
    3 -9 15
    3 -9 15
    -4 9 -15
    4 -9 15
    4 -9 15
    5 8 -15
    5 8 -15
    5 8 -15
    -5 -8 15
    -5 -8 15
    -5 -8 15
    4 8 -15
    4 8 -15
    4 8 -15
    4 8 -15
    -4 -8 15
    -4 -8 15
    -4 -8 15
    -4 -8 15
    3 8 -15
    3 8 -15
    3 8 -15
    3 8 -15
    -3 -8 15
    -3 -8 15
    -3 -8 15
    -3 -8 15
    2 8 -15
    2 8 -15
    2 8 -15
    2 8 -15
    -2 -8 15
    -2 -8 15
    -2 -8 15
    -2 -8 15
    1 8 -15
    1 8 -15
    1 8 -15
    -1 -8 15
    -1 -8 15
    0 8 -15
    0 -8 15
    0 -8 15
    -1 8 -15
    1 -8 15
    1 -8 15
    -2 8 -15
    2 -8 15
    2 -8 15
    -3 8 -15
    3 -8 15
    3 -8 15
    -4 8 -15
    4 -8 15
    4 -8 15
    -5 8 -15
    5 -8 15
    6 7 -15
    6 7 -15
    6 7 -15
    -6 -7 15
    -6 -7 15
    -6 -7 15
    -6 -7 15
    5 7 -15
    5 7 -15
    5 7 -15
    5 7 -15
    -5 -7 15
    -5 -7 15
    -5 -7 15
    -5 -7 15
    4 7 -15
    4 7 -15
    4 7 -15
    4 7 -15
    -4 -7 15
    -4 -7 15
    -4 -7 15
    -4 -7 15
    3 7 -15
    3 7 -15
    3 7 -15
    3 7 -15
    -3 -7 15
    -3 -7 15
    -3 -7 15
    -3 -7 15
    2 7 -15
    2 7 -15
    2 7 -15
    2 7 -15
    -2 -7 15
    -2 -7 15
    -2 -7 15
    -2 -7 15
    1 7 -15
    1 7 -15
    1 7 -15
    1 7 -15
    -1 -7 15
    -1 -7 15
    -1 -7 15
    -1 -7 15
    0 7 -15
    0 7 -15
    0 -7 15
    0 -7 15
    0 -7 15
    -1 7 -15
    1 -7 15
    1 -7 15
    1 -7 15
    -2 7 -15
    2 -7 15
    2 -7 15
    2 -7 15
    -3 7 -15
    3 -7 15
    3 -7 15
    3 -7 15
    -4 7 -15
    -4 7 -15
    4 -7 15
    -5 7 -15
    -5 7 -15
    5 -7 15
    -6 7 -15
    -6 7 -15
    6 -7 15
    6 -7 15
    7 6 -15
    7 6 -15
    7 6 -15
    -7 -6 15
    -7 -6 15
    -7 -6 15
    -7 -6 15
    6 6 -15
    6 6 -15
    6 6 -15
    6 6 -15
    -6 -6 15
    -6 -6 15
    -6 -6 15
    -6 -6 15
    5 6 -15
    5 6 -15
    5 6 -15
    5 6 -15
    -5 -6 15
    -5 -6 15
    -5 -6 15
    -5 -6 15
    4 6 -15
    4 6 -15
    4 6 -15
    4 6 -15
    -4 -6 15
    -4 -6 15
    -4 -6 15
    -4 -6 15
    3 6 -15
    3 6 -15
    3 6 -15
    3 6 -15
    -3 -6 15
    -3 -6 15
    -3 -6 15
    -3 -6 15
    2 6 -15
    2 6 -15
    2 6 -15
    2 6 -15
    -2 -6 15
    -2 -6 15
    -2 -6 15
    -2 -6 15
    1 6 -15
    1 6 -15
    1 6 -15
    1 6 -15
    -1 -6 15
    -1 -6 15
    -1 -6 15
    -1 -6 15
    -1 -6 15
    0 6 -15
    0 6 -15
    0 6 -15
    0 -6 15
    0 -6 15
    0 -6 15
    -1 6 -15
    1 -6 15
    1 -6 15
    1 -6 15
    -2 6 -15
    -2 6 -15
    2 -6 15
    2 -6 15
    2 -6 15
    -3 6 -15
    -3 6 -15
    3 -6 15
    3 -6 15
    3 -6 15
    -4 6 -15
    -4 6 -15
    4 -6 15
    4 -6 15
    -5 6 -15
    -5 6 -15
    5 -6 15
    5 -6 15
    -6 6 -15
    -6 6 -15
    6 -6 15
    6 -6 15
    -7 6 -15
    -7 6 -15
    7 -6 15
    7 5 -15
    7 5 -15
    7 5 -15
    7 5 -15
    -7 -5 15
    -7 -5 15
    -7 -5 15
    -7 -5 15
    6 5 -15
    6 5 -15
    6 5 -15
    6 5 -15
    -6 -5 15
    -6 -5 15
    -6 -5 15
    -6 -5 15
    5 5 -15
    5 5 -15
    5 5 -15
    5 5 -15
    -5 -5 15
    -5 -5 15
    -5 -5 15
    -5 -5 15
    4 5 -15
    4 5 -15
    4 5 -15
    4 5 -15
    -4 -5 15
    -4 -5 15
    -4 -5 15
    -4 -5 15
    3 5 -15
    3 5 -15
    3 5 -15
    3 5 -15
    -3 -5 15
    -3 -5 15
    -3 -5 15
    2 5 -15
    2 5 -15
    2 5 -15
    2 5 -15
    -2 -5 15
    -2 -5 15
    -2 -5 15
    -2 -5 15
    1 5 -15
    1 5 -15
    1 5 -15
    1 5 -15
    -1 -5 15
    -1 -5 15
    -1 -5 15
    -1 -5 15
    0 5 -15
    0 5 -15
    0 5 -15
    0 -5 15
    0 -5 15
    0 -5 15
    0 -5 15
    -1 5 -15
    -1 5 -15
    -1 5 -15
    1 -5 15
    1 -5 15
    1 -5 15
    1 -5 15
    -2 5 -15
    -2 5 -15
    2 -5 15
    2 -5 15
    2 -5 15
    -3 5 -15
    -3 5 -15
    3 -5 15
    3 -5 15
    3 -5 15
    3 -5 15
    -4 5 -15
    -4 5 -15
    4 -5 15
    4 -5 15
    4 -5 15
    -5 5 -15
    -5 5 -15
    5 -5 15
    5 -5 15
    5 -5 15
    -6 5 -15
    -6 5 -15
    6 -5 15
    6 -5 15
    6 -5 15
    -7 5 -15
    -7 5 -15
    7 -5 15
    8 4 -15
    8 4 -15
    8 4 -15
    8 4 -15
    -8 -4 15
    -8 -4 15
    -8 -4 15
    -8 -4 15
    7 4 -15
    7 4 -15
    7 4 -15
    7 4 -15
    -7 -4 15
    -7 -4 15
    -7 -4 15
    -7 -4 15
    6 4 -15
    6 4 -15
    6 4 -15
    6 4 -15
    -6 -4 15
    -6 -4 15
    -6 -4 15
    -6 -4 15
    5 4 -15
    5 4 -15
    5 4 -15
    5 4 -15
    -5 -4 15
    -5 -4 15
    -5 -4 15
    4 4 -15
    4 4 -15
    4 4 -15
    4 4 -15
    4 4 -15
    -4 -4 15
    -4 -4 15
    -4 -4 15
    -4 -4 15
    3 4 -15
    3 4 -15
    3 4 -15
    3 4 -15
    3 4 -15
    -3 -4 15
    -3 -4 15
    -3 -4 15
    -3 -4 15
    2 4 -15
    2 4 -15
    2 4 -15
    2 4 -15
    2 4 -15
    -2 -4 15
    -2 -4 15
    -2 -4 15
    -2 -4 15
    1 4 -15
    1 4 -15
    1 4 -15
    1 4 -15
    -1 -4 15
    -1 -4 15
    -1 -4 15
    -1 -4 15
    0 4 -15
    0 4 -15
    0 4 -15
    0 4 -15
    0 4 -15
    0 -4 15
    0 -4 15
    0 -4 15
    0 -4 15
    -1 4 -15
    -1 4 -15
    -1 4 -15
    -1 4 -15
    -1 4 -15
    1 -4 15
    1 -4 15
    1 -4 15
    1 -4 15
    -2 4 -15
    -2 4 -15
    2 -4 15
    2 -4 15
    2 -4 15
    2 -4 15
    -3 4 -15
    -3 4 -15
    3 -4 15
    3 -4 15
    3 -4 15
    -4 4 -15
    -4 4 -15
    4 -4 15
    4 -4 15
    4 -4 15
    -5 4 -15
    -5 4 -15
    5 -4 15
    5 -4 15
    5 -4 15
    -6 4 -15
    -6 4 -15
    6 -4 15
    6 -4 15
    6 -4 15
    -7 4 -15
    -7 4 -15
    7 -4 15
    7 -4 15
    7 -4 15
    9 3 -15
    9 3 -15
    9 3 -15
    9 3 -15
    -9 -3 15
    -9 -3 15
    -9 -3 15
    -9 -3 15
    8 3 -15
    8 3 -15
    8 3 -15
    8 3 -15
    -8 -3 15
    -8 -3 15
    -8 -3 15
    -8 -3 15
    7 3 -15
    7 3 -15
    7 3 -15
    7 3 -15
    -7 -3 15
    -7 -3 15
    -7 -3 15
    -7 -3 15
    6 3 -15
    6 3 -15
    6 3 -15
    6 3 -15
    6 3 -15
    -6 -3 15
    -6 -3 15
    -6 -3 15
    5 3 -15
    5 3 -15
    5 3 -15
    5 3 -15
    5 3 -15
    -5 -3 15
    -5 -3 15
    -5 -3 15
    -5 -3 15
    4 3 -15
    4 3 -15
    4 3 -15
    4 3 -15
    4 3 -15
    -4 -3 15
    -4 -3 15
    -4 -3 15
    -4 -3 15
    3 3 -15
    3 3 -15
    3 3 -15
    3 3 -15
    3 3 -15
    -3 -3 15
    -3 -3 15
    -3 -3 15
    -3 -3 15
    2 3 -15
    2 3 -15
    2 3 -15
    2 3 -15
    2 3 -15
    -2 -3 15
    -2 -3 15
    -2 -3 15
    -2 -3 15
    1 3 -15
    1 3 -15
    1 3 -15
    1 3 -15
    1 3 -15
    -1 -3 15
    -1 -3 15
    -1 -3 15
    -1 -3 15
    0 3 -15
    0 3 -15
    0 -3 15
    -1 3 -15
    -1 3 -15
    -1 3 -15
    -1 3 -15
    1 -3 15
    1 -3 15
    1 -3 15
    1 -3 15
    1 -3 15
    -2 3 -15
    -2 3 -15
    -2 3 -15
    2 -3 15
    2 -3 15
    2 -3 15
    2 -3 15
    2 -3 15
    -3 3 -15
    -3 3 -15
    3 -3 15
    3 -3 15
    -4 3 -15
    -4 3 -15
    4 -3 15
    4 -3 15
    -5 3 -15
    -5 3 -15
    5 -3 15
    5 -3 15
    -6 3 -15
    -7 3 -15
    -7 3 -15
    7 -3 15
    7 -3 15
    9 2 -15
    9 2 -15
    9 2 -15
    9 2 -15
    -9 -2 15
    -9 -2 15
    -9 -2 15
    -9 -2 15
    8 2 -15
    8 2 -15
    8 2 -15
    8 2 -15
    8 2 -15
    -8 -2 15
    -8 -2 15
    -8 -2 15
    -8 -2 15
    7 2 -15
    7 2 -15
    7 2 -15
    7 2 -15
    7 2 -15
    -7 -2 15
    -7 -2 15
    -7 -2 15
    6 2 -15
    6 2 -15
    6 2 -15
    6 2 -15
    6 2 -15
    -6 -2 15
    -6 -2 15
    -6 -2 15
    -6 -2 15
    5 2 -15
    5 2 -15
    5 2 -15
    5 2 -15
    5 2 -15
    -5 -2 15
    -5 -2 15
    -5 -2 15
    -5 -2 15
    4 2 -15
    4 2 -15
    4 2 -15
    4 2 -15
    4 2 -15
    -4 -2 15
    -4 -2 15
    -4 -2 15
    -4 -2 15
    3 2 -15
    3 2 -15
    3 2 -15
    3 2 -15
    -3 -2 15
    -3 -2 15
    -3 -2 15
    -3 -2 15
    2 2 -15
    2 2 -15
    2 2 -15
    2 2 -15
    2 2 -15
    -2 -2 15
    -2 -2 15
    -2 -2 15
    -2 -2 15
    1 2 -15
    1 2 -15
    1 2 -15
    1 2 -15
    -1 -2 15
    -1 -2 15
    -1 -2 15
    -1 -2 15
    0 2 -15
    0 2 -15
    0 2 -15
    0 2 -15
    0 -2 15
    0 -2 15
    0 -2 15
    0 -2 15
    -1 2 -15
    -1 2 -15
    -1 2 -15
    -1 2 -15
    1 -2 15
    1 -2 15
    1 -2 15
    1 -2 15
    -2 2 -15
    -2 2 -15
    -2 2 -15
    2 -2 15
    2 -2 15
    2 -2 15
    2 -2 15
    -3 2 -15
    -3 2 -15
    -3 2 -15
    3 -2 15
    3 -2 15
    3 -2 15
    -4 2 -15
    -4 2 -15
    4 -2 15
    4 -2 15
    -5 2 -15
    -5 2 -15
    5 -2 15
    5 -2 15
    -6 2 -15
    -6 2 -15
    6 -2 15
    6 -2 15
    -7 2 -15
    -7 2 -15
    7 -2 15
    7 -2 15
    9 1 -15
    9 1 -15
    9 1 -15
    9 1 -15
    -9 -1 15
    -9 -1 15
    -9 -1 15
    -9 -1 15
    8 1 -15
    8 1 -15
    8 1 -15
    8 1 -15
    8 1 -15
    -8 -1 15
    -8 -1 15
    -8 -1 15
    7 1 -15
    7 1 -15
    7 1 -15
    7 1 -15
    7 1 -15
    7 1 -15
    -7 -1 15
    -7 -1 15
    -7 -1 15
    -7 -1 15
    6 1 -15
    6 1 -15
    6 1 -15
    6 1 -15
    6 1 -15
    6 1 -15
    -6 -1 15
    -6 -1 15
    -6 -1 15
    -6 -1 15
    5 1 -15
    5 1 -15
    5 1 -15
    5 1 -15
    5 1 -15
    5 1 -15
    -5 -1 15
    -5 -1 15
    -5 -1 15
    -5 -1 15
    4 1 -15
    4 1 -15
    4 1 -15
    4 1 -15
    4 1 -15
    4 1 -15
    -4 -1 15
    -4 -1 15
    -4 -1 15
    -4 -1 15
    3 1 -15
    3 1 -15
    3 1 -15
    3 1 -15
    3 1 -15
    3 1 -15
    -3 -1 15
    -3 -1 15
    -3 -1 15
    -3 -1 15
    2 1 -15
    2 1 -15
    2 1 -15
    2 1 -15
    -2 -1 15
    -2 -1 15
    -2 -1 15
    -2 -1 15
    1 1 -15
    1 1 -15
    1 1 -15
    1 1 -15
    -1 -1 15
    -1 -1 15
    -1 -1 15
    -1 -1 15
    0 1 -15
    0 1 -15
    0 1 -15
    0 1 -15
    0 -1 15
    0 -1 15
    0 -1 15
    0 -1 15
    -1 1 -15
    -1 1 -15
    -1 1 -15
    -1 1 -15
    1 -1 15
    1 -1 15
    1 -1 15
    1 -1 15
    -2 1 -15
    -2 1 -15
    -2 1 -15
    2 -1 15
    2 -1 15
    2 -1 15
    -3 1 -15
    -3 1 -15
    -3 1 -15
    3 -1 15
    3 -1 15
    3 -1 15
    -4 1 -15
    -4 1 -15
    -4 1 -15
    4 -1 15
    4 -1 15
    -5 1 -15
    -5 1 -15
    5 -1 15
    5 -1 15
    -6 1 -15
    -6 1 -15
    6 -1 15
    6 -1 15
    -7 1 -15
    7 -1 15
    7 -1 15
    -10 0 15
    9 0 -15
    9 0 -15
    9 0 -15
    9 0 -15
    -9 0 15
    -9 0 15
    -9 0 15
    8 0 -15
    8 0 -15
    8 0 -15
    8 0 -15
    -8 0 15
    -8 0 15
    -8 0 15
    -8 0 15
    7 0 -15
    7 0 -15
    7 0 -15
    7 0 -15
    7 0 -15
    -7 0 15
    -7 0 15
    -7 0 15
    -7 0 15
    6 0 -15
    6 0 -15
    6 0 -15
    6 0 -15
    6 0 -15
    6 0 -15
    -6 0 15
    -6 0 15
    -6 0 15
    -6 0 15
    5 0 -15
    5 0 -15
    5 0 -15
    5 0 -15
    5 0 -15
    5 0 -15
    -5 0 15
    -5 0 15
    -5 0 15
    -5 0 15
    4 0 -15
    4 0 -15
    4 0 -15
    4 0 -15
    4 0 -15
    -4 0 15
    -4 0 15
    -4 0 15
    -4 0 15
    3 0 -15
    3 0 -15
    3 0 -15
    3 0 -15
    3 0 -15
    -3 0 15
    -3 0 15
    -3 0 15
    -3 0 15
    2 0 -15
    2 0 -15
    2 0 -15
    2 0 -15
    2 0 -15
    -2 0 15
    -2 0 15
    -2 0 15
    -2 0 15
    1 0 -15
    1 0 -15
    1 0 -15
    1 0 -15
    1 0 -15
    -1 0 15
    -1 0 15
    -1 0 15
    0 0 -15
    0 0 -15
    0 0 -15
    0 0 -15
    0 0 15
    0 0 15
    0 0 15
    0 0 15
    -1 0 -15
    -1 0 -15
    -1 0 -15
    -1 0 -15
    1 0 15
    1 0 15
    1 0 15
    1 0 15
    -2 0 -15
    -2 0 -15
    -2 0 -15
    2 0 15
    2 0 15
    2 0 15
    -3 0 -15
    -3 0 -15
    -3 0 -15
    3 0 15
    3 0 15
    3 0 15
    -4 0 -15
    -4 0 -15
    -4 0 -15
    4 0 15
    4 0 15
    4 0 15
    -5 0 -15
    -5 0 -15
    5 0 15
    5 0 15
    -6 0 -15
    -6 0 -15
    6 0 15
    6 0 15
    -7 0 -15
    7 0 15
    7 0 15
    10 -1 -15
    10 -1 -15
    10 -1 -15
    -10 1 15
    -10 1 15
    -10 1 15
    9 -1 -15
    9 -1 -15
    9 -1 -15
    -9 1 15
    -9 1 15
    -9 1 15
    8 -1 -15
    8 -1 -15
    8 -1 -15
    -8 1 15
    -8 1 15
    -8 1 15
    -8 1 15
    7 -1 -15
    7 -1 -15
    7 -1 -15
    7 -1 -15
    -7 1 15
    -7 1 15
    -7 1 15
    -7 1 15
    6 -1 -15
    6 -1 -15
    6 -1 -15
    6 -1 -15
    6 -1 -15
    -6 1 15
    -6 1 15
    -6 1 15
    -6 1 15
    5 -1 -15
    5 -1 -15
    5 -1 -15
    5 -1 -15
    5 -1 -15
    -5 1 15
    -5 1 15
    -5 1 15
    -5 1 15
    4 -1 -15
    4 -1 -15
    4 -1 -15
    4 -1 -15
    4 -1 -15
    -4 1 15
    -4 1 15
    -4 1 15
    -4 1 15
    3 -1 -15
    3 -1 -15
    3 -1 -15
    3 -1 -15
    3 -1 -15
    -3 1 15
    -3 1 15
    -3 1 15
    -3 1 15
    2 -1 -15
    2 -1 -15
    2 -1 -15
    2 -1 -15
    2 -1 -15
    -2 1 15
    -2 1 15
    -2 1 15
    1 -1 -15
    1 -1 -15
    1 -1 -15
    1 -1 -15
    1 -1 -15
    -1 1 15
    -1 1 15
    -1 1 15
    -1 1 15
    0 -1 -15
    0 -1 -15
    0 -1 -15
    0 -1 -15
    0 -1 -15
    0 1 15
    0 1 15
    0 1 15
    0 1 15
    -1 -1 -15
    -1 -1 -15
    -1 -1 -15
    1 1 15
    1 1 15
    1 1 15
    -2 -1 -15
    -2 -1 -15
    -2 -1 -15
    2 1 15
    2 1 15
    2 1 15
    -3 -1 -15
    -3 -1 -15
    -3 -1 -15
    3 1 15
    3 1 15
    3 1 15
    -4 -1 -15
    -4 -1 -15
    -4 -1 -15
    4 1 15
    4 1 15
    4 1 15
    -5 -1 -15
    -5 -1 -15
    -5 -1 -15
    5 1 15
    5 1 15
    5 1 15
    -6 -1 -15
    -6 -1 -15
    6 1 15
    10 -2 -15
    10 -2 -15
    10 -2 -15
    -10 2 15
    -10 2 15
    -10 2 15
    9 -2 -15
    9 -2 -15
    9 -2 -15
    9 -2 -15
    -9 2 15
    -9 2 15
    -9 2 15
    8 -2 -15
    8 -2 -15
    8 -2 -15
    8 -2 -15
    -8 2 15
    -8 2 15
    -8 2 15
    7 -2 -15
    7 -2 -15
    7 -2 -15
    7 -2 -15
    -7 2 15
    -7 2 15
    -7 2 15
    -7 2 15
    6 -2 -15
    6 -2 -15
    6 -2 -15
    6 -2 -15
    -6 2 15
    -6 2 15
    -6 2 15
    -6 2 15
    5 -2 -15
    5 -2 -15
    5 -2 -15
    5 -2 -15
    -5 2 15
    -5 2 15
    -5 2 15
    -5 2 15
    4 -2 -15
    4 -2 -15
    4 -2 -15
    4 -2 -15
    4 -2 -15
    -4 2 15
    -4 2 15
    -4 2 15
    -4 2 15
    3 -2 -15
    3 -2 -15
    3 -2 -15
    3 -2 -15
    3 -2 -15
    -3 2 15
    -3 2 15
    -3 2 15
    -3 2 15
    2 -2 -15
    2 -2 -15
    2 -2 -15
    2 -2 -15
    2 -2 -15
    -2 2 15
    -2 2 15
    -2 2 15
    -2 2 15
    1 -2 -15
    1 -2 -15
    1 -2 -15
    1 -2 -15
    1 -2 -15
    -1 2 15
    -1 2 15
    -1 2 15
    -1 2 15
    0 -2 -15
    0 -2 -15
    0 -2 -15
    0 -2 -15
    0 -2 -15
    0 2 15
    0 2 15
    0 2 15
    0 2 15
    -1 -2 -15
    -1 -2 -15
    -1 -2 -15
    1 2 15
    1 2 15
    1 2 15
    -2 -2 -15
    -2 -2 -15
    -2 -2 -15
    2 2 15
    2 2 15
    2 2 15
    -3 -2 -15
    -3 -2 -15
    -3 -2 -15
    3 2 15
    3 2 15
    3 2 15
    -4 -2 -15
    -4 -2 -15
    -4 -2 -15
    4 2 15
    4 2 15
    4 2 15
    -5 -2 -15
    -5 -2 -15
    -5 -2 -15
    5 2 15
    5 2 15
    5 2 15
    -6 -2 -15
    -6 -2 -15
    6 2 15
    10 -3 -15
    -10 3 15
    9 -3 -15
    9 -3 -15
    9 -3 -15
    9 -3 -15
    -9 3 15
    -9 3 15
    -9 3 15
    8 -3 -15
    8 -3 -15
    8 -3 -15
    8 -3 -15
    -8 3 15
    -8 3 15
    -8 3 15
    7 -3 -15
    7 -3 -15
    7 -3 -15
    7 -3 -15
    -7 3 15
    -7 3 15
    -7 3 15
    6 -3 -15
    6 -3 -15
    6 -3 -15
    6 -3 -15
    -6 3 15
    -6 3 15
    -6 3 15
    5 -3 -15
    5 -3 -15
    5 -3 -15
    5 -3 -15
    -5 3 15
    -5 3 15
    -5 3 15
    4 -3 -15
    4 -3 -15
    4 -3 -15
    4 -3 -15
    -4 3 15
    -4 3 15
    -4 3 15
    2 -3 -15
    2 -3 -15
    2 -3 -15
    2 -3 -15
    2 -3 -15
    -2 3 15
    -2 3 15
    -2 3 15
    1 -3 -15
    1 -3 -15
    1 -3 -15
    1 -3 -15
    1 -3 -15
    -1 3 15
    -1 3 15
    -1 3 15
    0 -3 -15
    0 -3 -15
    0 -3 -15
    0 -3 -15
    0 -3 -15
    0 3 15
    0 3 15
    0 3 15
    0 3 15
    -1 -3 -15
    -1 -3 -15
    -1 -3 -15
    1 3 15
    1 3 15
    1 3 15
    -2 -3 -15
    -2 -3 -15
    -2 -3 -15
    2 3 15
    2 3 15
    2 3 15
    -3 -3 -15
    -3 -3 -15
    -3 -3 -15
    3 3 15
    3 3 15
    3 3 15
    -4 -3 -15
    -4 -3 -15
    -4 -3 -15
    4 3 15
    4 3 15
    4 3 15
    -5 -3 -15
    -5 -3 -15
    -5 -3 -15
    5 3 15
    5 3 15
    9 -4 -15
    9 -4 -15
    9 -4 -15
    9 -4 -15
    -9 4 15
    -9 4 15
    -9 4 15
    8 -4 -15
    8 -4 -15
    8 -4 -15
    8 -4 -15
    -8 4 15
    -8 4 15
    7 -4 -15
    7 -4 -15
    7 -4 -15
    7 -4 -15
    -7 4 15
    -7 4 15
    6 -4 -15
    6 -4 -15
    6 -4 -15
    6 -4 -15
    -6 4 15
    -6 4 15
    5 -4 -15
    5 -4 -15
    5 -4 -15
    5 -4 -15
    -5 4 15
    -5 4 15
    4 -4 -15
    4 -4 -15
    4 -4 -15
    4 -4 -15
    -4 4 15
    -4 4 15
    -4 4 15
    3 -4 -15
    3 -4 -15
    3 -4 -15
    3 -4 -15
    -3 4 15
    -3 4 15
    -3 4 15
    2 -4 -15
    2 -4 -15
    2 -4 -15
    2 -4 -15
    -2 4 15
    -2 4 15
    -2 4 15
    1 -4 -15
    1 -4 -15
    1 -4 -15
    1 -4 -15
    -1 4 15
    -1 4 15
    -1 4 15
    0 -4 -15
    0 -4 -15
    0 -4 -15
    0 4 15
    0 4 15
    0 4 15
    -1 -4 -15
    -1 -4 -15
    -1 -4 -15
    1 4 15
    1 4 15
    1 4 15
    -2 -4 -15
    -2 -4 -15
    -2 -4 -15
    2 4 15
    2 4 15
    2 4 15
    -3 -4 -15
    -3 -4 -15
    -3 -4 -15
    3 4 15
    3 4 15
    -4 -4 -15
    -4 -4 -15
    -4 -4 -15
    4 4 15
    4 4 15
    -5 -4 -15
    -5 -4 -15
    -5 -4 -15
    5 4 15
    5 4 15
    9 -5 -15
    9 -5 -15
    9 -5 -15
    -9 5 15
    8 -5 -15
    8 -5 -15
    8 -5 -15
    8 -5 -15
    -8 5 15
    -8 5 15
    7 -5 -15
    7 -5 -15
    7 -5 -15
    7 -5 -15
    -7 5 15
    -7 5 15
    6 -5 -15
    6 -5 -15
    6 -5 -15
    6 -5 -15
    -6 5 15
    -6 5 15
    5 -5 -15
    5 -5 -15
    5 -5 -15
    5 -5 -15
    -5 5 15
    -5 5 15
    4 -5 -15
    4 -5 -15
    4 -5 -15
    4 -5 -15
    -4 5 15
    -4 5 15
    3 -5 -15
    3 -5 -15
    3 -5 -15
    -3 5 15
    -3 5 15
    -3 5 15
    2 -5 -15
    2 -5 -15
    2 -5 -15
    2 -5 -15
    -2 5 15
    -2 5 15
    -2 5 15
    1 -5 -15
    1 -5 -15
    1 -5 -15
    -1 5 15
    -1 5 15
    -1 5 15
    0 -5 -15
    0 -5 -15
    0 5 15
    0 5 15
    0 5 15
    -1 -5 -15
    -1 -5 -15
    1 5 15
    1 5 15
    1 5 15
    -2 -5 -15
    -2 -5 -15
    2 5 15
    2 5 15
    -3 -5 -15
    -3 -5 -15
    -3 -5 -15
    3 5 15
    3 5 15
    -4 -5 -15
    -4 -5 -15
    -4 -5 -15
    4 5 15
    4 5 15
    9 -6 -15
    8 -6 -15
    8 -6 -15
    8 -6 -15
    -8 6 15
    7 -6 -15
    7 -6 -15
    7 -6 -15
    7 -6 -15
    -7 6 15
    -7 6 15
    6 -6 -15
    6 -6 -15
    6 -6 -15
    6 -6 -15
    -6 6 15
    -6 6 15
    5 -6 -15
    5 -6 -15
    5 -6 -15
    5 -6 -15
    -5 6 15
    -5 6 15
    4 -6 -15
    4 -6 -15
    4 -6 -15
    4 -6 -15
    -4 6 15
    -4 6 15
    3 -6 -15
    -3 6 15
    2 -6 -15
    2 -6 -15
    2 -6 -15
    2 -6 -15
    -2 6 15
    -2 6 15
    1 -6 -15
    1 -6 -15
    -1 6 15
    -1 6 15
    -1 6 15
    0 -6 -15
    0 -6 -15
    0 6 15
    0 6 15
    0 6 15
    -1 -6 -15
    -1 -6 -15
    1 6 15
    1 6 15
    -2 -6 -15
    -2 -6 -15
    2 6 15
    2 6 15
    -3 -6 -15
    -3 -6 -15
    3 6 15
    3 6 15
    8 -7 -15
    7 -7 -15
    7 -7 -15
    7 -7 -15
    7 -7 -15
    -7 7 15
    -7 7 15
    6 -7 -15
    6 -7 -15
    6 -7 -15
    6 -7 -15
    -6 7 15
    -6 7 15
    5 -7 -15
    5 -7 -15
[truncated: 136,318 more chars]
