# Supplementary material for: Crystal structure of tetra­kis­(imidazolium) hexa­kis­(imidazole-κN)cobalt(II) bis­(benzene-1,3,5-tri­carboxyl­ate) dihydrate
Source: Acta Crystallogr E Crystallogr Commun. 2026 Feb 20;82(Pt 3):286–8. doi: 10.1107/S2056989026001660 (PMC12961672; doi:10.1107/S2056989026001660)
Supplement: Supplementary file 2 [file e-82-00286-Isup2.hkl]

#
# h,k,l, Fc-squared, Fo-squared, sigma(Fo-squared), status flag
#
data_I
_shelx_title ' mo_d6_100k_0m_a.res in P-1'
_shelx_refln_list_code          4
_shelx_F_calc_maximum      254.49
_exptl_crystal_F_000       621.00
_reflns_d_resolution_high  0.7463

loop_
 _space_group_symop_operation_xyz
 'x, y, z'
 '-x, -y, -z'

_cell_length_a     8.2752
_cell_length_b     8.8586
_cell_length_c    19.4212
_cell_angle_alpha  95.310
_cell_angle_beta  101.624
_cell_angle_gamma 102.854

_shelx_F_squared_multiplier     1.000

loop_
 _refln_index_h
 _refln_index_k
 _refln_index_l
 _refln_F_squared_calc
 _refln_F_squared_meas
 _refln_F_squared_sigma
 _refln_observed_status
   1   0   0        335.74        321.88         2.24 o
   2   0   0          5.77         14.62         0.45 o
   3   0   0        330.37        310.24         2.80 o
   4   0   0          5.61          8.95         0.56 o
   5   0   0        471.32        485.07         5.16 o
   6   0   0        726.25        728.69         6.41 o
   7   0   0         29.51         29.83         1.83 o
   8   0   0         54.90         59.77         3.24 o
   9   0   0         58.03         50.63         4.93 o
  10   0   0        134.17        141.94         7.96 o
 -10   1   0          1.78          2.96         2.54 o
  -9   1   0         58.14         68.83         6.58 o
  -8   1   0        235.70        233.88         6.18 o
  -7   1   0          1.66          2.23         0.82 o
  -6   1   0        203.51        202.23         2.84 o
  -5   1   0        416.68        434.15         4.39 o
  -4   1   0       1215.16       1197.46         8.96 o
  -3   1   0         40.01         41.18         0.94 o
  -2   1   0       1004.90        979.70         7.42 o
  -1   1   0        823.33        886.96         6.10 o
   0   1   0       1990.71       2010.44        13.48 o
   1   1   0       1047.49       1020.77         6.97 o
   2   1   0        543.15        505.15         4.80 o
   3   1   0          3.94          3.67         0.44 o
   4   1   0         11.11         16.11         0.92 o
   5   1   0        989.84       1047.66         9.01 o
   6   1   0       1308.54       1271.20        10.92 o
   7   1   0        251.56        273.62         4.87 o
   8   1   0         19.06         23.27         2.27 o
   9   1   0         74.75         67.98         4.71 o
  10   1   0         98.94         98.82         9.63 o
 -10   2   0        558.69        561.32        15.27 o
  -9   2   0         12.64         11.14         2.18 o
  -8   2   0       1235.50       1213.75        18.04 o
  -7   2   0          0.69          3.32         0.80 o
  -6   2   0         69.46         81.75         1.76 o
  -5   2   0        128.78        117.73         1.97 o
  -4   2   0        119.08        111.45         1.70 o
  -3   2   0       7034.46       7142.69        65.70 o
  -2   2   0       1944.43       1787.34        12.23 o
  -1   2   0      12849.97      12772.84        88.28 o
   0   2   0       4511.42       4420.42        29.69 o
   1   2   0        735.91        817.61         9.39 o
   2   2   0       3145.69       3216.05        22.20 o
   3   2   0        164.75        156.92         2.23 o
   4   2   0       3273.61       3207.06        25.51 o
   5   2   0        617.74        643.33         7.05 o
   6   2   0          1.01          1.75         0.90 o
   7   2   0       1109.27       1147.95        13.27 o
   8   2   0          7.79          8.93         1.70 o
   9   2   0         49.18         58.25         4.34 o
 -10   3   0         42.58         41.02         3.20 o
  -9   3   0        626.14        640.17        14.22 o
  -8   3   0         36.55         43.03         2.78 o
  -7   3   0        805.28        778.96         9.40 o
  -6   3   0          1.67          8.07         0.65 o
  -5   3   0         17.36         31.72         1.22 o
  -4   3   0       1707.98       1758.70        16.45 o
  -3   3   0       2528.56       2531.89        18.44 o
  -2   3   0        508.17        525.22         5.31 o
  -1   3   0        265.14        264.65         2.63 o
   0   3   0        108.28        147.74         2.11 o
   1   3   0         30.48         32.48         0.88 o
   2   3   0        184.35        193.39         3.00 o
   3   3   0       1115.26       1087.08         9.27 o
   4   3   0        129.99        102.81         2.61 o
   5   3   0        104.71        104.86         2.77 o
   6   3   0        200.10        218.40         5.91 o
   7   3   0         81.07         90.20         3.99 o
   8   3   0         53.89         54.39         3.58 o
   9   3   0        148.95        137.50         7.95 o
 -10   4   0        208.99        205.04         6.96 o
  -9   4   0          1.73          1.35         1.59 o
  -8   4   0        279.05        283.49         8.52 o
  -7   4   0       1418.15       1353.65        15.85 o
  -6   4   0        877.01        882.49        12.22 o
  -5   4   0        198.07        171.73         2.73 o
  -4   4   0          1.23         11.47         0.57 o
  -3   4   0        541.89        502.03         5.48 o
  -2   4   0       3464.48       3828.10        27.47 o
  -1   4   0        682.76        686.93         6.45 o
   0   4   0        127.80        107.94         1.98 o
   1   4   0         16.23         13.33         0.75 o
   2   4   0        906.58        904.10         8.85 o
   3   4   0        229.48        243.95         5.09 o
   4   4   0          1.04          3.90         0.89 o
   5   4   0        155.97        150.32         3.48 o
   6   4   0         19.50         20.10         2.19 o
   7   4   0        456.82        464.37         8.92 o
   8   4   0        168.19        186.53         7.34 o
 -10   5   0         55.22         59.71         5.46 o
  -9   5   0         22.18         20.37         2.93 o
  -8   5   0        111.62        113.48         4.64 o
  -7   5   0        199.47        206.72         4.81 o
  -6   5   0        350.12        362.27         6.76 o
  -5   5   0        600.35        614.91        11.58 o
  -4   5   0        245.88        254.21         3.60 o
  -3   5   0         38.90         64.44         1.71 o
  -2   5   0          9.71          7.00         0.76 o
  -1   5   0         59.56         64.60         1.51 o
   0   5   0       3662.07       3963.29        31.20 o
   1   5   0       1631.25       1552.49        13.65 o
   2   5   0         11.93          6.96         1.04 o
   3   5   0       2668.59       2760.09        29.72 o
   4   5   0         30.80         26.57         1.76 o
   5   5   0        568.16        535.65         9.06 o
   6   5   0         88.31         85.80         4.32 o
   7   5   0         83.75         74.83         4.37 o
   8   5   0          0.99         -1.65         1.86 o
 -10   6   0         95.28        101.97         6.18 o
  -9   6   0         19.93         66.65         4.74 o
  -8   6   0        225.85        249.57         7.09 o
  -7   6   0        270.44        233.55         6.33 o
  -6   6   0        555.77        610.08        11.75 o
  -5   6   0          7.13          8.03         1.35 o
  -4   6   0        201.51        199.99         3.64 o
  -3   6   0       2842.94       3168.51        29.59 o
  -2   6   0        339.79        345.03         4.55 o
  -1   6   0        830.37        797.08         7.56 o
   0   6   0       1227.83       1322.83        11.48 o
   1   6   0        227.46        239.22         4.59 o
   2   6   0         10.06          9.50         1.34 o
   3   6   0        343.20        355.16         7.14 o
   4   6   0          9.93         11.71         1.61 o
   5   6   0          1.45          1.51         1.46 o
   6   6   0         83.97         99.68         4.86 o
   7   6   0          0.87          1.98         2.02 o
 -10   7   0        372.86        410.17        17.59 o
  -9   7   0         46.79         64.21         4.46 o
  -8   7   0        722.86        743.01        13.24 o
  -7   7   0        534.80        546.74        10.64 o
  -6   7   0         47.98         35.53         3.36 o
  -5   7   0        260.07        239.25         6.99 o
  -4   7   0        349.43        378.66         8.66 o
  -3   7   0       1650.18       1674.66        16.31 o
  -2   7   0       1960.04       1941.03        18.50 o
  -1   7   0          2.80          0.86         0.74 o
   1   7   0        174.80        181.49         4.25 o
   2   7   0          8.74          8.18         1.66 o
   3   7   0         56.25         54.61         3.19 o
   4   7   0         19.59         14.81         2.12 o
   5   7   0         18.48         17.64         2.48 o
   6   7   0          0.86          2.16         1.98 o
  -9   8   0          0.92         -2.05         2.05 o
  -8   8   0        114.38        120.64         5.96 o
  -7   8   0          4.89          4.48         2.18 o
  -6   8   0        230.36        220.46         7.38 o
  -5   8   0        117.39         93.67         5.40 o
  -4   8   0       1547.12       1547.52        22.98 o
  -3   8   0        173.84        185.08         5.09 o
  -2   8   0         60.70         54.17         2.74 o
  -1   8   0        142.56        149.85         4.29 o
   0   8   0        423.66        430.93         6.52 o
   1   8   0        136.93        129.01         4.04 o
   2   8   0        448.34        471.24         8.62 o
   3   8   0        127.17        135.59         4.81 o
   4   8   0        256.23        259.36         6.27 o
   5   8   0        256.91        259.22         6.68 o
  -8   9   0          5.90          5.30         2.42 o
  -7   9   0         66.41         63.60         6.18 o
  -6   9   0         88.40         92.58         5.88 o
  -5   9   0          2.09          1.12         1.80 o
  -4   9   0         92.99         77.13         5.26 o
  -3   9   0          7.53         10.46         2.28 o
  -2   9   0        152.64        151.22         5.87 o
  -1   9   0         67.58         65.65         4.62 o
   0   9   0        214.55        228.02         7.71 o
   1   9   0        208.41        211.40         6.74 o
   2   9   0        445.29        452.34         7.81 o
   3   9   0        221.30        220.33         5.80 o
   4   9   0          0.94          0.17         1.85 o
  -7  10   0        290.23        296.63         9.89 o
  -6  10   0        523.55        552.21        13.30 o
  -5  10   0         38.63         52.20         4.72 o
  -4  10   0         31.91         40.32         4.87 o
  -3  10   0         24.06         18.98         8.17 o
  -2  10   0         51.17         34.31         7.19 o
  -1  10   0         45.25         45.36         4.27 o
   0  10   0         25.75         22.11         3.83 o
   1  10   0        244.96        226.77         9.25 o
   2  10   0          5.46          2.17         2.73 o
   3  10   0        185.98        191.31        16.13 o
  -6  11   0         13.98         20.43         5.10 o
  -5  11   0         88.92        104.01         9.89 o
  -4  11   0          0.81         -0.20         4.07 o
  -3  11   0        148.77        165.73        14.31 o
  -2  11   0          3.57         -1.36         3.73 o
  -1  11   0        159.15        188.04        14.99 o
   0  11   0        451.04        463.46        12.86 o
   1  11   0         21.80         22.99         4.08 o
  -1 -11   1         16.15         11.25         3.38 o
   0 -11   1          2.98          3.98         3.37 o
   1 -11   1         13.62         27.67         7.39 o
   2 -11   1         84.34         81.85        11.46 o
   3 -11   1         10.17          9.83         5.15 o
   4 -11   1          2.46          1.49         4.88 o
   5 -11   1         28.43         10.38         5.36 o
   6 -11   1         67.73         81.87         7.24 o
  -3 -10   1         46.28         47.78         4.73 o
  -2 -10   1         21.32         19.22         3.26 o
  -1 -10   1          0.55         -0.94         2.41 o
   0 -10   1         13.85         10.94         3.62 o
   1 -10   1        824.00        797.01        16.25 o
   2 -10   1        188.06        193.94        14.17 o
   3 -10   1        221.06        238.76        15.94 o
   4 -10   1          5.63          2.72         2.40 o
   5 -10   1         46.21         55.64         4.86 o
   6 -10   1         23.87         29.21         3.88 o
   7 -10   1         28.95         32.84         3.77 o
  -4  -9   1         80.49         94.41         4.67 o
  -3  -9   1          6.65          5.39         1.68 o
  -2  -9   1        369.54        324.10         6.99 o
  -1  -9   1        355.41        344.26         9.72 o
   0  -9   1       1400.81       1457.57        21.36 o
   1  -9   1       1136.87       1109.84        19.55 o
   2  -9   1        831.46        774.99        13.35 o
   3  -9   1        140.34        135.22         5.71 o
   4  -9   1         42.86         34.77         3.58 o
   5  -9   1        285.63        324.42         9.15 o
   6  -9   1         45.73         48.13         4.51 o
   7  -9   1          1.32          1.00         1.88 o
   8  -9   1         37.30         36.46         4.15 o
  -6  -8   1          4.21          2.27         2.98 o
  -5  -8   1         72.67         72.90         4.64 o
  -4  -8   1          4.89          2.49         1.67 o
  -3  -8   1        193.19        184.21         4.90 o
  -2  -8   1        201.49        198.98         5.23 o
  -1  -8   1        588.69        603.91         9.06 o
   0  -8   1          0.85          0.54         1.02 o
   1  -8   1        242.46        249.64         5.57 o
   2  -8   1        195.35        174.70         3.87 o
   3  -8   1        939.87        912.74        18.25 o
   4  -8   1          1.26          2.36         1.73 o
   5  -8   1        200.88        176.98        10.20 o
   6  -8   1        260.66        278.78         8.27 o
   7  -8   1        216.73        223.70         6.91 o
   8  -8   1        101.52         99.50         5.44 o
   9  -8   1        210.17        215.50         8.70 o
  -6  -7   1          9.34          6.40         2.01 o
  -5  -7   1         17.46         21.30         2.63 o
  -4  -7   1         22.39         22.92         2.21 o
  -3  -7   1        569.60        574.35         9.18 o
  -2  -7   1       1734.68       1725.02        19.07 o
  -1  -7   1        119.85        113.38         3.16 o
   0  -7   1          5.08          6.29         1.04 o
   1  -7   1         50.92         42.65         2.24 o
   2  -7   1        287.23        308.01         5.22 o
   3  -7   1        739.11        765.80         8.87 o
   4  -7   1        574.22        575.83        14.42 o
   5  -7   1        316.00        266.81         7.35 o
   6  -7   1        293.29        308.68         8.23 o
   7  -7   1       1234.21       1213.71        17.84 o
   8  -7   1        311.36        303.19         7.97 o
   9  -7   1         77.16         89.05         5.82 o
  -7  -6   1        709.36        710.64        14.72 o
  -6  -6   1        169.74        163.93         5.86 o
  -5  -6   1        433.36        445.08         8.57 o
  -4  -6   1         22.59         23.03         2.06 o
  -3  -6   1         74.10         66.29         3.50 o
  -2  -6   1        556.75        549.22        16.07 o
  -1  -6   1         42.19         46.85         2.06 o
   0  -6   1        399.91        452.61         5.18 o
   1  -6   1       1263.43       1201.65        10.41 o
   2  -6   1        307.46        312.55         4.57 o
   3  -6   1          2.88          2.08         0.71 o
   4  -6   1        298.33        251.45         7.59 o
   5  -6   1          0.77          0.55         1.04 o
   6  -6   1         87.80         82.91         4.05 o
   7  -6   1        185.67        179.66         5.51 o
   8  -6   1        525.06        528.83        14.96 o
   9  -6   1          7.24         13.04         3.43 o
  10  -6   1         68.48         68.87         6.95 o
  -8  -5   1         16.30         14.71         2.73 o
  -7  -5   1        436.61        444.23         9.10 o
  -6  -5   1        824.64        820.96        12.42 o
  -5  -5   1        923.17        923.39        11.64 o
  -4  -5   1          0.74          1.15         1.02 o
  -3  -5   1        205.13        187.12         7.03 o
  -2  -5   1        199.50        224.66         3.94 o
  -1  -5   1        158.26        174.97         2.53 o
   0  -5   1       1088.37       1141.03         9.81 o
   1  -5   1         49.73         40.65         1.29 o
   2  -5   1         64.51         54.64         1.40 o
   3  -5   1        404.17        420.36         5.07 o
   4  -5   1       1457.07       1507.94        14.00 o
   5  -5   1         91.23         85.96         3.10 o
   6  -5   1          0.79          1.25         0.95 o
   7  -5   1         50.02         42.16         3.05 o
   8  -5   1        192.76        187.19         5.60 o
   9  -5   1          1.27          2.94         1.85 o
  10  -5   1         10.88         12.00         2.75 o
  -9  -4   1         76.24         86.57         8.64 o
  -8  -4   1         27.68         25.78         2.87 o
  -7  -4   1          8.40          7.18         1.80 o
  -6  -4   1         95.54        110.10         5.59 o
  -5  -4   1        394.10        393.82         5.86 o
  -4  -4   1        366.88        390.43         9.24 o
  -3  -4   1         26.96         20.17         1.48 o
  -2  -4   1        436.50        448.85         5.27 o
  -1  -4   1         55.08         52.48         1.18 o
   0  -4   1       1487.95       1519.80        12.04 o
   1  -4   1        676.31        641.62         7.14 o
   2  -4   1          8.64          2.99         0.50 o
   3  -4   1       2985.85       3163.98        22.96 o
   4  -4   1        238.63        216.00         3.95 o
   5  -4   1       1904.75       1896.02        21.00 o
   6  -4   1       2030.21       2007.28        21.01 o
   7  -4   1        335.54        321.63         6.00 o
   8  -4   1         13.39          7.81         1.69 o
   9  -4   1        237.92        221.07         6.11 o
  10  -4   1         37.79         35.45         3.62 o
  -9  -3   1        278.04        278.61         8.18 o
  -8  -3   1        382.26        425.97         8.58 o
  -7  -3   1         11.68         11.84         1.95 o
  -6  -3   1         52.85         57.57         2.71 o
  -5  -3   1        135.28        122.89         4.16 o
  -4  -3   1        384.41        420.70         6.80 o
  -3  -3   1       1522.30       1533.62        13.43 o
  -2  -3   1       1194.67       1197.20        10.57 o
  -1  -3   1         46.75         35.38         1.19 o
   0  -3   1        819.03        875.31         7.19 o
   1  -3   1        950.18        899.37         8.13 o
   2  -3   1         57.84         68.98         1.16 o
   3  -3   1       1270.66       1505.34        11.36 o
   4  -3   1        397.33        350.11         4.05 o
   5  -3   1         82.19        111.15         1.93 o
   6  -3   1        201.60        199.59         3.27 o
   7  -3   1        172.90        182.34         4.45 o
   8  -3   1       3205.78       3134.68        40.24 o
   9  -3   1         22.79         22.44         2.69 o
  10  -3   1        212.50        220.74         6.84 o
 -10  -2   1         46.34         68.76        12.14 o
  -9  -2   1          1.05          1.16         1.95 o
  -8  -2   1         33.96         38.93         2.67 o
  -7  -2   1       1018.39       1050.04        12.48 o
  -6  -2   1        594.96        589.31         7.10 o
  -5  -2   1        107.95        111.56         2.49 o
  -4  -2   1        669.30        713.99         6.58 o
  -3  -2   1       1437.21       1402.89        11.29 o
  -2  -2   1       3047.75       3113.80        20.40 o
  -1  -2   1       1163.61       1155.64         9.02 o
   0  -2   1       3261.89       3341.27        21.48 o
   1  -2   1        131.42        124.94         1.35 o
   2  -2   1         16.31         25.76         0.86 o
   3  -2   1       3132.53       3074.76        22.38 o
   4  -2   1        430.59        433.35         4.26 o
   5  -2   1       1196.52       1280.36        10.77 o
   6  -2   1        135.09        132.14         2.51 o
   7  -2   1        493.41        463.78         7.51 o
   8  -2   1       1887.57       1851.48        23.19 o
   9  -2   1        171.73        177.21         6.48 o
  10  -2   1        143.63        147.09         8.49 o
 -10  -1   1        187.96        167.39        14.10 o
  -9  -1   1          2.71          3.00         1.63 o
  -8  -1   1          4.72          2.94         1.29 o
  -7  -1   1        110.84        120.58         3.91 o
  -6  -1   1       1519.74       1595.23        13.09 o
  -5  -1   1        130.20        135.32         2.48 o
  -4  -1   1       1441.47       1390.30        10.89 o
  -3  -1   1       1037.86       1087.16         8.44 o
  -2  -1   1       2193.75       2248.85        17.69 o
  -1  -1   1       1595.33       1683.40        12.12 o
   0  -1   1       2018.01       2085.64        11.76 o
   1  -1   1       2267.23       2477.46        17.68 o
   2  -1   1       1886.67       1873.76        12.97 o
   3  -1   1         35.05         47.45         1.06 o
   4  -1   1        580.42        579.36         5.18 o
   5  -1   1       2073.43       2078.63        16.31 o
   6  -1   1        427.75        431.58         4.54 o
   7  -1   1         18.61         20.79         1.73 o
   8  -1   1         37.68         35.98         3.32 o
   9  -1   1          3.41          2.31         1.99 o
  10  -1   1         44.80         46.53         7.32 o
 -10   0   1        453.20        447.09        13.44 o
  -9   0   1        267.40        262.33         9.50 o
  -8   0   1         11.59         10.17         1.70 o
  -7   0   1         64.36         68.71         1.94 o
  -6   0   1        396.98        387.48         3.96 o
  -5   0   1       1686.68       1698.67        11.56 o
  -4   0   1       3322.68       3235.36        20.95 o
  -3   0   1        535.10        551.32         4.63 o
  -2   0   1         10.52         16.30         0.81 o
  -1   0   1       1267.36       1225.45         8.34 o
   1   0   1        671.35        670.83         4.44 o
   2   0   1          0.88          0.21         0.38 o
   3   0   1        122.20        125.24         1.57 o
   4   0   1       1416.18       1363.78         9.66 o
   5   0   1       2960.69       3094.25        21.26 o
   6   0   1          1.68          2.36         0.80 o
   7   0   1         52.24         44.17         2.48 o
   8   0   1          9.82         10.94         1.76 o
   9   0   1        339.37        346.78        10.69 o
  10   0   1         67.36         77.58         6.49 o
 -10   1   1        125.77        109.57         9.92 o
  -9   1   1       1067.57       1041.89        19.70 o
  -8   1   1         11.89         11.88         1.46 o
  -7   1   1         74.48         73.11         1.86 o
  -6   1   1        649.19        601.95         5.27 o
  -5   1   1          1.40          0.60         0.46 o
  -4   1   1         38.19         54.36         1.32 o
  -3   1   1        141.01        164.77         2.20 o
  -2   1   1        419.37        411.21         3.37 o
  -1   1   1       4982.69       4852.38        50.42 o
   0   1   1        117.68         91.50         0.94 o
   1   1   1       6890.08       6923.09        44.32 o
   2   1   1        377.18        378.62         3.29 o
   3   1   1       4391.94       4534.10        36.18 o
   4   1   1        263.47        241.16         3.18 o
   5   1   1       1447.29       1464.01        11.82 o
   6   1   1          1.24          3.61         0.93 o
   7   1   1          0.65          2.83         1.02 o
   8   1   1        128.49        125.71         4.84 o
   9   1   1        190.04        183.99         8.25 o
  10   1   1          0.47         -5.22         5.76 o
 -10   2   1          3.40          3.77         2.71 o
  -9   2   1        280.32        279.12         7.30 o
  -8   2   1          0.75          1.03         1.33 o
  -7   2   1        318.87        308.81         3.82 o
  -6   2   1        699.14        666.02         6.09 o
  -5   2   1         58.60         79.75         1.67 o
  -4   2   1          0.92          7.96         0.63 o
  -3   2   1       1844.75       1944.78        16.34 o
  -2   2   1       1396.88       1426.08         9.89 o
  -1   2   1       2532.65       2744.87        19.33 o
   0   2   1       4930.02       5082.42        34.06 o
   1   2   1        870.76        914.87         7.32 o
   2   2   1          2.97          1.14         0.30 o
   3   2   1        147.48        120.58         2.05 o
   4   2   1         34.42         38.85         2.23 o
   5   2   1         90.07         97.82         3.91 o
   6   2   1        130.48        132.15         3.20 o
   7   2   1         16.53         20.07         1.95 o
   8   2   1        283.97        298.10         6.76 o
   9   2   1        194.20        199.12         7.42 o
 -10   3   1         16.74         16.99         2.80 o
  -9   3   1        307.15        313.77         6.96 o
  -8   3   1          0.81          0.35         0.97 o
  -7   3   1       1694.15       1650.49        16.60 o
  -6   3   1         53.01         53.74         2.42 o
  -5   3   1        760.78        802.70         7.69 o
  -4   3   1       1057.82       1082.14         9.90 o
  -3   3   1        729.52        775.95         6.29 o
  -2   3   1       2559.14       2524.89        19.78 o
  -1   3   1        189.47        140.16         1.93 o
   0   3   1         16.34         10.65         0.78 o
   1   3   1        217.48        194.46         2.28 o
   2   3   1        177.22        154.14         2.12 o
   3   3   1         11.45          8.56         0.76 o
   4   3   1        550.11        540.07         5.67 o
   5   3   1        257.12        270.36         4.47 o
   6   3   1         69.19         78.47         3.29 o
   7   3   1        574.48        596.36         8.95 o
   8   3   1        104.31        109.53         5.77 o
   9   3   1        144.07        124.81         6.26 o
 -10   4   1        102.99        106.41         5.37 o
  -9   4   1        274.20        279.70         8.66 o
  -8   4   1         43.40         39.87         2.52 o
  -7   4   1        949.19        925.70        13.63 o
  -6   4   1        307.37        308.02         5.16 o
  -5   4   1          1.41          0.12         0.35 o
  -4   4   1        118.56        143.38         2.41 o
  -3   4   1        287.14        359.03         4.31 o
  -2   4   1       1281.89       1277.69        12.62 o
  -1   4   1        922.20        983.19         9.43 o
   0   4   1       2504.39       2590.25        20.75 o
   1   4   1        904.82        884.61         8.33 o
   2   4   1        377.29        439.13         4.42 o
   3   4   1        103.38         96.06         2.68 o
   4   4   1        458.47        443.17         6.42 o
   5   4   1       1179.15       1158.16        13.15 o
   6   4   1        299.35        288.06         5.90 o
   7   4   1        188.02        197.60         6.71 o
   8   4   1        251.83        237.40         6.73 o
 -10   5   1         36.49         41.65         4.00 o
  -9   5   1       1016.31       1021.63        17.62 o
  -8   5   1         13.19         10.01         2.42 o
  -7   5   1         80.87         76.69         4.92 o
  -6   5   1        489.71        468.81         7.91 o
  -5   5   1        435.86        424.39         5.96 o
  -4   5   1       2027.59       2019.10        21.33 o
  -3   5   1       1226.47       1320.35        13.84 o
  -2   5   1         40.81         30.13         1.14 o
  -1   5   1        147.66        197.53         3.00 o
   0   5   1        809.43        863.11        12.47 o
   1   5   1         31.30         25.06         1.28 o
   2   5   1        127.07        119.93         3.10 o
   3   5   1        502.36        504.03         7.54 o
   4   5   1         19.01         18.19         1.67 o
   5   5   1        476.05        463.87         8.36 o
   6   5   1         98.24        106.64         4.80 o
   7   5   1          0.65         -0.13         1.75 o
   8   5   1         41.91         43.50         4.49 o
 -10   6   1        118.22        113.44         6.54 o
  -9   6   1         71.96         75.78         6.30 o
  -8   6   1        582.57        574.09        10.88 o
  -7   6   1        759.50        707.53        13.31 o
  -6   6   1       1126.97       1116.40        17.66 o
  -5   6   1        371.11        367.26         8.32 o
  -4   6   1        623.99        611.15        10.04 o
  -3   6   1        552.02        537.53         6.91 o
  -2   6   1        775.92        767.26        11.48 o
  -1   6   1        361.11        389.71         4.58 o
   0   6   1        159.50        156.17         3.26 o
   1   6   1         19.39         18.78         1.57 o
   2   6   1        495.45        516.95         7.70 o
   3   6   1         15.22         20.15         2.07 o
   4   6   1        426.39        467.24         8.45 o
   5   6   1        109.80        104.63         4.64 o
   6   6   1          3.52          4.47         1.98 o
   7   6   1          4.00          6.62         2.39 o
 -10   7   1         12.03         11.50         7.02 o
  -9   7   1        262.17        268.72        10.05 o
  -8   7   1         10.28         18.06         2.58 o
  -7   7   1         15.56         17.45         4.42 o
  -6   7   1         17.97         12.54         2.38 o
  -5   7   1        126.92        113.62         4.92 o
  -4   7   1         27.34         18.43         2.50 o
  -3   7   1       1483.82       1456.47        18.14 o
  -2   7   1        684.92        693.22         8.35 o
  -1   7   1        249.96        252.04         3.73 o
   0   7   1        404.98        441.04         8.11 o
   1   7   1        848.23        858.38        11.04 o
   2   7   1        609.24        599.98         9.16 o
   3   7   1        318.33        320.89         8.12 o
   4   7   1         15.06         12.53         2.06 o
   5   7   1         15.36         18.85         3.09 o
   6   7   1         44.53         50.00         4.40 o
  -9   8   1        176.87        167.19         6.86 o
  -8   8   1          2.59          2.50         1.89 o
  -7   8   1         29.18         43.67         4.08 o
  -6   8   1        107.69        112.46         7.64 o
  -5   8   1         44.21         44.91         3.94 o
  -4   8   1        939.51        878.40        15.41 o
  -3   8   1        790.63        811.09        10.73 o
  -2   8   1        271.02        258.27         6.94 o
  -1   8   1         10.24          7.69         1.63 o
   0   8   1         13.26         12.62         1.48 o
   1   8   1        784.67        756.09        11.71 o
   2   8   1        544.03        573.40         9.32 o
   3   8   1         17.27         19.48         2.32 o
   4   8   1          1.09          1.97         1.82 o
   5   8   1         15.23         15.79         2.76 o
  -8   9   1          2.51         -0.49         1.90 o
  -7   9   1        168.32        165.19         7.40 o
  -6   9   1         82.08         82.72         5.48 o
  -5   9   1        201.12        199.70         7.20 o
  -4   9   1         90.24         75.98         4.97 o
  -3   9   1        145.26        140.73         8.51 o
  -2   9   1         14.00         12.98         3.48 o
  -1   9   1        535.96        533.05        12.06 o
   0   9   1        908.34        898.78        17.47 o
   1   9   1        760.40        739.49        15.75 o
   2   9   1          0.58         -0.09         1.37 o
   3   9   1        626.64        615.32        10.70 o
   4   9   1        362.10        362.13         7.85 o
  -7  10   1         31.08         24.70         3.79 o
  -6  10   1        705.43        664.75        14.78 o
  -5  10   1         77.37         76.20         5.46 o
  -4  10   1        149.87        151.76         8.39 o
  -3  10   1          4.25          8.45         3.59 o
  -2  10   1         74.59         47.94         8.41 o
  -1  10   1        191.87        187.67         7.25 o
   0  10   1        128.44        140.15         6.90 o
   1  10   1          4.12          5.89         2.58 o
   2  10   1         66.10         60.88         5.59 o
   3  10   1         24.01         27.57         4.49 o
  -6  11   1         13.10          6.68         3.60 o
  -5  11   1         60.99         53.18         7.62 o
  -4  11   1        411.98        416.70        22.92 o
  -3  11   1        168.25        145.52        15.53 o
  -2  11   1         40.06         48.76         9.02 o
  -1  11   1        317.65        315.46        19.26 o
   0  11   1        121.39        115.99         8.89 o
   1  11   1         15.12         13.72         3.86 o
  -1 -11   2          3.76          3.90         2.46 o
   0 -11   2          1.31          4.75         3.07 o
   1 -11   2        139.42        138.95        14.51 o
   2 -11   2        307.30        363.54        20.75 o
   3 -11   2          5.04         -1.42         4.34 o
   4 -11   2        161.26        174.48        14.78 o
   5 -11   2          3.68          2.71         4.41 o
   6 -11   2         53.99         72.23         6.96 o
  -3 -10   2        343.03        346.48         8.25 o
  -2 -10   2        223.42        220.42         7.03 o
  -1 -10   2        292.77        287.52         9.66 o
   0 -10   2        234.65        216.16        10.46 o
   1 -10   2         16.03          5.70         4.68 o
   2 -10   2         51.21         65.23         9.97 o
   3 -10   2         91.45        109.92        12.61 o
   4 -10   2        130.62        109.91         7.24 o
   5 -10   2          4.58          4.67         2.32 o
   6 -10   2         99.36        116.94         6.13 o
   7 -10   2        334.45        364.43         9.73 o
  -5  -9   2         56.90         86.39        12.88 o
  -4  -9   2         19.14         18.18         2.64 o
  -3  -9   2        165.20        172.99         5.28 o
  -2  -9   2         23.21         14.66         2.03 o
  -1  -9   2       1019.80       1059.05        15.40 o
   0  -9   2        190.66        191.82         6.10 o
   1  -9   2        329.32        330.55         8.91 o
   2  -9   2         41.08         53.37         8.27 o
   3  -9   2        138.16        142.14         5.72 o
   4  -9   2         96.23        102.23         7.50 o
   5  -9   2       1032.14        997.63        17.81 o
   6  -9   2       1457.99       1494.19        21.40 o
   7  -9   2          0.99          2.25         2.05 o
   8  -9   2          0.65         -0.11         2.02 o
  -6  -8   2         46.35         46.94         5.59 o
  -5  -8   2        164.84        178.30         5.94 o
  -4  -8   2          0.65          0.24         1.30 o
  -3  -8   2          5.36          3.77         1.48 o
  -2  -8   2          2.04         -0.27         1.25 o
  -1  -8   2        298.85        304.71         6.03 o
   0  -8   2         27.37         28.10         2.02 o
   1  -8   2       2674.82       2656.66        29.23 o
   2  -8   2        539.79        554.71         7.53 o
   3  -8   2        754.68        787.29        15.35 o
   4  -8   2        635.75        642.67        12.51 o
   5  -8   2       1256.14       1263.38        20.21 o
   6  -8   2          0.65         -0.29         1.51 o
   7  -8   2         61.29         67.35         6.12 o
   8  -8   2          3.83          6.60         2.24 o
   9  -8   2        124.73        147.59        17.13 o
  -7  -7   2        110.52        120.60         9.76 o
  -6  -7   2         92.57         88.99         5.65 o
  -5  -7   2          9.79         11.37         2.06 o
  -4  -7   2        295.39        279.79         5.96 o
  -3  -7   2        592.06        603.17         9.17 o
  -2  -7   2        473.75        440.60         7.47 o
  -1  -7   2          3.35          4.49         1.20 o
   0  -7   2         13.68         10.67         1.18 o
   1  -7   2        174.54        173.38         3.25 o
   2  -7   2        536.30        538.57         7.44 o
   3  -7   2        980.40       1012.12        12.12 o
   4  -7   2          5.67          2.66         1.28 o
   5  -7   2        523.96        441.45         9.78 o
   6  -7   2         64.42         49.29         3.48 o
   7  -7   2         22.03         14.68         2.25 o
   8  -7   2        179.37        158.40         9.14 o
   9  -7   2        156.03        157.86         7.43 o
  -7  -6   2        106.45        107.28         5.01 o
  -6  -6   2        131.76        123.38         5.41 o
  -5  -6   2         64.07         67.95         3.41 o
  -4  -6   2        311.97        316.02         6.47 o
  -3  -6   2        249.83        232.76         4.80 o
  -2  -6   2          3.81          3.32         1.05 o
  -1  -6   2        745.59        797.68         8.60 o
   0  -6   2          3.92          3.06         0.67 o
   1  -6   2        335.70        356.37         4.87 o
   2  -6   2        218.80        215.55         3.38 o
   3  -6   2        774.47        743.04         7.35 o
   4  -6   2        108.18         80.53         4.57 o
   5  -6   2       1007.86       1017.68        13.84 o
   6  -6   2        470.31        443.65         7.63 o
   7  -6   2        393.42        372.41         8.11 o
   8  -6   2        125.12        105.27         4.79 o
   9  -6   2        429.86        407.42        12.40 o
  10  -6   2         33.13         28.44         6.08 o
  -8  -5   2        828.80        816.60        12.56 o
  -7  -5   2         70.58         72.39         4.63 o
  -6  -5   2        528.83        493.51         9.14 o
  -5  -5   2          3.48          3.20         1.61 o
  -4  -5   2         10.91         11.35         1.51 o
  -3  -5   2        176.73        177.89         3.65 o
  -2  -5   2        469.49        442.12         5.91 o
  -1  -5   2         11.05         20.39         0.89 o
   0  -5   2        157.24        136.99         2.33 o
   1  -5   2       1002.64        968.17         9.02 o
   2  -5   2         21.68         14.98         0.88 o
   3  -5   2         59.53         50.73         1.40 o
   4  -5   2        211.91        222.80         3.94 o
   5  -5   2        778.62        742.49         9.81 o
   6  -5   2        352.29        335.89         6.11 o
   7  -5   2        161.11        157.31         4.28 o
   8  -5   2        267.95        260.93         6.53 o
   9  -5   2         18.37         18.64         2.75 o
  10  -5   2        150.51        172.03         7.41 o
  -9  -4   2        116.01        102.04         6.21 o
  -8  -4   2        522.29        574.47        10.60 o
  -7  -4   2        142.70        153.04         5.34 o
  -6  -4   2        580.86        554.37         9.32 o
  -5  -4   2        310.39        308.47         5.64 o
  -4  -4   2         56.00         58.13         2.64 o
  -3  -4   2       1216.43       1227.31        12.30 o
  -2  -4   2          2.84          0.34         0.72 o
  -1  -4   2        542.88        584.09         5.17 o
   0  -4   2        155.57        139.07         2.12 o
   1  -4   2         19.87          7.98         0.68 o
   2  -4   2       2274.61       2459.10        23.04 o
   3  -4   2        118.12        159.36         2.31 o
   4  -4   2        494.69        549.56         6.52 o
   5  -4   2          0.77          0.97         0.53 o
   6  -4   2        226.71        243.34         4.44 o
   7  -4   2        415.64        395.59         6.85 o
   8  -4   2        130.23        131.50         4.61 o
   9  -4   2        134.19        126.20         4.96 o
  10  -4   2         18.12         15.72         2.93 o
  -9  -3   2         18.79         13.67         2.60 o
  -8  -3   2         47.57         50.97         3.57 o
  -7  -3   2          8.30          7.68         1.81 o
  -6  -3   2        317.58        327.48         5.34 o
  -5  -3   2        326.89        333.16         5.67 o
  -4  -3   2         19.87         24.09         1.21 o
  -3  -3   2        347.20        410.33         4.67 o
  -2  -3   2       1972.91       2009.30        15.59 o
  -1  -3   2       1446.52       1351.00         9.18 o
   0  -3   2        223.79        210.12         2.45 o
   1  -3   2        940.12       1035.02         9.23 o
   2  -3   2       1291.28       1111.22         8.94 o
   3  -3   2       1457.97       1489.51        13.67 o
   4  -3   2       1664.76       1751.38        16.14 o
   5  -3   2       1585.31       1474.17        12.89 o
   6  -3   2         10.61         12.41         1.36 o
   7  -3   2         23.00         22.81         2.75 o
   8  -3   2        850.05        860.83        13.67 o
   9  -3   2        119.08        110.73         6.20 o
  10  -3   2         36.71         28.96         3.20 o
 -10  -2   2          0.72         -2.56         2.91 o
  -9  -2   2          7.67          9.42         2.34 o
  -8  -2   2          1.93          3.07         1.60 o
  -7  -2   2        336.74        348.74         6.21 o
  -6  -2   2          3.42          3.94         0.91 o
  -5  -2   2        144.27        120.02         2.37 o
  -4  -2   2        315.76        290.79         3.50 o
  -3  -2   2        806.53        837.01         7.70 o
  -2  -2   2       4692.12       4861.34        34.53 o
  -1  -2   2      18688.86      19048.38       109.89 o
   0  -2   2          4.29          2.90         0.38 o
   1  -2   2         57.19         52.71         0.88 o
   2  -2   2       2617.47       2848.60        23.74 o
   3  -2   2       3880.21       4012.81        28.73 o
   4  -2   2       3128.32       3161.32        26.66 o
   5  -2   2         35.64         51.11         1.32 o
   6  -2   2        245.03        260.32         3.67 o
   7  -2   2         93.95         91.05         4.65 o
   8  -2   2        446.15        425.14        11.59 o
   9  -2   2        384.84        396.19         9.90 o
  10  -2   2         34.11         34.56         4.67 o
 -10  -1   2          5.90          7.36         3.49 o
  -9  -1   2        154.27        150.03         5.13 o
  -8  -1   2         35.42         34.79         2.40 o
  -7  -1   2         29.44         25.26         1.66 o
  -6  -1   2        127.50        135.87         2.88 o
  -5  -1   2       1634.00       1593.81        11.57 o
  -4  -1   2        527.52        466.11         4.08 o
  -3  -1   2        378.98        334.59         3.08 o
  -2  -1   2       1549.54       1455.03         9.57 o
  -1  -1   2       8984.63       8953.77        61.73 o
   0  -1   2        880.61        894.35         5.76 o
   1  -1   2        305.34        284.22         2.27 o
   2  -1   2      12696.70      13034.53        82.59 o
   3  -1   2         11.14         17.19         0.68 o
   4  -1   2         14.23         14.35         0.76 o
   5  -1   2        997.93        985.95         8.67 o
   6  -1   2        129.39        136.22         2.72 o
   7  -1   2          8.83          8.00         1.39 o
   8  -1   2        250.67        265.75         8.09 o
   9  -1   2        184.03        187.35         6.92 o
  10  -1   2         93.18        103.19         7.58 o
 -10   0   2        111.14        110.02         6.25 o
  -9   0   2        415.04        431.77         8.96 o
  -8   0   2        152.80        151.76         3.75 o
  -7   0   2          0.73          0.50         0.57 o
  -6   0   2        485.27        469.76         4.93 o
  -5   0   2       1375.79       1457.60        10.75 o
  -4   0   2        303.31        378.83         3.88 o
  -3   0   2        203.72        150.10         2.05 o
  -2   0   2      22914.72      22475.31       213.74 o
  -1   0   2       1014.15       1083.16         6.15 o
   0   0   2        381.77        345.78         2.91 o
   1   0   2       6412.16       6643.23        52.02 o
   2   0   2       2872.58       2911.74        19.90 o
   3   0   2         43.37         67.98         1.08 o
   4   0   2       1359.66       1364.43        10.03 o
   5   0   2        547.97        560.53         5.19 o
   6   0   2       1556.78       1574.16        17.39 o
   7   0   2        114.36        131.29         3.86 o
   8   0   2        318.51        311.82         7.13 o
   9   0   2        255.89        259.11        12.15 o
  10   0   2         29.03         31.49         4.64 o
 -10   1   2          0.61         -1.70         1.98 o
  -9   1   2        246.48        223.75         6.43 o
  -8   1   2       1763.04       1752.79        16.76 o
  -7   1   2        298.32        277.25         3.23 o
  -6   1   2        284.26        309.99         3.64 o
  -5   1   2       2808.81       2825.71        18.66 o
  -4   1   2         64.19         87.96         1.70 o
  -3   1   2         69.02         80.35         1.40 o
  -2   1   2          3.78          4.76         0.29 o
  -1   1   2        489.39        541.50         6.00 o
   0   1   2       2784.56       2933.28        18.12 o
   1   1   2       2037.04       2172.65        14.34 o
   2   1   2       2788.12       2726.34        18.02 o
   3   1   2       1251.68       1401.72        11.75 o
   4   1   2        123.44        130.72         2.10 o
   5   1   2         38.89         29.71         1.31 o
   6   1   2        353.57        349.40         5.26 o
   7   1   2          1.13          0.75         1.04 o
   8   1   2         51.45         46.50         3.35 o
   9   1   2          2.17          1.78         2.34 o
  10   1   2         55.54         62.79        11.39 o
 -10   2   2         46.54         45.07         4.29 o
  -9   2   2        505.93        501.51        11.25 o
  -8   2   2        651.07        653.35         9.11 o
  -7   2   2        224.82        233.09         3.35 o
  -6   2   2          3.87          1.80         0.55 o
  -5   2   2        156.89        139.18         2.64 o
  -4   2   2          7.58         10.37         0.65 o
  -3   2   2        178.99        149.79         2.29 o
  -2   2   2       1836.02       1924.10        13.80 o
  -1   2   2       1961.75       2009.10        13.75 o
   0   2   2        181.84        196.99         2.17 o
   1   2   2        283.19        231.13         2.73 o
   2   2   2        429.19        447.05         4.17 o
   3   2   2        181.82        151.83         2.36 o
   4   2   2       1042.82       1047.07         9.70 o
   5   2   2        318.49        305.15         4.68 o
   6   2   2        380.71        359.16         5.57 o
   7   2   2         47.33         38.30         2.47 o
   8   2   2        383.26        378.96         8.42 o
   9   2   2         48.87         50.79         5.23 o
 -10   3   2        215.59        229.13         9.79 o
  -9   3   2          1.25          1.20         1.15 o
  -8   3   2        246.20        244.80         5.50 o
  -7   3   2       1050.51        986.79        10.16 o
  -6   3   2         69.72         59.02         1.62 o
  -5   3   2          4.38          2.91         0.53 o
  -4   3   2       1485.52       1460.48        11.94 o
  -3   3   2       1458.17       1347.95        12.16 o
  -2   3   2         29.33         29.62         0.77 o
  -1   3   2       1058.47       1117.43         8.81 o
   0   3   2          3.37          0.55         0.54 o
   1   3   2         63.81         88.93         1.70 o
   2   3   2       2795.52       2862.03        20.53 o
   3   3   2        287.77        280.95         3.43 o
   4   3   2        538.47        555.36         6.50 o
   5   3   2        440.79        453.72         6.77 o
   6   3   2        225.80        242.77         5.08 o
   7   3   2         31.97         36.75         2.62 o
   8   3   2          3.53          1.03         1.81 o
   9   3   2        141.66        134.36         8.41 o
 -10   4   2          7.30          8.13         3.38 o
  -9   4   2         16.84         22.00         2.68 o
  -8   4   2         43.42         41.74         2.86 o
  -7   4   2         45.68         54.36         2.62 o
  -6   4   2        996.12       1001.87        10.91 o
  -5   4   2        316.73        359.08         4.12 o
  -4   4   2       4571.15       4625.68        38.53 o
  -3   4   2        492.66        548.43         5.44 o
  -2   4   2       1785.33       1900.23        14.25 o
  -1   4   2       1286.30       1124.60         9.88 o
   0   4   2         51.84         57.73         1.50 o
   1   4   2       1592.24       1627.63        13.93 o
   2   4   2       2099.46       2157.34        17.91 o
   3   4   2          3.27          3.23         1.72 o
   4   4   2         26.78         25.64         1.73 o
   5   4   2        207.96        211.93         4.63 o
   6   4   2        180.38        183.98         5.11 o
   7   4   2        245.73        255.87         6.54 o
   8   4   2        118.39        110.37         5.26 o
 -10   5   2          0.58         -0.15         1.78 o
  -9   5   2        279.32        295.69         9.25 o
  -8   5   2         49.57         60.61         3.63 o
  -7   5   2        159.93        156.26         5.29 o
  -6   5   2       1731.76       1661.31        23.13 o
  -5   5   2        177.02        197.83         5.09 o
  -4   5   2        101.35        109.30         2.94 o
  -3   5   2          2.54          1.60         0.54 o
  -2   5   2        551.64        697.68         6.30 o
  -1   5   2       3351.89       3494.61        27.71 o
   0   5   2        572.53        601.08         6.50 o
   1   5   2        181.94        169.88         3.53 o
   2   5   2        232.41        232.31         3.61 o
   3   5   2        472.52        456.60         8.68 o
   4   5   2        396.25        405.80         6.43 o
   5   5   2         46.10         41.59         2.96 o
   6   5   2         68.19         68.70         3.95 o
   7   5   2        245.84        265.00         7.05 o
   8   5   2         40.95         37.33         4.93 o
 -10   6   2          1.59          2.02         2.15 o
  -9   6   2        422.71        414.02         9.30 o
  -8   6   2         25.75         35.00         3.08 o
  -7   6   2         31.18         34.46         3.22 o
  -6   6   2        522.69        518.14        14.62 o
  -5   6   2        589.70        520.86        11.77 o
  -4   6   2        647.62        656.29         8.47 o
  -3   6   2         21.09         25.47         1.47 o
  -2   6   2        370.20        376.82         4.26 o
  -1   6   2        229.15        219.11         3.48 o
   0   6   2       1956.96       1932.56        18.12 o
   1   6   2         11.10          6.07         1.12 o
   2   6   2          2.56          4.61         1.07 o
   3   6   2        406.38        418.04         6.63 o
   4   6   2          6.02          4.22         1.64 o
   5   6   2        156.92        152.82         5.35 o
   6   6   2         22.46         18.54         2.61 o
   7   6   2          1.88          1.11         2.05 o
 -10   7   2         57.16         56.14         8.15 o
  -9   7   2        349.67        350.02        10.36 o
  -8   7   2        588.98        557.92        14.84 o
  -7   7   2          0.73         -0.46         1.61 o
  -6   7   2          1.10         -1.19         1.43 o
  -5   7   2        147.69        129.63         5.28 o
  -4   7   2       1377.56       1381.54        15.49 o
  -3   7   2         42.26         56.78         2.61 o
  -2   7   2        910.13        875.66        10.93 o
  -1   7   2         45.76         38.10         1.80 o
   0   7   2        416.13        409.36         6.52 o
   1   7   2        598.53        603.59         8.09 o
   2   7   2       1345.82       1345.71        14.73 o
   3   7   2         34.14         32.02         2.51 o
   4   7   2         40.83         49.66         3.67 o
   5   7   2        102.33         97.66         4.81 o
   6   7   2         45.45         45.43         4.62 o
  -9   8   2        255.66        240.22         7.96 o
  -8   8   2        312.35        332.82         9.72 o
  -7   8   2         18.46         15.32         3.40 o
  -6   8   2        664.40        628.43        13.17 o
  -5   8   2         22.84         28.34         3.82 o
  -4   8   2         26.29         12.73         2.37 o
  -3   8   2         73.11         62.06         3.35 o
  -2   8   2        175.24        174.56         4.32 o
  -1   8   2         60.16         62.39         3.73 o
   0   8   2         22.66         25.24         1.87 o
   1   8   2        367.81        369.70         6.83 o
   2   8   2        238.15        239.11         5.72 o
   3   8   2          0.73         -1.11         1.58 o
   4   8   2         79.83         81.54         4.90 o
   5   8   2        135.50        139.53         7.83 o
  -8   9   2         29.20         37.68         4.24 o
  -7   9   2         94.92        101.17         8.57 o
  -6   9   2         87.45         97.28         6.11 o
  -5   9   2         35.65         34.13         3.74 o
  -4   9   2        503.31        519.22        13.06 o
  -3   9   2        139.31        131.40         5.80 o
  -2   9   2        103.68        114.01         4.80 o
  -1   9   2        829.14        817.14        16.63 o
   0   9   2        397.55        387.50        16.25 o
   1   9   2          9.57          8.09         2.42 o
   2   9   2         87.27         93.62         4.45 o
   3   9   2         76.53         69.32         4.52 o
   4   9   2          8.31          6.18         2.32 o
  -7  10   2         77.19         83.18         6.25 o
  -6  10   2        545.02        553.59        13.39 o
  -5  10   2        468.09        504.86        12.31 o
  -4  10   2        103.54        101.89         9.27 o
  -3  10   2         45.53         50.58         7.53 o
  -2  10   2        172.13        159.43        12.68 o
  -1  10   2         24.15         26.41         7.07 o
   0  10   2         24.21         31.92         4.06 o
   1  10   2         20.03         25.07         3.85 o
   2  10   2        979.47       1015.79        25.69 o
  -6  11   2        179.27        197.22        10.16 o
  -5  11   2         90.44         77.90         8.61 o
  -4  11   2        105.38        115.52        10.76 o
  -3  11   2          1.65         -0.41         4.34 o
  -2  11   2          2.28         -3.80         3.80 o
  -1  11   2         33.92         34.49         5.25 o
   0  11   2         11.98         10.82         3.23 o
  -1 -11   3        212.27        227.49         8.00 o
   0 -11   3        258.62        245.44        11.75 o
   1 -11   3         69.49         67.07        10.71 o
   2 -11   3          1.25          1.36         4.41 o
   3 -11   3        108.91        107.28        13.02 o
   4 -11   3          5.94         -0.27         4.27 o
   5 -11   3          3.03          1.15         4.20 o
   6 -11   3          4.41          3.31         3.48 o
  -3 -10   3          0.52         -0.95         2.01 o
  -2 -10   3         40.09         45.73         3.91 o
  -1 -10   3          1.71          2.04         1.99 o
   0 -10   3        235.19        226.35         8.20 o
   1 -10   3          1.74          9.90         4.88 o
   2 -10   3        714.98        709.17        28.75 o
   3 -10   3        360.01        396.16        20.48 o
   4 -10   3          5.14          4.33         2.70 o
   5 -10   3        371.87        340.69         9.37 o
   6 -10   3         25.26         22.83         3.22 o
   7 -10   3         72.00         50.28         4.53 o
  -5  -9   3        135.27        131.45         6.04 o
  -4  -9   3        198.54        217.47         6.51 o
  -3  -9   3        307.96        296.97         6.54 o
  -2  -9   3          0.67          0.96         1.42 o
  -1  -9   3          4.37          5.82         1.76 o
   0  -9   3         73.73         88.48         5.29 o
   1  -9   3        785.33        781.28        13.19 o
   2  -9   3        280.73        281.28        15.80 o
   3  -9   3         31.34         42.31         3.72 o
   4  -9   3         28.30         32.25         3.53 o
   5  -9   3        203.18        220.70         6.67 o
   6  -9   3        256.82        270.34         7.70 o
   7  -9   3         59.10         52.96         4.23 o
   8  -9   3          1.83          2.29         2.23 o
  -6  -8   3        274.68        284.84         7.53 o
  -5  -8   3         70.12         65.42         3.85 o
  -4  -8   3         22.20         20.06         2.23 o
  -3  -8   3        773.77        760.22        10.63 o
  -2  -8   3        439.14        430.67         7.18 o
  -1  -8   3        103.29         95.42         3.63 o
   0  -8   3       3713.08       3641.51        34.67 o
   1  -8   3        723.34        713.29        10.59 o
   2  -8   3        466.48        468.66         6.76 o
   3  -8   3        468.03        446.99        11.78 o
   4  -8   3          5.40          3.91         1.80 o
   5  -8   3         37.25         45.41         3.45 o
   6  -8   3        503.24        514.85        10.39 o
   7  -8   3         66.64         70.27         4.48 o
   8  -8   3          1.91          2.77         1.94 o
   9  -8   3         17.18          8.50         4.44 o
  -7  -7   3        256.32        252.41        12.52 o
  -6  -7   3          6.90          3.33         1.86 o
  -5  -7   3          4.66          6.55         1.90 o
  -4  -7   3          4.07          7.18         1.64 o
  -3  -7   3          5.79          5.40         1.42 o
  -2  -7   3        143.28        141.13         3.78 o
  -1  -7   3         26.73         29.07         2.09 o
   0  -7   3        237.36        248.22         4.33 o
   1  -7   3         28.58         32.44         1.67 o
   2  -7   3         81.09         81.24         2.57 o
   3  -7   3        852.38        806.43        11.73 o
   4  -7   3        251.70        262.88         5.95 o
   5  -7   3          6.91          5.53         1.38 o
   6  -7   3        267.13        247.82         6.60 o
   7  -7   3         98.06        102.88         5.06 o
   8  -7   3         90.04         95.56         7.57 o
   9  -7   3          2.92          2.88         2.29 o
  -7  -6   3         87.74         82.39         4.42 o
  -6  -6   3          1.80         21.59         2.35 o
  -5  -6   3        163.53        166.11         5.30 o
  -4  -6   3         22.64         19.01         1.88 o
  -3  -6   3        108.36        117.87         3.43 o
  -2  -6   3        182.71        206.21         4.25 o
  -1  -6   3        727.70        766.39         8.80 o
   0  -6   3         94.75        109.34         2.26 o
   1  -6   3        465.59        504.51         6.15 o
   2  -6   3       2120.36       2258.47        18.85 o
   3  -6   3         29.33         26.05         1.16 o
   4  -6   3        143.64        130.55         3.85 o
   5  -6   3         97.42         80.69         3.42 o
   6  -6   3         34.16         23.40         2.04 o
   7  -6   3        901.20        852.77        13.55 o
   8  -6   3          9.31          7.76         2.26 o
   9  -6   3          1.60         15.99         2.81 o
  10  -6   3        239.52        273.50        13.81 o
  -8  -5   3        220.29        217.09         6.28 o
  -7  -5   3         49.03         51.92         3.43 o
  -6  -5   3        572.24        560.78         9.07 o
  -5  -5   3          6.37          8.58         1.50 o
  -4  -5   3        351.76        336.08         5.86 o
  -3  -5   3        934.86        977.85        11.12 o
  -2  -5   3         28.80         47.86         1.74 o
  -1  -5   3        108.14        108.09         2.04 o
   0  -5   3          0.83          1.71         0.53 o
   1  -5   3          4.91         10.02         0.87 o
   2  -5   3         11.80          4.41         0.57 o
   3  -5   3        742.44        691.78         6.62 o
   4  -5   3         45.05         64.12         2.75 o
   5  -5   3        187.59        181.97         4.16 o
   6  -5   3        346.69        335.02         6.17 o
   7  -5   3        956.22        911.02        12.24 o
   8  -5   3       1576.23       1498.28        21.31 o
   9  -5   3         55.16         54.21         4.80 o
  10  -5   3         60.96         65.12         5.13 o
  -9  -4   3         38.91         34.62         3.77 o
  -8  -4   3        296.89        316.19         7.11 o
  -7  -4   3        491.86        488.75        10.88 o
  -6  -4   3         15.96         11.45         1.65 o
  -5  -4   3         19.66         20.46         1.96 o
  -4  -4   3        545.87        576.20         8.51 o
  -3  -4   3       1776.18       1771.06        14.67 o
  -2  -4   3       3706.23       4055.98        28.31 o
  -1  -4   3       1689.65       1778.15        13.17 o
   0  -4   3        237.20        269.71         3.20 o
   1  -4   3        739.82        890.57         8.07 o
   2  -4   3        152.31        119.05         1.87 o
   3  -4   3        191.35        161.44         2.81 o
   4  -4   3         41.57         47.63         2.04 o
   5  -4   3        369.87        344.09         5.39 o
   6  -4   3        214.34        219.89         7.46 o
   7  -4   3        335.29        307.05         5.96 o
   8  -4   3         23.30         17.93         2.22 o
   9  -4   3         68.89         61.67         3.91 o
  10  -4   3        484.09        473.34        12.62 o
  -9  -3   3         46.98         54.14         3.64 o
  -8  -3   3        434.41        443.86         8.59 o
  -7  -3   3        104.62        109.24         5.03 o
  -6  -3   3        236.75        252.72         5.03 o
  -5  -3   3        919.66        878.76        11.13 o
  -4  -3   3        444.09        428.87         4.85 o
  -3  -3   3       1496.59       1596.43        14.77 o
  -2  -3   3       8232.05       8206.44        52.08 o
  -1  -3   3       1437.26       1559.85        10.03 o
   0  -3   3       3430.63       3460.12        26.39 o
   1  -3   3       2573.96       2802.89        21.48 o
   2  -3   3        328.16        363.95         4.34 o
   3  -3   3       5880.45       6321.53        56.92 o
   4  -3   3         31.71         39.13         2.23 o
   5  -3   3       1228.95       1288.29        10.03 o
   6  -3   3        339.57        327.61         7.81 o
   7  -3   3         98.16         90.01         4.06 o
   8  -3   3         84.87         84.62         4.41 o
   9  -3   3        103.77         82.45         6.09 o
  10  -3   3        120.00        113.19         6.63 o
 -10  -2   3         17.35         15.81         3.07 o
  -9  -2   3         10.13          9.73         2.06 o
  -8  -2   3         14.16         11.93         2.05 o
  -7  -2   3        216.40        215.75         4.39 o
  -6  -2   3       1440.82       1435.70        13.67 o
  -5  -2   3          5.07          3.79         0.68 o
  -4  -2   3        147.28        124.88         2.13 o
  -3  -2   3       2177.01       2214.92        17.01 o
  -2  -2   3         36.69         41.19         0.87 o
  -1  -2   3       5046.37       5344.41        34.19 o
   0  -2   3       3119.59       2956.49        18.26 o
   1  -2   3         82.06         89.84         1.02 o
   2  -2   3         79.19         84.71         1.63 o
   3  -2   3      10486.89      10583.39        72.76 o
   4  -2   3        165.21        178.40         2.81 o
   5  -2   3        102.61         92.18         2.02 o
   6  -2   3        203.70        243.46         3.84 o
   7  -2   3        189.02        192.13         5.44 o
   8  -2   3        110.80        129.06         5.48 o
   9  -2   3         61.05         70.26         4.88 o
  10  -2   3         11.12          8.38         3.14 o
 -10  -1   3        448.16        448.33        11.60 o
  -9  -1   3          6.00          4.55         1.83 o
  -8  -1   3        602.80        630.90        11.72 o
  -7  -1   3        335.32        334.17         4.59 o
  -6  -1   3        372.46        385.93         4.26 o
  -5  -1   3        723.05        735.63         6.03 o
  -4  -1   3         50.51         83.14         1.82 o
  -3  -1   3        981.64        931.16         6.70 o
  -2  -1   3        150.85        163.59         1.87 o
  -1  -1   3          3.60          4.09         0.38 o
   0  -1   3        919.22       1031.67         6.62 o
   1  -1   3      10331.75      10058.68        66.54 o
   2  -1   3       7792.92       7664.97        80.74 o
   3  -1   3        220.77        217.09         2.58 o
   4  -1   3        309.62        306.51         3.28 o
   5  -1   3        424.24        388.76         5.60 o
   6  -1   3        100.30        109.83         3.10 o
   7  -1   3        629.77        648.55        13.92 o
   8  -1   3        242.07        242.36         9.86 o
   9  -1   3        311.16        293.59         8.70 o
  10  -1   3        126.44        122.14         7.88 o
 -10   0   3         96.48         87.30         5.71 o
  -9   0   3         31.37         41.56         2.57 o
  -8   0   3          1.07          2.19         0.94 o
  -7   0   3        163.17        157.04         2.45 o
  -6   0   3        123.87        115.62         2.24 o
  -5   0   3        926.61       1034.98         8.20 o
  -4   0   3       1049.23       1121.75         8.72 o
  -3   0   3       1068.89       1020.11        16.00 o
  -2   0   3       1049.86       1047.65         7.45 o
  -1   0   3       2727.73       2833.93        22.42 o
   0   0   3       2447.97       2510.33        16.22 o
   1   0   3       1089.57        979.01         6.70 o
   2   0   3        821.73        790.29         7.28 o
   3   0   3        146.45        145.41         1.85 o
   4   0   3        878.37        871.31         6.83 o
   5   0   3         30.67         23.19         1.21 o
   6   0   3          4.55          6.66         1.46 o
   7   0   3        945.21        940.08        12.21 o
   8   0   3        118.95        115.36         6.05 o
   9   0   3          7.06          4.36         2.79 o
  10   0   3        222.69        227.56        11.42 o
 -10   1   3        178.53        169.65         8.06 o
  -9   1   3         27.15         30.75         2.68 o
  -8   1   3         38.06         46.02         1.62 o
  -7   1   3        250.18        262.96         3.11 o
  -6   1   3        438.74        436.62         4.39 o
  -5   1   3          2.94          0.83         0.48 o
  -4   1   3        402.16        399.89         4.27 o
  -3   1   3       1080.61        900.89         7.31 o
  -2   1   3        576.02        617.53         5.11 o
  -1   1   3       2022.80       2016.03        15.34 o
   0   1   3       1280.02       1312.40         9.33 o
   1   1   3      64764.04      64322.54       672.69 o
   2   1   3        941.96       1000.15         7.29 o
   3   1   3        836.61        750.76        11.83 o
   4   1   3        919.91        991.22         8.50 o
   5   1   3       1823.79       1751.81        15.19 o
   6   1   3        219.86        222.58         4.38 o
   7   1   3          7.74         11.27         1.64 o
   8   1   3        352.54        349.28         7.82 o
   9   1   3        283.05        287.19        10.29 o
 -11   2   3         59.05         65.75         5.42 o
 -10   2   3          8.91          5.19         1.55 o
  -9   2   3        553.64        563.36        12.01 o
  -8   2   3          1.66          3.41         1.11 o
  -7   2   3        145.07        144.58         2.52 o
  -6   2   3        456.45        493.18         4.59 o
  -5   2   3       1344.54       1334.31         9.94 o
  -4   2   3        678.24        615.41         5.60 o
  -3   2   3         73.44         94.10         1.98 o
  -2   2   3        146.61        156.61         1.98 o
  -1   2   3        675.84        629.84         5.37 o
   0   2   3        420.39        396.50         3.71 o
   1   2   3       1127.81       1204.47         9.09 o
   2   2   3        114.73        139.88         1.97 o
   3   2   3       1149.03       1111.31         9.58 o
   4   2   3       1418.29       1443.24        16.82 o
   5   2   3       1780.41       1819.88        18.76 o
   6   2   3         30.47         30.93         1.96 o
   7   2   3         55.36         63.81         3.37 o
   8   2   3         18.23         14.99         2.30 o
   9   2   3        164.12        173.51         8.51 o
 -11   3   3          2.23          1.12         1.79 o
 -10   3   3        104.63        125.08         5.68 o
  -9   3   3          9.38         12.17         1.73 o
  -8   3   3        437.42        432.65         7.12 o
  -7   3   3        442.30        446.78         4.80 o
  -6   3   3        698.45        663.65         6.54 o
  -5   3   3       1886.81       1986.75        16.46 o
  -4   3   3         39.61         42.35         1.37 o
  -3   3   3        215.40        283.60         3.98 o
  -2   3   3        117.19        156.15         1.96 o
  -1   3   3        221.23        232.97         2.53 o
   0   3   3       3919.03       4054.77        29.40 o
   1   3   3       1910.49       1935.03        15.02 o
   2   3   3        771.26        771.04         6.76 o
   4   3   3        513.63        509.04         6.71 o
   5   3   3        278.16        292.95         5.28 o
   6   3   3         74.82         86.97         3.58 o
   7   3   3        383.16        399.28         7.20 o
   8   3   3        113.54         96.32         9.65 o
   9   3   3        118.49        135.36        14.72 o
 -10   4   3        185.48        216.21         9.77 o
  -9   4   3        592.86        605.10        10.63 o
  -8   4   3         30.43         26.77         2.41 o
  -7   4   3       4845.74       4827.61        50.28 o
  -6   4   3        295.57        304.73         5.97 o
  -5   4   3       1868.17       1883.59        19.67 o
  -4   4   3       1259.43       1312.65        13.53 o
  -3   4   3        483.77        447.95         6.63 o
  -2   4   3         82.06        115.54         1.62 o
  -1   4   3        583.25        595.87         5.96 o
   0   4   3        164.38        147.89         2.48 o
   1   4   3        374.99        376.59         4.31 o
   2   4   3         75.86         72.60         2.10 o
   3   4   3         24.09         16.75         1.27 o
   4   4   3          3.96          1.43         0.89 o
   5   4   3         96.71         98.44         3.54 o
   6   4   3        133.96        141.15         4.43 o
   7   4   3         61.87         69.48         4.03 o
   8   4   3          0.45         -0.92         2.35 o
 -10   5   3        134.84        129.66         6.21 o
  -9   5   3         22.52         21.89         2.59 o
  -8   5   3        211.45        205.04         5.81 o
  -7   5   3          0.70          1.84         1.33 o
  -6   5   3        232.96        226.48         6.25 o
  -5   5   3        775.78        732.86        11.83 o
  -4   5   3       2593.09       2694.97        23.68 o
  -3   5   3       1170.35       1160.88        12.03 o
  -2   5   3        511.35        524.10         5.55 o
  -1   5   3       3563.84       3567.74        30.16 o
   0   5   3       1185.29       1196.31        11.09 o
   1   5   3        896.89        915.86         8.60 o
   2   5   3        447.61        440.29         5.90 o
   3   5   3         42.87         41.84         2.23 o
   4   5   3        356.26        336.87         6.49 o
   5   5   3        329.31        325.92         6.24 o
   6   5   3         89.40         91.00         4.53 o
   7   5   3         30.84         30.80         3.11 o
 -10   6   3        213.74        209.49        14.01 o
  -9   6   3         25.03         35.27         3.22 o
  -8   6   3        125.84        116.56         5.57 o
  -7   6   3         75.52         76.39         4.45 o
  -6   6   3         67.32         63.31         4.00 o
  -5   6   3         50.26         44.51         2.46 o
  -4   6   3         65.74         52.27         4.14 o
  -3   6   3        348.81        355.64         6.09 o
  -2   6   3        519.17        542.51         6.05 o
  -1   6   3        846.85        853.81         8.73 o
   0   6   3       1120.47       1142.19        10.44 o
   1   6   3          4.08          3.37         0.96 o
   2   6   3          2.77          7.20         1.21 o
   3   6   3         20.50         30.15         2.04 o
   4   6   3         18.29         12.89         2.35 o
   5   6   3        277.26        267.90         6.62 o
   6   6   3         14.84         14.22         2.40 o
   7   6   3         52.35         55.54         4.16 o
 -10   7   3         35.58         33.57         6.78 o
  -9   7   3         23.12         13.80         2.80 o
  -8   7   3        255.99        271.90         8.34 o
  -7   7   3         21.17         23.75         3.15 o
  -6   7   3        253.95        241.05         7.54 o
  -5   7   3        164.39        156.65         5.75 o
  -4   7   3        138.73        149.85         3.75 o
  -3   7   3        297.30        283.49         5.28 o
  -2   7   3        177.84        197.82         4.35 o
  -1   7   3          0.85          2.02         0.80 o
   0   7   3         56.95         62.89         2.63 o
   1   7   3          9.18         10.36         1.38 o
   2   7   3        444.59        418.98         6.75 o
   3   7   3        241.69        252.17         7.22 o
   4   7   3         50.72         50.92         4.42 o
   5   7   3         12.21          8.04         2.17 o
   6   7   3        539.59        558.57        10.85 o
  -9   8   3         39.70         68.81         4.89 o
  -8   8   3        502.22        518.14        12.71 o
  -7   8   3         94.02         85.51         5.54 o
  -6   8   3          5.00          6.42         2.14 o
  -5   8   3        172.03        164.96         6.18 o
  -4   8   3         92.67         95.03         5.32 o
  -3   8   3        470.34        457.58         7.48 o
  -2   8   3         10.94         11.17         1.67 o
  -1   8   3        482.34        479.42         9.54 o
   0   8   3         76.34         72.67         4.21 o
   1   8   3        348.07        343.61         6.19 o
   2   8   3        307.08        301.01         6.43 o
   3   8   3        553.48        550.16        10.57 o
   4   8   3        228.82        231.46         7.13 o
   5   8   3         26.57         24.65         3.07 o
  -8   9   3        219.92        222.14        12.60 o
  -7   9   3        362.86        374.52        10.58 o
  -6   9   3        117.95        127.81         6.52 o
  -5   9   3         19.92         29.26         3.56 o
  -4   9   3        973.07        947.34        16.94 o
  -3   9   3        481.86        449.59         8.02 o
  -2   9   3        406.60        401.26         8.97 o
  -1   9   3         59.04         63.52         4.14 o
   0   9   3         60.11         56.81         4.68 o
   1   9   3         11.34         13.57         2.84 o
   2   9   3        319.06        340.45        10.59 o
   3   9   3          8.95          6.67         2.71 o
   4   9   3         94.00         90.14         5.49 o
  -7  10   3        111.28        118.05         7.26 o
  -6  10   3        115.00        123.24         7.10 o
  -5  10   3        145.71        147.43         7.30 o
  -4  10   3        126.04        135.39        16.04 o
  -3  10   3          0.68          3.16         5.15 o
  -2  10   3        297.51        292.94         8.14 o
  -1  10   3        499.95        494.19        12.39 o
   0  10   3        261.23        294.89         9.63 o
   1  10   3        488.47        514.70        13.50 o
   2  10   3          0.91         -2.76         2.76 o
  -6  11   3          9.58         13.12         4.08 o
  -5  11   3         35.86         40.42        10.31 o
  -4  11   3        530.21        554.95        19.56 o
  -3  11   3         99.74         87.88        12.41 o
  -2  11   3         70.81         82.26        11.53 o
  -1  11   3         61.33         75.57         5.94 o
   0  11   3        274.44        289.68        12.37 o
  -1 -11   4          6.87          3.68         2.53 o
   0 -11   4         10.86         13.57         4.16 o
   1 -11   4        275.25        298.16        12.70 o
   2 -11   4         65.16         73.91        10.85 o
   3 -11   4        187.73        171.16        14.51 o
   4 -11   4        429.56        387.54        21.97 o
   5 -11   4          2.18          6.24         5.15 o
  -3 -10   4         30.25         29.57         3.18 o
  -2 -10   4        191.26        206.20         6.73 o
  -1 -10   4         18.14         15.27         2.62 o
   0 -10   4        502.69        486.22        10.73 o
   1 -10   4        631.79        653.09        27.53 o
   2 -10   4        553.19        567.45        25.23 o
   3 -10   4        384.72        353.71        19.39 o
   4 -10   4        327.55        324.76        13.26 o
   5 -10   4          8.38          6.29         2.77 o
   6 -10   4        169.97        201.75         8.70 o
   7 -10   4        167.24        183.65         8.21 o
  -5  -9   4         32.53         26.44         3.02 o
  -4  -9   4         27.79         34.33         3.52 o
  -3  -9   4          0.63          1.09         1.55 o
  -2  -9   4         35.47         31.33         2.54 o
  -1  -9   4        144.71        141.08         4.24 o
   0  -9   4        907.42        888.73        19.64 o
   1  -9   4         71.48         69.78         4.06 o
   2  -9   4          1.24          0.75         2.98 o
   3  -9   4          1.04          1.85         1.78 o
   4  -9   4         13.11         13.64         2.65 o
   5  -9   4        244.07        223.96         6.72 o
   6  -9   4         45.26         45.68         3.78 o
   7  -9   4        163.90        174.08         6.77 o
   8  -9   4         48.67         51.89         4.42 o
  -6  -8   4         56.13         48.46         3.72 o
  -5  -8   4         40.67         40.54         3.48 o
  -4  -8   4        477.68        482.62         9.89 o
  -3  -8   4         15.09          9.75         1.75 o
  -2  -8   4        293.67        299.33         5.87 o
  -1  -8   4         51.06         49.97         2.74 o
   0  -8   4        213.34        211.60         6.12 o
   1  -8   4        165.16        174.41         5.12 o
   2  -8   4          2.43          1.99         1.19 o
   3  -8   4        413.52        386.13         7.73 o
   4  -8   4         53.09         70.76         4.03 o
   5  -8   4       1200.71       1103.81        18.85 o
   6  -8   4          1.61          2.58         1.69 o
   7  -8   4          1.02         -0.40         1.72 o
   8  -8   4        145.53        145.65         6.72 o
   9  -8   4          6.18          5.95         4.17 o
  -7  -7   4          4.97          2.49         2.33 o
  -6  -7   4        150.12        160.42         5.78 o
  -5  -7   4          2.40          1.90         1.51 o
  -4  -7   4        730.40        700.66        10.09 o
  -3  -7   4        738.99        751.86        10.11 o
  -2  -7   4         50.78         53.04         2.76 o
  -1  -7   4         25.08         25.54         1.97 o
   0  -7   4          1.64          1.81         1.03 o
   1  -7   4       1134.99       1066.59        10.57 o
   2  -7   4          1.45          0.41         0.64 o
   3  -7   4       1095.92       1010.69        13.89 o
   4  -7   4         74.38         96.06         3.49 o
   5  -7   4       1180.41       1089.96        13.94 o
   6  -7   4         15.04         22.27         2.55 o
   7  -7   4        279.67        257.31         7.02 o
   8  -7   4          0.72         -0.20         1.94 o
   9  -7   4         87.77         64.50         5.16 o
  -8  -6   4         31.87         21.27         5.11 o
  -7  -6   4         20.45         18.43         2.52 o
  -6  -6   4        360.70        344.35         7.24 o
  -5  -6   4        107.32        119.18         5.13 o
  -4  -6   4        403.43        376.43         6.65 o
  -3  -6   4         60.16         53.05         3.55 o
  -2  -6   4        145.01        147.24         3.56 o
  -1  -6   4        880.19        887.14         8.91 o
   0  -6   4        263.97        235.12         3.67 o
   1  -6   4        116.26         96.23         2.34 o
   2  -6   4        537.83        529.38         6.45 o
   3  -6   4        462.80        422.66         7.06 o
   4  -6   4         20.24         21.30         1.76 o
   5  -6   4          3.00          1.17         1.05 o
   6  -6   4        405.61        390.89         7.08 o
   7  -6   4         74.44         71.79         3.57 o
   8  -6   4         25.39         28.11         3.30 o
   9  -6   4        251.74        258.29         8.43 o
  -8  -5   4          0.97          0.39         1.80 o
  -7  -5   4       1019.39        981.65        13.44 o
  -6  -5   4          2.38          5.06         1.40 o
  -5  -5   4         21.94         23.97         2.07 o
  -4  -5   4          2.76          2.95         1.06 o
  -3  -5   4        283.35        297.45         5.18 o
  -2  -5   4       1675.54       1689.31        14.96 o
  -1  -5   4        139.44        146.75         2.32 o
   0  -5   4          2.21          5.67         1.11 o
   1  -5   4       3982.29       4114.60        46.66 o
   2  -5   4       1011.16       1061.42         9.63 o
   3  -5   4          0.91          0.66         0.27 o
   4  -5   4        507.89        514.95         6.57 o
   5  -5   4          0.97          1.65         0.88 o
   6  -5   4          2.06          1.63         1.04 o
   7  -5   4       2028.35       2002.88        22.24 o
   8  -5   4         73.69         64.82         3.88 o
   9  -5   4         13.38         11.94         2.52 o
  10  -5   4          4.75          2.93         4.05 o
  -9  -4   4         86.40         78.47         4.88 o
  -8  -4   4        252.49        269.08         6.60 o
  -7  -4   4        205.03        204.39         5.38 o
  -6  -4   4        114.24        107.03         5.15 o
  -5  -4   4        415.47        398.06         6.53 o
  -4  -4   4        234.53        262.43         6.18 o
  -3  -4   4       1224.61       1135.16         9.72 o
  -2  -4   4       4444.61       4603.07        32.00 o
  -1  -4   4       2381.05       2540.94        17.37 o
   0  -4   4       2592.88       2582.66        20.50 o
   1  -4   4        397.09        405.68         6.11 o
   2  -4   4       1031.59       1111.62         9.14 o
   3  -4   4        626.80        661.06         7.35 o
   4  -4   4          2.16          8.81         1.06 o
   5  -4   4          2.15          2.24         0.78 o
   6  -4   4        172.07        184.24         3.88 o
   7  -4   4        686.27        691.36        13.26 o
   8  -4   4        177.53        192.26         5.60 o
   9  -4   4          1.85          1.07         1.67 o
  10  -4   4         68.49         66.07         4.81 o
  -9  -3   4        234.11        242.52         7.00 o
  -8  -3   4          1.57          1.18         1.52 o
  -7  -3   4         67.87         70.00         3.40 o
  -6  -3   4       1182.36       1188.01        11.96 o
  -5  -3   4        482.11        482.73         5.96 o
  -4  -3   4          1.74          1.51         0.69 o
  -3  -3   4         41.64         34.33         1.02 o
  -2  -3   4        988.29       1078.23         7.84 o
  -1  -3   4       4356.68       4184.38        27.23 o
   0  -3   4       1546.31       1715.00        12.25 o
   1  -3   4        239.17        300.93         2.80 o
   2  -3   4         91.39         85.63         1.11 o
   3  -3   4        110.13        120.49         2.22 o
   4  -3   4        277.89        256.26         3.67 o
   5  -3   4       1030.76       1055.07        10.73 o
   6  -3   4        216.59        218.81         4.65 o
   7  -3   4        283.77        259.35         6.54 o
   8  -3   4        820.10        820.65        14.61 o
   9  -3   4        446.07        427.94        12.30 o
  10  -3   4          1.25          2.76         3.05 o
 -10  -2   4        559.07        567.42        10.93 o
  -9  -2   4          0.65          0.83         1.63 o
  -8  -2   4          2.81          1.25         1.41 o
  -7  -2   4          0.64          0.63         0.87 o
  -6  -2   4        463.78        477.41         5.10 o
  -5  -2   4         61.75         51.44         2.32 o
  -4  -2   4        256.59        266.19         3.18 o
  -3  -2   4       2043.08       2132.30        15.61 o
  -2  -2   4         11.94          6.16         0.43 o
  -1  -2   4        203.97        201.84         2.38 o
   0  -2   4        544.88        484.09         4.22 o
   1  -2   4        724.04        724.96         5.26 o
   2  -2   4        166.44        184.36         1.75 o
   3  -2   4        475.17        474.18         5.09 o
   4  -2   4       4474.49       4501.12        35.77 o
   5  -2   4        243.14        249.32         3.59 o
   6  -2   4         45.17         52.05         3.36 o
   7  -2   4        102.80         90.83         4.75 o
   8  -2   4        571.60        579.08        11.99 o
   9  -2   4        423.54        419.63        10.47 o
  10  -2   4        315.16        296.21        10.93 o
 -10  -1   4        129.97        125.19         6.18 o
  -9  -1   4         97.69        102.65         5.60 o
  -8  -1   4         52.25         54.84         2.89 o
  -7  -1   4         15.95         17.53         1.09 o
  -6  -1   4        117.04        121.22         2.21 o
  -5  -1   4         40.46         34.24         1.13 o
  -4  -1   4        718.91        726.17         5.90 o
  -3  -1   4       6146.62       6062.28        37.25 o
  -2  -1   4          0.92         -0.29         0.29 o
  -1  -1   4        274.31        262.21         2.33 o
   0  -1   4       4515.44       4548.78        30.00 o
   1  -1   4         48.87         51.57         1.25 o
   2  -1   4         13.50         13.74         0.77 o
   3  -1   4       2236.90       2277.16        18.13 o
   4  -1   4        157.44        141.39         2.09 o
   5  -1   4          0.88          1.68         0.55 o
   6  -1   4        982.71        975.50        15.79 o
   7  -1   4        269.43        260.20         8.23 o
   8  -1   4         16.14         15.53         3.46 o
   9  -1   4         23.21         18.17         3.65 o
  10  -1   4         33.67         33.08         4.78 o
 -10   0   4        105.34        108.12         6.20 o
  -9   0   4        681.37        688.86         9.14 o
  -8   0   4         88.38         86.80         2.33 o
  -7   0   4        734.77        684.59         6.18 o
  -6   0   4       2500.00       2505.88        16.84 o
  -5   0   4         35.73         68.62         1.56 o
  -4   0   4        788.45        755.63         6.38 o
  -3   0   4        126.36        127.40         2.65 o
  -2   0   4         42.83         65.05         1.12 o
  -1   0   4        400.30        361.01         3.33 o
   0   0   4         91.10         78.16         1.09 o
   1   0   4       2254.43       2127.90        14.72 o
   2   0   4        190.24        197.33         2.80 o
   3   0   4        276.03        270.50         3.35 o
   4   0   4        819.38        878.20         8.51 o
   5   0   4         48.04         43.08         2.29 o
   6   0   4         35.96         28.79         2.71 o
   7   0   4        170.36        164.68         4.40 o
   8   0   4        149.60        143.18         7.15 o
   9   0   4        110.73        123.18         7.87 o
  10   0   4         19.78         14.98         4.72 o
 -10   1   4          0.69         -1.74         2.27 o
  -9   1   4         61.93         57.96         3.14 o
  -8   1   4         38.60         41.51         1.82 o
  -7   1   4        253.52        246.18         3.24 o
  -6   1   4         67.19         64.36         1.70 o
  -5   1   4         30.14         29.67         1.20 o
  -4   1   4        584.42        703.65         7.15 o
  -3   1   4       2466.02       2431.08        19.58 o
  -2   1   4        169.84        161.47         3.44 o
  -1   1   4      12961.22      12767.21       108.63 o
   0   1   4         85.06         96.77         1.44 o
   1   1   4      48753.44      48459.27       597.90 o
   2   1   4         62.19         47.40         1.24 o
   3   1   4       1004.03       1030.00         9.59 o
   4   1   4       1291.76       1317.13        13.76 o
   5   1   4        313.44        315.18         5.29 o
   6   1   4         15.27         14.52         1.48 o
   7   1   4        484.76        480.36        11.28 o
   8   1   4        325.52        327.11         8.49 o
   9   1   4         99.99        113.71         7.48 o
 -11   2   4          7.25          4.66         1.83 o
 -10   2   4        109.13        118.88         4.48 o
  -9   2   4        120.16        131.93         3.95 o
  -8   2   4        137.98        126.00         2.22 o
  -7   2   4        110.13        106.86         1.87 o
  -6   2   4       1201.08       1195.50         8.99 o
  -5   2   4          5.96          2.17         0.46 o
  -4   2   4        364.57        391.12         3.79 o
  -3   2   4       1537.67       1535.09        12.43 o
  -2   2   4        109.93        109.36         1.88 o
  -1   2   4       2054.20       2126.95        14.84 o
   0   2   4        118.05        119.47         1.95 o
   1   2   4        391.84        388.60         4.13 o
   2   2   4       1545.64       1725.56        12.87 o
   3   2   4         63.14         53.71         1.42 o
   4   2   4        248.49        262.03         5.09 o
   5   2   4        640.75        636.12         7.60 o
   6   2   4         44.97         50.26         2.58 o
   7   2   4        135.01        129.07         4.78 o
   8   2   4        191.68        192.83         6.64 o
   9   2   4        166.66        169.08        12.17 o
 -11   3   4        184.47        195.77         7.66 o
 -10   3   4        737.30        751.58        13.70 o
  -9   3   4       1028.70       1013.55        17.29 o
  -8   3   4          4.70          3.18         1.49 o
  -7   3   4        831.92        814.62         8.01 o
  -6   3   4        134.55        145.11         2.46 o
  -5   3   4        377.17        405.54         4.34 o
  -4   3   4       2330.44       2423.89        32.00 o
  -3   3   4       2238.50       2283.98        21.20 o
  -2   3   4        996.98        970.09         9.95 o
  -1   3   4        321.21        337.16         4.40 o
   0   3   4          1.07          2.33         0.44 o
   1   3   4        948.77       1059.50         9.57 o
   2   3   4        530.71        583.79         5.83 o
   3   3   4        978.64        970.88         8.94 o
   4   3   4        162.98        163.79         3.55 o
   5   3   4        449.96        412.56         6.53 o
   6   3   4        499.90        498.69         7.76 o
   7   3   4         12.13         10.19         1.93 o
   8   3   4        261.31        251.64         7.32 o
 -10   4   4          8.00          6.67         2.01 o
  -9   4   4         82.07         84.71         4.38 o
  -8   4   4        160.05        178.46         5.46 o
  -7   4   4        276.26        287.87        15.48 o
  -6   4   4          8.19          6.46         0.89 o
  -5   4   4        378.80        327.14         4.33 o
  -4   4   4        378.81        344.28         4.34 o
  -3   4   4        734.44        762.69         9.55 o
  -2   4   4       2905.19       2859.18        24.34 o
  -1   4   4          2.25          5.96         0.57 o
   0   4   4         33.24         26.40         1.33 o
   1   4   4       1499.52       1599.57        13.15 o
   2   4   4        266.02        270.16         3.87 o
   3   4   4         49.96         39.57         1.71 o
   4   4   4         86.46         93.42         5.27 o
   5   4   4         50.59         49.42         3.31 o
   6   4   4         42.61         54.00         3.05 o
   7   4   4        143.10        149.50         8.99 o
   8   4   4          1.89          3.56         2.58 o
 -10   5   4          6.78          6.68         2.27 o
  -9   5   4        101.16        107.14         4.84 o
  -8   5   4         33.53         27.23         2.82 o
  -7   5   4        138.08        148.97         8.27 o
  -6   5   4       3232.18       3016.52        37.29 o
  -5   5   4        892.89        903.42        10.72 o
  -4   5   4        649.11        590.31        16.08 o
  -3   5   4         15.78         35.83         1.83 o
  -2   5   4        665.84        659.98         6.14 o
  -1   5   4        169.12        172.14         2.66 o
   0   5   4       2326.04       2436.59        19.17 o
   1   5   4        633.42        619.29         7.01 o
   2   5   4          2.28          1.82         0.66 o
   3   5   4          1.41          0.76         0.94 o
   4   5   4         14.95         15.07         1.81 o
   5   5   4         14.67         17.70         2.15 o
   6   5   4          0.49          1.13         1.70 o
   7   5   4          6.24          1.80         2.05 o
 -10   6   4        304.48        285.46         8.08 o
  -9   6   4        251.28        227.96         6.78 o
  -8   6   4        405.12        426.17        10.13 o
  -7   6   4        277.57        285.44         7.84 o
  -6   6   4        137.65        150.09         5.44 o
  -5   6   4         22.06         28.32         1.84 o
  -4   6   4         98.18         97.54         4.55 o
  -3   6   4          9.66          9.79         1.47 o
  -2   6   4        286.50        317.03         3.88 o
  -1   6   4        620.63        693.28         7.55 o
   0   6   4        786.53        786.50         7.96 o
   1   6   4        858.30        840.63         9.76 o
   2   6   4        167.65        173.08         3.92 o
   3   6   4         40.20         45.04         2.75 o
   4   6   4       2418.56       2379.80        25.70 o
   5   6   4         49.42         42.76         3.57 o
   6   6   4         74.29         70.19         5.94 o
   7   6   4         11.57         11.67         3.67 o
 -10   7   4         16.26         15.56         4.15 o
  -9   7   4        181.29        188.51         6.68 o
  -8   7   4        106.48        102.88         5.87 o
  -7   7   4          1.74          3.17         1.88 o
  -6   7   4        983.09        939.22        16.39 o
  -5   7   4          5.10          6.14         1.81 o
  -4   7   4         36.53         34.19         3.63 o
  -3   7   4         60.64         59.74         2.70 o
  -2   7   4        714.81        711.36        10.55 o
  -1   7   4        243.74        232.14         5.83 o
   0   7   4         72.26         73.13         2.74 o
   1   7   4        151.29        158.78         3.82 o
   2   7   4        561.60        563.56         8.15 o
   3   7   4         51.01         54.22         3.66 o
   4   7   4        270.57        262.86         7.20 o
   5   7   4         14.80         12.84         2.42 o
   6   7   4         98.65        107.34         5.49 o
  -9   8   4        872.03        918.68        18.17 o
  -8   8   4         37.83         57.75         5.45 o
  -7   8   4        361.87        366.26        10.16 o
  -6   8   4        211.20        198.57         7.04 o
  -5   8   4         73.70         86.91         5.13 o
  -4   8   4        502.24        492.21         9.17 o
  -3   8   4        609.74        603.03         9.04 o
  -2   8   4        269.69        260.65         5.55 o
  -1   8   4         15.13         14.31         2.12 o
   0   8   4         28.48         37.81         3.11 o
   1   8   4        257.07        230.34         5.41 o
   2   8   4          4.31          3.32         1.48 o
   3   8   4          1.83          0.00         1.73 o
   4   8   4         57.58         67.17         4.59 o
   5   8   4         74.51         65.64         4.43 o
  -8   9   4          3.90          1.72         2.40 o
  -7   9   4        391.80        381.95        10.75 o
  -6   9   4         13.61         10.50         2.63 o
  -5   9   4        277.38        267.12         8.40 o
  -4   9   4        167.09        179.24         6.68 o
  -3   9   4         92.12         93.23         4.94 o
  -2   9   4         38.91         30.98         3.00 o
  -1   9   4         15.76         17.07         2.51 o
   0   9   4        302.82        293.06         9.02 o
   1   9   4        350.41        347.55        10.24 o
   2   9   4          8.57          9.89         3.18 o
   3   9   4         54.38         62.73         5.76 o
   4   9   4         78.36         90.19        13.02 o
  -7  10   4        176.21        201.54         8.45 o
  -6  10   4          7.69          7.32         2.78 o
  -5  10   4        218.48        199.86         9.79 o
  -4  10   4         14.19         15.14         4.62 o
  -3  10   4        155.40        154.98        10.37 o
  -2  10   4        198.60        193.59         6.68 o
  -1  10   4         28.13         26.17         3.64 o
   0  10   4         45.65         42.72         5.31 o
   1  10   4        896.68        919.40        19.31 o
   2  10   4         66.40         55.96         7.05 o
  -5  11   4          9.52          4.75         6.44 o
  -4  11   4        209.26        219.05        12.36 o
  -3  11   4        193.39        192.52        15.80 o
  -2  11   4        110.44        116.84        13.83 o
  -1  11   4         33.21         25.53         3.86 o
   0  11   4         31.12         31.06         4.50 o
  -1 -11   5        196.10        199.89         7.71 o
   0 -11   5        420.12        461.01        16.38 o
   1 -11   5         49.71         47.42         6.28 o
   2 -11   5        662.30        663.81        19.37 o
   3 -11   5          4.30         -0.20         4.27 o
   4 -11   5        253.31        285.28        18.85 o
   5 -11   5        377.78        418.26        23.40 o
  -3 -10   5        139.23        123.85         5.20 o
  -2 -10   5         93.53         98.20         5.35 o
  -1 -10   5        334.96        305.89         7.76 o
   0 -10   5          6.99          7.78         2.01 o
   1 -10   5         85.75         94.50         7.62 o
   2 -10   5        168.80        203.71        14.51 o
   3 -10   5         47.44         36.96         7.53 o
   4 -10   5        184.51        183.75        12.75 o
   5 -10   5          1.45          1.95         2.04 o
   6 -10   5        113.03        114.74         7.78 o
   7 -10   5        252.78        291.27         8.80 o
  -5  -9   5         26.46         20.67         3.02 o
  -4  -9   5        175.50        176.13         5.56 o
  -3  -9   5        117.10        123.12         4.81 o
  -2  -9   5         20.22         14.48         2.08 o
  -1  -9   5         29.56         25.37         2.37 o
   0  -9   5         18.10         21.76         2.40 o
   1  -9   5         16.79         23.88         3.25 o
   2  -9   5       1463.07       1427.09        30.19 o
   3  -9   5         68.08         70.64         6.67 o
   4  -9   5        347.61        342.04         8.04 o
   5  -9   5        406.65        414.28         9.25 o
   6  -9   5         97.05        115.95         5.96 o
   7  -9   5         35.87         38.04         3.98 o
   8  -9   5          0.58         -0.79         2.74 o
  -6  -8   5         75.22         70.72         4.36 o
  -5  -8   5         36.01         28.52         2.75 o
  -4  -8   5         80.12         63.24         3.53 o
  -3  -8   5          6.38          5.01         1.54 o
  -2  -8   5         63.65         62.20         3.13 o
  -1  -8   5        729.33        734.00        10.43 o
   0  -8   5        248.78        243.64         5.14 o
   1  -8   5        604.89        613.75        10.73 o
   2  -8   5        367.26        368.47         7.39 o
   3  -8   5        532.39        496.33         8.19 o
   4  -8   5        326.36        298.08         6.26 o
   5  -8   5        146.52        149.50         5.41 o
   6  -8   5         92.14        116.25         5.48 o
   7  -8   5        248.31        255.48         7.43 o
   8  -8   5         82.11         79.82         8.79 o
  -7  -7   5         13.11         11.41         3.65 o
  -6  -7   5        111.24        113.66         6.23 o
  -5  -7   5        186.52        184.52         5.40 o
  -4  -7   5          3.64          4.23         1.45 o
  -3  -7   5        383.49        352.61         6.43 o
  -2  -7   5         58.98         57.06         2.81 o
  -1  -7   5         57.43         52.04         2.71 o
   0  -7   5        433.86        442.71         6.26 o
   1  -7   5        168.34        179.40         3.35 o
   2  -7   5         36.18         39.10         1.63 o
   3  -7   5       1143.86       1095.25        14.80 o
   4  -7   5        110.14        106.25         3.59 o
   5  -7   5        121.08        145.08         4.25 o
   6  -7   5        127.34        111.97         4.19 o
   7  -7   5        357.96        341.15         8.19 o
   8  -7   5        114.32        115.65         6.77 o
   9  -7   5        144.03        135.73         7.33 o
  -8  -6   5        273.96        303.97        13.83 o
  -7  -6   5         52.65         47.11         3.49 o
  -6  -6   5         49.27         45.16         3.04 o
  -5  -6   5        150.85        135.76         4.40 o
  -4  -6   5        971.49        922.72        11.62 o
  -3  -6   5          0.74         -0.28         0.94 o
  -2  -6   5         78.25        101.76         3.02 o
  -1  -6   5         79.95         90.17         2.31 o
   0  -6   5        115.15         73.46         2.75 o
   1  -6   5        143.04        138.77         3.09 o
   2  -6   5        236.21        221.28         3.48 o
   3  -6   5          9.43          6.81         0.94 o
   4  -6   5         52.22         49.24         2.56 o
   5  -6   5        191.21        198.56         4.69 o
   6  -6   5       2122.11       1944.81        21.69 o
   7  -6   5        459.78        440.30         8.03 o
   8  -6   5        917.78        891.57        16.56 o
   9  -6   5         45.45         39.63         4.95 o
  -8  -5   5        179.73        170.33         6.03 o
  -7  -5   5         12.01          7.54         1.93 o
  -6  -5   5       1101.89       1077.76        14.80 o
  -5  -5   5         82.59         90.90         3.60 o
  -4  -5   5        472.95        468.68         7.20 o
  -3  -5   5        782.19        757.96         8.76 o
  -2  -5   5       1147.88       1168.23        11.46 o
  -1  -5   5        546.69        492.31         4.76 o
   0  -5   5        358.70        422.92         4.34 o
   1  -5   5        198.16        174.36         3.59 o
   2  -5   5       5544.51       5452.02        39.51 o
   3  -5   5        214.14        213.20         3.65 o
   4  -5   5         11.75          9.96         1.04 o
   5  -5   5          0.86          5.66         1.00 o
   6  -5   5        232.19        223.70         5.03 o
   7  -5   5        131.73        128.47         4.70 o
   8  -5   5         63.91         57.13         4.96 o
   9  -5   5         60.35         51.56         4.67 o
  10  -5   5        171.39        160.51        16.27 o
  -9  -4   5          2.06          0.17         1.93 o
  -8  -4   5        165.63        166.06         5.53 o
  -7  -4   5          9.98          6.24         1.69 o
  -6  -4   5       1142.26       1102.02        13.20 o
  -5  -4   5          9.07          9.17         1.24 o
  -3  -4   5        451.84        465.83         5.64 o
  -2  -4   5       3990.62       3997.03        26.00 o
  -1  -4   5        144.82        128.45         1.83 o
   0  -4   5       1174.40       1207.16         9.90 o
   1  -4   5        435.98        445.25         4.04 o
   2  -4   5        987.59        998.69         7.43 o
   3  -4   5        956.80        980.33         9.09 o
   4  -4   5        331.84        337.32         4.93 o
   5  -4   5        997.67       1087.37        12.45 o
   6  -4   5         24.20         24.63         1.76 o
   7  -4   5          2.48          1.09         1.29 o
   8  -4   5         45.25         42.57         3.40 o
   9  -4   5          5.13          4.30         2.08 o
  10  -4   5        101.04         98.75         7.35 o
  -9  -3   5        307.95        335.28         7.42 o
  -8  -3   5          5.61          7.07         1.76 o
  -7  -3   5        117.75        119.65         3.78 o
  -6  -3   5         55.66         66.79         2.85 o
  -5  -3   5         95.46        105.20         2.63 o
  -4  -3   5         20.84         20.58         1.28 o
  -3  -3   5          3.98          3.50         0.57 o
  -2  -3   5          5.27          6.15         0.57 o
  -1  -3   5       5885.22       5988.76        40.38 o
   0  -3   5         21.33         16.95         0.69 o
   1  -3   5       1259.97       1261.18         8.93 o
   2  -3   5       1327.71       1385.94         9.61 o
   3  -3   5        562.17        616.26         6.44 o
   4  -3   5       4546.21       4627.41        39.19 o
   5  -3   5       2653.95       2730.37        26.93 o
   6  -3   5        387.88        407.03         7.29 o
   7  -3   5        100.16         96.51         4.66 o
   8  -3   5        134.03        140.96         6.00 o
   9  -3   5        105.54        100.21         6.85 o
  10  -3   5         87.97         84.01         6.79 o
 -10  -2   5        105.29        110.10         4.96 o
  -9  -2   5        288.58        316.79         6.86 o
  -8  -2   5        199.78        193.94         4.71 o
  -7  -2   5        131.50        128.96         3.49 o
  -6  -2   5        178.43        184.29         3.01 o
  -5  -2   5         22.55         29.43         1.54 o
  -4  -2   5         34.94         24.01         1.03 o
  -3  -2   5         87.95         63.54         1.42 o
  -2  -2   5        333.13        356.02         3.06 o
  -1  -2   5        252.62        284.13         2.90 o
   0  -2   5       2666.70       2924.90        19.03 o
   1  -2   5         17.41         22.23         0.68 o
   2  -2   5       1751.85       1754.74        14.08 o
   3  -2   5        430.25        484.34         4.85 o
   4  -2   5        226.48        286.68         3.55 o
   5  -2   5          1.46          1.05         0.60 o
   6  -2   5        100.92        101.93         4.18 o
   7  -2   5        610.69        613.51        16.37 o
   8  -2   5          8.13         10.85         2.32 o
   9  -2   5        341.20        344.81        11.06 o
  10  -2   5         17.39         18.73         4.10 o
 -10  -1   5         56.73         56.78         4.00 o
  -9  -1   5        245.65        244.52         5.35 o
  -8  -1   5        403.09        413.95         5.88 o
  -7  -1   5        165.21        159.41         2.71 o
  -6  -1   5         37.60         40.71         1.66 o
  -5  -1   5        647.36        591.30         4.83 o
  -4  -1   5       1363.88       1422.04        10.60 o
  -3  -1   5        441.13        498.38         4.19 o
  -2  -1   5       1124.58       1127.47         9.53 o
  -1  -1   5          2.50          8.20         0.44 o
   0  -1   5       7642.49       7868.44        54.66 o
   1  -1   5       5026.28       5097.28        43.71 o
   2  -1   5       5936.84       5988.60        42.35 o
   3  -1   5         47.32         44.88         1.38 o
   4  -1   5        172.78        219.74         2.85 o
   5  -1   5         12.46         18.81         1.23 o
   6  -1   5        199.01        184.32         4.11 o
   7  -1   5       1186.39       1211.60        18.71 o
   8  -1   5        223.25        212.72         7.54 o
   9  -1   5       1216.85       1163.95        19.85 o
  10  -1   5         62.72         53.96         6.92 o
 -10   0   5         98.93         98.75         5.85 o
  -9   0   5        140.13        135.94         3.30 o
  -8   0   5         11.55         13.93         0.92 o
  -7   0   5        434.12        442.50         4.69 o
  -6   0   5         87.91         97.08         2.78 o
  -5   0   5        519.71        595.58         5.70 o
  -4   0   5       1196.65       1292.10         9.85 o
  -3   0   5        782.32        804.66         6.15 o
  -2   0   5       4780.10       4774.94        38.08 o
  -1   0   5          5.63          5.30         0.38 o
   0   0   5       3310.94       3090.96        23.54 o
   1   0   5         14.69         19.27         0.63 o
   2   0   5       1447.01       1401.89        11.65 o
   3   0   5         38.00         34.82         1.48 o
   4   0   5       1424.35       1438.61        12.57 o
   5   0   5        424.61        432.02         6.58 o
   6   0   5         77.26         78.72         3.06 o
   7   0   5       1210.09       1195.12        14.63 o
   8   0   5        418.10        412.61        10.07 o
   9   0   5          1.72          1.33         2.53 o
 -10   1   5        220.24        226.62         8.86 o
  -9   1   5        169.88        175.86         3.79 o
  -8   1   5         31.60         28.64         1.45 o
  -7   1   5       1583.75       1609.64        11.45 o
  -6   1   5       1444.06       1420.13        11.19 o
  -5   1   5         16.02         14.21         0.89 o
  -4   1   5        133.67        113.22         2.03 o
  -3   1   5       2038.93       1951.32        14.75 o
  -2   1   5       1603.89       1825.93        16.76 o
  -1   1   5      16364.90      16119.04       207.39 o
   0   1   5         28.81         16.33         0.70 o
   1   1   5        152.02        157.74         2.07 o
   2   1   5       1113.26       1251.67        11.49 o
   3   1   5       2217.07       2262.22        21.32 o
   4   1   5        768.54        802.89        10.21 o
   5   1   5        212.42        207.43         4.65 o
   6   1   5        338.83        358.17         5.83 o
   7   1   5          1.14          0.88         1.31 o
   8   1   5          2.61          1.77         2.31 o
   9   1   5        122.10        133.62        13.77 o
 -11   2   5         28.99         32.28         2.78 o
 -10   2   5        309.60        310.05        14.03 o
  -9   2   5        378.06        370.99         6.05 o
  -8   2   5        724.45        731.59         6.13 o
  -7   2   5         92.37         90.71         1.79 o
  -6   2   5        263.96        291.42         3.40 o
  -5   2   5       1637.71       1577.49        12.13 o
  -4   2   5          4.71          0.59         0.37 o
  -3   2   5         51.74         50.64         1.37 o
  -2   2   5         25.19         28.10         1.52 o
  -1   2   5       4538.45       4573.59        43.01 o
   0   2   5       2118.36       2126.27        18.16 o
   1   2   5        430.22        513.91         5.71 o
   2   2   5       3172.38       3171.36        25.03 o
   3   2   5        510.05        561.11         6.41 o
   4   2   5       2389.97       2431.86        24.02 o
   5   2   5        451.18        427.89         6.35 o
   6   2   5         32.27         38.81         2.36 o
   7   2   5         70.53         70.83         4.07 o
   8   2   5         54.60         54.81         3.93 o
   9   2   5        313.10        339.33        14.22 o
 -11   3   5        117.31        120.95         9.62 o
 -10   3   5          1.79          3.12         1.63 o
  -9   3   5         34.90         39.27         3.70 o
  -8   3   5          1.17          2.05         0.97 o
  -7   3   5         82.47         83.95         2.10 o
  -6   3   5        693.04        670.85         6.64 o
  -5   3   5       3680.71       3653.11        29.15 o
  -4   3   5        133.34        141.38         2.27 o
  -3   3   5        189.44        166.01         2.74 o
  -2   3   5       2788.91       2851.12        25.76 o
  -1   3   5        883.35        875.58         7.96 o
   0   3   5         95.33        134.89         2.70 o
   1   3   5       2766.56       2709.71        23.36 o
   2   3   5         41.14         33.49         1.51 o
   3   3   5        226.82        196.29         3.27 o
   4   3   5         70.52         65.69         2.51 o
   5   3   5          0.88          0.84         1.15 o
   6   3   5        206.62        199.89         5.15 o
   7   3   5          0.52         -1.48         1.48 o
   8   3   5        106.43        110.07         6.83 o
 -11   4   5         10.44         18.72         7.93 o
 -10   4   5        160.46        166.82         8.91 o
  -9   4   5        131.71        132.68         5.56 o
  -8   4   5        342.00        343.03         7.98 o
  -7   4   5         92.59         98.84         3.32 o
  -6   4   5       3174.20       3073.96        29.67 o
  -5   4   5         78.33         81.78         1.84 o
  -4   4   5       1152.93       1179.37        11.33 o
  -3   4   5       1273.18       1368.07        12.77 o
  -2   4   5        120.68        130.15         2.60 o
  -1   4   5       1951.03       1856.50        15.61 o
   0   4   5        526.31        509.80         6.01 o
   1   4   5       1158.20       1176.60        10.94 o
   2   4   5        358.59        354.69         5.12 o
   3   4   5          1.64         -0.51         0.62 o
   4   4   5         19.08         17.22         1.81 o
   5   4   5          1.10          1.62         1.26 o
   6   4   5        150.99        154.25         5.72 o
   7   4   5         79.72         73.84         4.23 o
   8   4   5         15.36         14.66         3.87 o
 -10   5   5        211.31        227.88         9.79 o
  -9   5   5        153.18        175.17         6.38 o
  -8   5   5        226.49        223.65         6.74 o
  -7   5   5         95.96        102.54         4.66 o
  -6   5   5       1306.28       1298.41        14.59 o
  -5   5   5        175.95        180.83         3.81 o
  -4   5   5          6.48          5.29         1.49 o
  -3   5   5        595.61        605.58         6.85 o
  -2   5   5         26.99         44.55         1.77 o
  -1   5   5        401.52        408.12         4.62 o
   0   5   5         45.59         46.96         1.72 o
   1   5   5       2195.79       2196.74        17.81 o
   2   5   5         38.34         34.08         2.17 o
   3   5   5         12.97         12.94         1.81 o
   4   5   5        100.67         97.23         4.57 o
   5   5   5        618.65        633.14        10.20 o
   6   5   5        568.20        598.72        10.44 o
   7   5   5         72.19         68.88         6.28 o
 -10   6   5         87.73         79.48         4.89 o
  -9   6   5        157.84        155.45         6.50 o
  -8   6   5        159.57        169.42         6.36 o
  -7   6   5         33.72         31.78         3.14 o
  -6   6   5        195.23        205.56         7.30 o
  -5   6   5          7.39          9.68         1.37 o
  -4   6   5         42.30         33.71         2.00 o
  -3   6   5        371.68        334.08         5.64 o
  -2   6   5        424.97        432.15         5.90 o
  -1   6   5       1063.87       1097.86        14.34 o
   0   6   5        346.45        407.63         5.10 o
   1   6   5        444.42        434.10         6.32 o
   2   6   5          3.86          4.80         1.13 o
   3   6   5        131.71        135.52         5.70 o
   4   6   5        743.89        717.33        10.97 o
   5   6   5         15.37         15.52         2.59 o
   6   6   5         88.00         90.46         4.95 o
 -10   7   5         20.58         12.44         4.21 o
  -9   7   5        265.54        264.63         9.23 o
  -8   7   5         24.99         16.32         2.98 o
  -7   7   5        443.08        411.61        10.16 o
  -6   7   5        367.52        351.90         9.05 o
  -5   7   5        561.08        547.10         9.47 o
  -4   7   5         28.03         32.21         2.82 o
  -3   7   5        177.56        176.26         4.21 o
  -2   7   5        359.87        354.92         6.29 o
  -1   7   5        374.88        366.51         5.79 o
   0   7   5        193.77        216.59         4.27 o
   1   7   5         43.45         39.81         2.31 o
   2   7   5        144.57        143.12         3.90 o
   3   7   5        822.18        813.07        12.09 o
   4   7   5          8.86          8.85         2.59 o
   5   7   5        279.27        305.45         8.38 o
   6   7   5         22.92         28.99         4.63 o
  -9   8   5        302.82        329.63        10.17 o
  -8   8   5         32.66         41.42         4.61 o
  -7   8   5         44.97         34.40         3.71 o
  -6   8   5        162.52        178.05         6.72 o
  -5   8   5        275.17        262.95         9.17 o
  -4   8   5          0.71          2.24         1.12 o
  -3   8   5          8.48          9.71         1.64 o
  -2   8   5        344.80        339.30         6.49 o
  -1   8   5         35.59         41.26         4.38 o
   0   8   5        185.87        190.26         6.02 o
   1   8   5       1164.65       1133.63        15.85 o
   2   8   5         35.77         34.45         3.83 o
   3   8   5         11.80          7.89         2.11 o
   4   8   5        213.13        211.01         6.98 o
   5   8   5         50.59         46.86        10.44 o
  -8   9   5        197.45        219.04         8.48 o
  -7   9   5          0.99          2.19         2.20 o
  -6   9   5          5.03          6.51         2.43 o
  -5   9   5       1301.52       1317.91        21.78 o
  -4   9   5        164.25        172.62         6.62 o
  -3   9   5        762.48        737.23        13.00 o
  -2   9   5         12.73         15.59         2.63 o
  -1   9   5         31.60         28.99         3.13 o
   0   9   5        275.74        271.84         7.78 o
   1   9   5        128.11        133.46        12.33 o
   2   9   5         78.04         81.15         7.43 o
   3   9   5         47.69         46.88         5.26 o
  -7  10   5         47.66         48.46         4.97 o
  -6  10   5         20.12         23.36         3.74 o
  -5  10   5        180.43        208.43         8.21 o
  -4  10   5        510.87        542.37        18.68 o
  -3  10   5          6.36          5.75         3.67 o
  -2  10   5          3.13          5.02         2.06 o
  -1  10   5         72.43         71.16         6.13 o
   0  10   5          0.58          1.79         2.35 o
   1  10   5         19.10         14.74         4.51 o
   2  10   5        295.28        296.19        13.08 o
  -5  11   5         15.30         16.14         8.27 o
  -4  11   5         27.48         27.64         5.98 o
  -3  11   5         30.56         43.74         9.29 o
  -2  11   5        101.75        122.60        14.38 o
  -1  11   5         41.05         48.45         5.01 o
  -1 -11   6          1.21         -1.45         3.37 o
   0 -11   6        228.48        230.01        11.42 o
   1 -11   6         36.89         30.02         5.27 o
   2 -11   6          0.86          1.22         4.07 o
   3 -11   6        586.89        598.10        27.73 o
   4 -11   6         20.65         14.10         6.58 o
   5 -11   6         72.95         59.13        11.19 o
  -3 -10   6         40.84         49.57         3.79 o
  -2 -10   6          5.35          4.04         2.40 o
  -1 -10   6         18.59         15.30         2.49 o
   0 -10   6         55.92         66.49         8.02 o
   1 -10   6         27.30         28.26         6.68 o
   2 -10   6        142.24        150.53         8.44 o
   3 -10   6        559.02        571.58        25.56 o
   4 -10   6          9.35         17.78         5.15 o
   5 -10   6         22.62         37.43         5.96 o
   6 -10   6         61.05         58.23         4.52 o
   7 -10   6         65.66         52.96         4.59 o
  -5  -9   6        221.10        221.68         7.13 o
  -4  -9   6         19.72         14.72         2.35 o
  -3  -9   6          0.72          6.50         1.77 o
  -2  -9   6        285.12        262.91         6.99 o
  -1  -9   6        515.68        495.71         8.56 o
   0  -9   6        731.00        720.36        11.65 o
   1  -9   6          8.32          5.03         2.11 o
   2  -9   6         15.34         24.06         4.73 o
   3  -9   6         44.78         43.51         5.25 o
   4  -9   6        152.30        135.58         5.34 o
   5  -9   6         91.89        110.26         6.00 o
   6  -9   6          5.56          9.43         2.31 o
   7  -9   6        183.26        186.31         8.77 o
   8  -9   6        227.12        280.01        10.99 o
  -6  -8   6         30.98         24.96         3.20 o
  -5  -8   6        147.89        150.39         5.46 o
  -4  -8   6         39.26         42.89         2.98 o
  -3  -8   6        127.92        131.12         4.44 o
  -2  -8   6          0.70         -0.75         1.12 o
  -1  -8   6        760.97        734.48        15.77 o
   0  -8   6        824.89        818.96        12.77 o
   1  -8   6         48.74         56.77         2.75 o
   2  -8   6          2.82          3.34         1.12 o
   3  -8   6          2.52          1.80         1.18 o
   4  -8   6        474.37        461.77         8.10 o
   5  -8   6        897.02        896.99        14.96 o
   6  -8   6        586.44        550.66        13.76 o
   7  -8   6        190.94        174.77         6.34 o
   8  -8   6          4.26          7.47         2.66 o
  -7  -7   6          1.78          1.36         2.16 o
  -6  -7   6          7.69          7.12         2.18 o
  -5  -7   6         22.70         20.35         2.27 o
  -4  -7   6        359.30        341.01         7.33 o
  -3  -7   6        372.35        352.48         6.45 o
  -2  -7   6        771.30        736.54         9.61 o
  -1  -7   6        572.49        529.26         8.07 o
   0  -7   6       1516.04       1502.07        15.02 o
   1  -7   6        938.98        860.96         8.04 o
   2  -7   6       3673.97       3504.51        26.92 o
   3  -7   6         39.06         40.36         2.17 o
   4  -7   6        276.63        278.63         5.76 o
   5  -7   6        871.82        887.62        12.23 o
   6  -7   6        897.31        844.90        12.11 o
   7  -7   6         12.83         10.89         2.19 o
   8  -7   6          9.91         10.37         2.70 o
   9  -7   6         39.75         42.33         5.28 o
  -8  -6   6         18.33          7.79         4.17 o
  -7  -6   6         13.99         10.65         2.22 o
  -6  -6   6        132.29        171.26         5.58 o
  -5  -6   6        645.04        612.03         9.35 o
  -4  -6   6       2017.13       1962.69        20.14 o
  -3  -6   6       1204.79       1352.80        14.70 o
  -2  -6   6        437.52        438.28         6.59 o
  -1  -6   6        166.25        161.83         3.38 o
   0  -6   6        280.38        290.40         3.80 o
   1  -6   6        230.44        240.96         3.28 o
   2  -6   6        661.92        633.72         6.57 o
   3  -6   6        600.77        631.58         7.07 o
   4  -6   6         62.89         63.41         2.88 o
   5  -6   6         16.79         16.82         1.75 o
   6  -6   6         44.46         70.92         3.85 o
   7  -6   6         41.07         37.99         3.11 o
   8  -6   6          1.72          5.08         1.85 o
   9  -6   6         75.72         78.52         6.18 o
  -8  -5   6        372.59        389.36         9.11 o
  -7  -5   6         21.00         15.18         2.27 o
  -6  -5   6        655.94        646.59         9.71 o
  -5  -5   6        306.64        288.07         5.41 o
  -4  -5   6         10.47         10.17         1.28 o
  -3  -5   6       1616.92       1607.37        15.23 o
  -2  -5   6       2253.64       2232.47        18.01 o
  -1  -5   6        125.49         92.96         2.45 o
   0  -5   6          6.12         12.34         0.78 o
   1  -5   6        587.02        654.96         5.71 o
   2  -5   6        741.12        691.54         5.81 o
   3  -5   6        154.83        159.89         2.82 o
   4  -5   6        420.60        427.98         6.00 o
   5  -5   6        337.55        306.38         5.15 o
   6  -5   6        154.50        159.91         4.32 o
   7  -5   6       1061.76       1026.95        15.08 o
   8  -5   6        171.13        167.89         5.81 o
   9  -5   6         14.55          9.39         2.42 o
  -9  -4   6         15.43         14.34         2.48 o
  -8  -4   6          2.05          0.86         1.63 o
  -7  -4   6       4309.41       4225.43        36.33 o
  -6  -4   6         38.38         40.98         2.44 o
  -5  -4   6          0.72         -0.64         0.83 o
  -4  -4   6         21.58         15.78         1.94 o
  -3  -4   6          2.22          0.67         0.49 o
  -2  -4   6         37.41         50.09         2.05 o
  -1  -4   6       1642.05       1765.85        14.21 o
   0  -4   6        698.29        634.37         5.37 o
   1  -4   6        297.21        307.23         3.00 o
   2  -4   6        851.91        898.94         6.51 o
   3  -4   6        924.88        893.89         8.49 o
   4  -4   6         84.08         86.50         2.50 o
   5  -4   6         46.67         29.12         2.76 o
   6  -4   6        402.37        382.94         6.06 o
   7  -4   6        268.75        255.15         6.20 o
   8  -4   6         62.73         63.40         4.26 o
   9  -4   6         41.18         26.67         3.19 o
  10  -4   6         24.11         20.21         8.61 o
  -9  -3   6         22.89         20.90         3.54 o
  -8  -3   6         81.70         84.31         4.07 o
  -7  -3   6         34.59         31.66         2.15 o
  -6  -3   6         23.82         33.27         2.06 o
  -5  -3   6       1000.86       1003.40        10.90 o
  -4  -3   6       1092.26       1142.29        10.12 o
  -3  -3   6        260.38        376.82         9.89 o
  -2  -3   6         31.08         28.77         1.13 o
  -1  -3   6       8828.51       9318.50        77.23 o
   0  -3   6         88.51         69.10         1.33 o
   1  -3   6        475.46        504.19         4.42 o
   2  -3   6       1730.82       1714.61        12.45 o
   3  -3   6         84.54         94.95         1.34 o
   4  -3   6        298.11        287.82         6.03 o
   5  -3   6        493.15        496.84         8.66 o
   6  -3   6         61.55        174.08        21.67 o
   7  -3   6         22.86         23.13         2.73 o
   8  -3   6          5.35          5.38         2.09 o
   9  -3   6        208.54        217.79         8.83 o
  10  -3   6        116.16        159.31         9.65 o
 -10  -2   6        365.73        364.29         7.86 o
  -9  -2   6        327.43        329.77         6.52 o
  -8  -2   6         21.83         23.66         2.45 o
  -7  -2   6          6.81          4.69         1.13 o
  -6  -2   6         24.18         26.93         1.38 o
  -5  -2   6         71.97         59.17         1.80 o
  -4  -2   6        263.53        312.35         3.40 o
  -3  -2   6        267.66        271.85         2.90 o
  -2  -2   6         40.54         42.56         1.02 o
  -1  -2   6       2210.87       2298.84        16.62 o
   0  -2   6        856.79        762.51         6.30 o
   1  -2   6          1.06          1.38         0.32 o
   2  -2   6          2.63          2.24         0.38 o
   3  -2   6       1554.21       1558.40        13.02 o
   4  -2   6         34.93         16.01         0.91 o
   5  -2   6       1296.87       1323.97        13.22 o
   6  -2   6        103.50         87.15         4.41 o
   7  -2   6        680.56        727.13        13.21 o
   8  -2   6        201.28        190.58         6.69 o
   9  -2   6        180.04        164.88         6.87 o
  10  -2   6         17.41         42.18        10.71 o
 -10  -1   6         88.77         87.34         4.23 o
  -9  -1   6        106.66        120.91         4.06 o
  -8  -1   6        361.26        368.76         5.00 o
  -7  -1   6          7.04          5.11         0.73 o
  -6  -1   6         26.47         19.06         1.32 o
  -5  -1   6       1046.45       1102.78         7.87 o
  -4  -1   6       1103.51       1050.97         8.03 o
  -3  -1   6        548.27        502.04         4.13 o
  -2  -1   6          9.54          5.36         0.81 o
  -1  -1   6        609.50        618.83         5.05 o
   0  -1   6       1344.15       1225.16        10.00 o
   1  -1   6        151.18        162.82         2.39 o
   2  -1   6       2530.51       2652.17        20.71 o
   3  -1   6       4399.96       4667.51        32.09 o
   4  -1   6          1.15          1.51         0.42 o
   5  -1   6        139.05        138.78         3.25 o
   6  -1   6        702.89        668.07         9.06 o
   7  -1   6        124.81        125.23         5.46 o
   8  -1   6        161.84        167.77         6.42 o
   9  -1   6         12.71         11.45         2.79 o
 -10   0   6         65.37         65.91         4.84 o
  -9   0   6        343.07        321.15         5.01 o
  -8   0   6        541.88        511.02         5.57 o
  -7   0   6         26.64         33.62         1.58 o
  -6   0   6        123.56        228.73        12.21 o
  -5   0   6        935.67        918.56         7.90 o
  -4   0   6         48.93         30.62         1.03 o
  -3   0   6        510.31        511.43         4.43 o
  -2   0   6       4150.70       4063.47        32.74 o
  -1   0   6        267.06        207.65         2.28 o
   0   0   6       2454.25       2499.95        19.43 o
   1   0   6         47.94         49.63         1.52 o
   2   0   6          3.90          2.28         0.33 o
   3   0   6       1632.52       1738.76        15.84 o
   4   0   6        229.64        236.24         5.17 o
   5   0   6        122.61        128.33         5.99 o
   6   0   6        231.66        252.61         5.16 o
   7   0   6        556.91        559.61         9.79 o
   8   0   6         67.52         66.49         4.74 o
   9   0   6        176.48        188.10         8.61 o
 -10   1   6          5.23          2.28         2.06 o
  -9   1   6          3.18          3.33         0.93 o
  -8   1   6        558.77        546.65         5.58 o
  -7   1   6       1335.08       1407.86        10.37 o
  -6   1   6        525.58        570.30         5.55 o
  -5   1   6        327.91        316.14         3.84 o
  -4   1   6       4866.49       5197.16        37.20 o
  -3   1   6       2126.26       2507.42        19.71 o
  -2   1   6       3456.46       3361.80        34.90 o
  -1   1   6       2273.52       2265.15        20.43 o
   0   1   6       1304.50       1288.17        11.36 o
   1   1   6        275.45        319.21         3.82 o
   2   1   6        272.71        262.74         4.00 o
   3   1   6        211.32        251.00         3.84 o
   4   1   6        102.25         92.22         2.94 o
   5   1   6         63.07         66.82         2.54 o
   6   1   6        175.12        174.58         4.73 o
   7   1   6        891.40        851.21        13.57 o
   8   1   6          5.60          6.09         2.68 o
   9   1   6        199.27        220.59         9.43 o
 -11   2   6          2.34          3.18         3.83 o
 -10   2   6        186.17        185.96         8.32 o
  -9   2   6         22.40         24.99         2.74 o
  -8   2   6        496.57        493.75         4.91 o
  -7   2   6       2047.27       1959.95        14.69 o
  -6   2   6       1032.87        951.47         7.93 o
  -5   2   6        388.17        426.01         4.67 o
  -4   2   6       2607.67       2685.74        21.53 o
  -3   2   6         61.10         53.78         2.92 o
  -2   2   6       1013.15       1061.59         8.56 o
  -1   2   6       3444.14       3496.38        27.01 o
   0   2   6        978.67        908.38         9.38 o
   1   2   6          0.97          0.94         0.45 o
   2   2   6       2192.25       2037.89        16.92 o
   3   2   6        182.85        159.67         2.91 o
   4   2   6          2.37          2.00         0.92 o
   5   2   6         76.83         72.40         3.07 o
   6   2   6        230.10        216.59         4.75 o
   7   2   6          9.95          7.97         1.94 o
   8   2   6          1.00          2.06         2.08 o
   9   2   6         62.53         48.35        11.19 o
 -11   3   6          6.36         13.57         2.26 o
 -10   3   6        336.57        348.18         8.12 o
  -9   3   6        179.25        193.23         5.12 o
  -8   3   6          3.45          2.89         1.19 o
  -7   3   6        450.48        436.25         6.16 o
  -6   3   6        246.38        239.18         3.37 o
  -5   3   6        165.02        135.40         2.23 o
  -4   3   6        330.91        321.13         6.85 o
  -3   3   6          5.75         12.30         1.05 o
  -2   3   6       1955.70       2056.26        16.72 o
  -1   3   6       3803.83       3979.72        30.87 o
   0   3   6       1549.00       1494.35        20.94 o
   1   3   6          1.32          2.23         0.57 o
   2   3   6         55.43         86.92         2.03 o
   3   3   6       1245.69       1361.35        13.48 o
   4   3   6         16.96         15.04         2.23 o
   5   3   6        100.47        103.63         4.10 o
   6   3   6        156.90        169.87         4.79 o
   7   3   6          6.62          5.43         1.93 o
   8   3   6          4.42          0.65         2.08 o
 -10   4   6        369.49        356.32         8.02 o
  -9   4   6          4.79          3.65         1.56 o
  -8   4   6         21.36         30.58         2.74 o
  -7   4   6          2.20          2.37         0.96 o
  -6   4   6        494.92        445.00         6.66 o
  -5   4   6         78.79         71.78         3.29 o
  -4   4   6          8.40          5.87         0.68 o
  -3   4   6       1472.29       1525.43        14.19 o
  -2   4   6        327.57        307.63         4.28 o
  -1   4   6         59.82         54.45         1.61 o
   0   4   6        744.79        722.07         7.93 o
   1   4   6         32.15         33.00         2.08 o
   2   4   6         90.14         90.53         2.42 o
   3   4   6        707.54        684.42         8.51 o
   4   4   6        127.03        135.35         3.98 o
   5   4   6         62.16         64.68         3.84 o
   6   4   6        456.41        469.51         9.24 o
   7   4   6        148.08        147.99         6.22 o
   8   4   6          0.42          2.08         3.45 o
 -10   5   6         13.34          9.73         2.18 o
  -9   5   6         22.44         32.06         3.24 o
  -8   5   6         12.79         13.65         2.31 o
  -7   5   6         76.86         79.10         4.23 o
  -6   5   6       1344.73       1307.01        20.11 o
  -5   5   6       2805.98       2816.74        27.64 o
  -4   5   6         25.02         19.22         1.59 o
  -3   5   6        243.18        217.91         3.55 o
  -2   5   6        190.71        176.80         2.78 o
  -1   5   6        515.63        514.26         5.95 o
   0   5   6        709.71        676.69         6.92 o
   1   5   6        912.09        926.51         8.95 o
   2   5   6        427.05        421.42         5.76 o
   3   5   6        919.16        926.09        12.05 o
   4   5   6         13.83         17.40         2.04 o
   5   5   6        139.94        149.21         5.49 o
   6   5   6        591.38        624.39        11.80 o
   7   5   6         89.18         89.85         6.17 o
 -10   6   6         94.67        102.68         5.30 o
  -9   6   6          7.68         11.18         2.59 o
  -8   6   6        261.29        271.60         7.93 o
  -7   6   6        104.16        114.32         5.45 o
  -6   6   6        657.82        687.38        10.90 o
  -5   6   6        636.58        614.04         8.64 o
  -4   6   6         15.69         14.14         1.44 o
  -3   6   6         83.38        115.41         5.51 o
  -2   6   6         54.92         53.69         2.21 o
  -1   6   6          3.29          1.03         0.65 o
   0   6   6        339.67        337.27         4.59 o
   1   6   6         86.48         78.79         2.69 o
   2   6   6          5.66          5.22         1.18 o
   3   6   6        127.51        133.86         4.39 o
   4   6   6        188.04        183.86         5.27 o
   5   6   6        124.96        135.71         6.21 o
   6   6   6          4.62          4.75         2.24 o
 -10   7   6        308.61        314.56        28.51 o
  -9   7   6         45.22         47.44         4.40 o
  -8   7   6        532.43        525.61        12.14 o
  -7   7   6        933.05        900.88        16.47 o
  -6   7   6          9.11          6.04         2.04 o
  -5   7   6        863.15        845.91        11.72 o
  -4   7   6        243.25        228.24         6.23 o
  -3   7   6         35.09         39.20         2.48 o
  -2   7   6          5.54          4.59         1.25 o
  -1   7   6        758.45        772.48         9.51 o
   0   7   6         11.70         10.80         1.68 o
   1   7   6          0.65          1.38         1.01 o
   2   7   6          9.98         10.86         1.71 o
   3   7   6        215.57        211.77         5.60 o
   4   7   6        345.67        354.04         8.54 o
   5   7   6        170.35        166.85         7.72 o
  -9   8   6        191.64        197.84         8.47 o
  -8   8   6        112.34        128.10         7.96 o
  -7   8   6          7.78         15.19         2.80 o
  -6   8   6        292.19        307.71         8.90 o
  -5   8   6        253.66        262.70         7.95 o
  -4   8   6        329.17        324.25         6.94 o
  -3   8   6        259.80        257.06         5.68 o
  -2   8   6         10.10         10.76         1.59 o
  -1   8   6        463.67        477.11         9.89 o
   0   8   6        236.06        237.35         6.84 o
   1   8   6          8.24          6.04         1.84 o
   2   8   6         64.95         67.71         5.22 o
   3   8   6         34.77         42.35         4.20 o
   4   8   6         77.48         80.59         5.05 o
  -8   9   6        549.31        617.08        14.55 o
  -7   9   6         27.00         25.72         3.58 o
  -6   9   6          2.05          1.67         2.13 o
  -5   9   6         47.57         50.24         4.33 o
  -4   9   6        190.66        199.64         7.32 o
  -3   9   6        166.07        187.03         5.22 o
  -2   9   6        157.41        145.61         5.67 o
  -1   9   6          0.64          1.47         1.68 o
   0   9   6        343.63        336.67         8.79 o
   1   9   6         86.99         86.33         8.34 o
   2   9   6         13.54          8.89         3.81 o
   3   9   6          2.57          5.62         3.07 o
  -7  10   6         20.60         22.41         4.64 o
  -6  10   6         49.91         41.50         4.43 o
  -5  10   6        207.49        225.53         9.81 o
  -4  10   6        122.15        129.81        18.61 o
  -3  10   6        126.11        125.28        10.21 o
  -2  10   6        711.94        675.94        13.44 o
  -1  10   6         33.65         26.50         3.67 o
   0  10   6         69.32         77.84         6.04 o
   1  10   6        418.30        431.29        16.95 o
  -5  11   6        129.56        127.15        16.89 o
  -4  11   6         18.52         18.24         8.00 o
  -3  11   6        243.43        220.47        13.18 o
  -2  11   6        171.96        198.01        16.07 o
  -1  11   6        106.81        138.74        15.26 o
  -1 -11   7         13.66         13.84         4.76 o
   0 -11   7        122.75        150.07        10.00 o
   1 -11   7         61.91         72.60         7.43 o
   2 -11   7         44.17         42.86         8.48 o
   3 -11   7         36.66         36.35         8.27 o
   4 -11   7         68.99         87.75        12.07 o
  -3 -10   7         71.84         86.72         4.75 o
  -2 -10   7         13.93          8.21         2.50 o
  -1 -10   7        137.81        146.21         5.89 o
   0 -10   7         65.78         67.79         5.71 o
   1 -10   7        551.41        562.63        13.78 o
   2 -10   7         76.63         65.23        10.38 o
   3 -10   7         58.07         66.52        10.24 o
   4 -10   7        139.23        145.05         9.77 o
   5 -10   7          0.78          0.74         3.20 o
   6 -10   7         62.38         70.42         4.95 o
  -5  -9   7          3.23          2.42         2.14 o
  -4  -9   7          9.86          7.53         2.18 o
  -3  -9   7        166.11        177.33         5.72 o
  -2  -9   7          4.29          2.94         1.61 o
  -1  -9   7         12.18          4.86         1.69 o
   0  -9   7         28.20         24.52         2.53 o
   1  -9   7         14.94         19.41         3.70 o
   2  -9   7        420.28        430.07        10.85 o
   3  -9   7        188.61        183.68         9.00 o
   4  -9   7        513.89        545.72        10.48 o
   5  -9   7          0.64         -0.55         1.65 o
   6  -9   7        283.89        251.83         7.51 o
   7  -9   7         53.52         43.39         3.96 o
  -6  -8   7        182.44        177.11         7.22 o
  -5  -8   7          2.84          3.68         1.77 o
  -4  -8   7        546.86        529.33         8.95 o
  -3  -8   7          1.54          2.91         1.45 o
  -2  -8   7        177.98        177.55         4.97 o
  -1  -8   7        505.55        482.76         8.10 o
   0  -8   7         27.03         28.06         2.12 o
   1  -8   7        162.18        144.09         3.71 o
   2  -8   7         70.94         85.40         4.20 o
   3  -8   7        117.63        120.17         3.95 o
   4  -8   7        200.07        196.41         5.13 o
   5  -8   7        313.17        316.53         6.79 o
   6  -8   7        153.09        152.27         5.83 o
   7  -8   7        150.25        152.16         6.27 o
   8  -8   7          5.66         -2.01         2.33 o
  -7  -7   7         31.31         45.82         5.09 o
  -6  -7   7        170.41        159.65         6.06 o
  -5  -7   7        463.06        480.36         8.75 o
  -4  -7   7        575.66        572.58         8.98 o
  -3  -7   7        121.88        110.87         4.07 o
  -2  -7   7        378.66        362.13         6.80 o
  -1  -7   7         98.09         86.61         4.06 o
   0  -7   7         19.52         26.86         1.77 o
   1  -7   7       4527.90       4511.31        33.86 o
   2  -7   7          0.92          0.76         0.77 o
   3  -7   7          5.31          5.02         1.25 o
   4  -7   7        749.66        708.52        10.26 o
   5  -7   7        321.44        319.85         6.53 o
   6  -7   7         24.76         16.68         2.07 o
   7  -7   7        248.93        291.79         8.75 o
   8  -7   7        142.41        133.78         6.86 o
   9  -7   7         40.29         39.67         8.75 o
  -8  -6   7         37.60         36.32         7.29 o
  -7  -6   7        481.08        468.98         9.69 o
  -6  -6   7         57.49         61.96         3.53 o
  -5  -6   7         25.62         22.53         2.52 o
  -4  -6   7        984.87        943.59        11.86 o
  -3  -6   7        153.85        145.65         3.63 o
  -2  -6   7        154.85        129.41         3.43 o
  -1  -6   7        309.42        345.44         4.96 o
   0  -6   7       1101.19       1084.95         9.19 o
   1  -6   7       1545.88       1533.34        12.24 o
   2  -6   7          3.95          2.05         0.50 o
   3  -6   7        638.74        651.75         8.05 o
   4  -6   7          0.72          1.19         0.88 o
   5  -6   7          3.20          3.86         1.23 o
   6  -6   7          7.62          4.57         1.40 o
   7  -6   7        143.86        135.73         6.30 o
   8  -6   7          6.11          2.38         1.78 o
   9  -6   7         84.79         70.14         8.08 o
  -8  -5   7         98.48         94.82         4.78 o
  -7  -5   7        260.17        256.80         6.18 o
  -6  -5   7          1.23          0.48         1.17 o
  -5  -5   7         13.65         13.25         1.63 o
  -4  -5   7         22.35         17.53         1.57 o
  -3  -5   7        135.66        139.83         3.32 o
  -2  -5   7       1438.60       1556.93        14.28 o
  -1  -5   7       1044.75       1064.49        10.26 o
   0  -5   7       1864.50       1913.78        14.54 o
   1  -5   7        173.77        215.33         2.75 o
   2  -5   7       1264.51       1286.88         9.18 o
   3  -5   7       1240.85       1306.31        12.00 o
   4  -5   7         37.18         44.16         2.11 o
   5  -5   7         62.05         69.50         3.58 o
   6  -5   7        360.74        338.29         6.49 o
   7  -5   7         52.83         48.19         3.40 o
   8  -5   7        538.86        549.27        11.65 o
   9  -5   7          5.30          3.79         2.25 o
  -9  -4   7         50.63         50.60         3.69 o
  -8  -4   7         67.09         72.10         4.00 o
  -7  -4   7        139.33        158.98         8.50 o
  -6  -4   7        278.18        253.28         5.16 o
  -5  -4   7        450.27        439.37         6.60 o
  -4  -4   7         61.62         68.55         4.91 o
  -3  -4   7        465.13        416.01         5.35 o
  -2  -4   7        809.70        827.43         7.93 o
  -1  -4   7        180.14        216.32         3.30 o
   0  -4   7        833.62        813.16         6.97 o
   1  -4   7       1053.97       1057.83         8.03 o
   2  -4   7        539.03        618.09         5.18 o
   3  -4   7         43.49         43.43         1.80 o
   4  -4   7       1279.10       1209.88        13.37 o
   5  -4   7         10.06         11.23         1.43 o
   6  -4   7        636.32        620.27         9.88 o
   7  -4   7        479.16        454.96         8.60 o
   8  -4   7         57.84         49.52         5.05 o
   9  -4   7        152.55        171.11         6.62 o
  -9  -3   7        397.06        414.70         8.31 o
  -8  -3   7        390.28        387.81         7.05 o
  -7  -3   7        104.75         96.20         3.74 o
  -6  -3   7        307.80        305.71         5.43 o
  -5  -3   7         63.21         66.17         2.38 o
  -4  -3   7       1189.00       1165.32        12.22 o
  -3  -3   7         17.13         12.86         0.94 o
  -2  -3   7        439.35        482.31         5.36 o
  -1  -3   7       4494.61       4979.40        33.85 o
   0  -3   7        317.80        275.93         3.03 o
   1  -3   7         49.03         62.48         1.93 o
   2  -3   7         27.83         26.07         0.95 o
   3  -3   7         94.75        127.97         2.05 o
   4  -3   7        155.45        132.96         2.66 o
   5  -3   7        387.75        420.78         7.13 o
   6  -3   7        557.92        535.08        10.30 o
   7  -3   7         54.75         42.50         4.51 o
   8  -3   7          1.18          0.71         1.81 o
   9  -3   7         11.59          8.92         3.13 o
 -10  -2   7         42.31         42.81         3.44 o
  -9  -2   7         93.14         97.74         3.85 o
  -8  -2   7         14.11         15.95         1.63 o
  -7  -2   7        930.13        885.62        10.52 o
  -6  -2   7         12.72         10.77         0.94 o
  -5  -2   7        138.10        136.04         3.16 o
  -4  -2   7        895.25        884.71         6.80 o
  -3  -2   7       2023.74       2038.01        15.96 o
  -2  -2   7        423.34        419.86         3.74 o
  -1  -2   7        989.50        794.80         6.31 o
   0  -2   7         15.38         22.97         0.87 o
   1  -2   7       1974.55       1930.12        14.45 o
   2  -2   7       3416.24       3530.19        27.36 o
   3  -2   7        266.45        287.81         3.53 o
   4  -2   7       3453.95       3543.96        32.08 o
   5  -2   7          4.72          3.07         0.82 o
   6  -2   7        329.48        330.60         7.83 o
   7  -2   7        253.89        266.32        10.64 o
   8  -2   7        297.38        298.28         9.35 o
   9  -2   7         57.63         54.75         4.82 o
 -10  -1   7         17.13         12.33         1.91 o
  -9  -1   7          2.81          3.51         1.32 o
  -8  -1   7        279.46        254.12         4.58 o
  -7  -1   7        186.18        182.81         2.68 o
  -6  -1   7         51.07         50.86         1.35 o
  -5  -1   7        450.98        421.41         4.04 o
  -4  -1   7        500.28        508.29         4.42 o
  -3  -1   7        137.61        137.11         1.89 o
  -2  -1   7        201.83        158.08         1.97 o
  -1  -1   7          3.95          3.66         0.48 o
   0  -1   7        961.69        936.21         9.25 o
   1  -1   7        603.55        607.56         6.59 o
   2  -1   7       1969.34       2006.70        18.54 o
   3  -1   7        106.47        107.82         1.91 o
   4  -1   7       1328.99       1319.56        13.19 o
   5  -1   7         67.86         68.53         2.74 o
   6  -1   7        208.33        212.51         4.64 o
   7  -1   7        333.99        351.52         8.80 o
   8  -1   7        213.94        227.96         7.60 o
   9  -1   7         14.49          9.74         2.82 o
 -10   0   7        151.35        160.51         5.66 o
  -9   0   7        342.90        340.61         4.75 o
  -8   0   7         46.30         57.24         2.04 o
  -7   0   7       1618.14       1805.52        12.98 o
  -6   0   7       1278.07       1265.96        10.55 o
  -5   0   7          5.26          9.26         0.59 o
  -4   0   7        125.72        123.31         1.78 o
  -3   0   7         33.85         11.82         0.73 o
  -2   0   7          2.02          0.51         0.30 o
  -1   0   7          2.00          1.89         0.53 o
   0   0   7        300.65        296.91         3.89 o
   1   0   7       2494.57       2497.80        19.73 o
   2   0   7       1244.74       1178.80         9.57 o
   3   0   7       2080.41       2100.32        17.42 o
   4   0   7          3.61          7.13         1.09 o
   5   0   7         92.33         88.67         3.48 o
   6   0   7        455.11        423.03         7.07 o
   7   0   7         93.18        117.35         5.71 o
   8   0   7        252.14        274.75         8.43 o
   9   0   7        278.59        286.57        11.25 o
 -10   1   7        127.91        135.64         7.97 o
  -9   1   7          4.57          3.75         0.98 o
  -8   1   7          1.11          3.87         0.84 o
  -7   1   7        733.30        725.35         6.93 o
  -6   1   7        201.87        218.57         3.11 o
  -5   1   7        226.44        272.04         3.37 o
  -4   1   7          8.16         17.26         0.94 o
  -3   1   7       1280.03       1303.05        11.94 o
  -2   1   7       8242.20       8152.04        61.04 o
  -1   1   7       1038.98       1117.74        11.18 o
   0   1   7        727.36        667.48         6.28 o
   1   1   7        319.39        299.98         3.56 o
   2   1   7          8.88          3.65         0.70 o
   3   1   7        311.16        284.62         4.15 o
   4   1   7        170.67        145.52         3.56 o
   5   1   7         27.88         29.12         2.57 o
   6   1   7        141.43        136.83         4.02 o
   7   1   7        168.00        154.47         4.71 o
   8   1   7         87.31         83.90         7.16 o
   9   1   7         39.58         45.06         8.34 o
 -11   2   7         36.22         39.91         6.41 o
 -10   2   7        184.03        184.70         8.82 o
  -9   2   7         29.04         33.83         3.08 o
  -8   2   7        273.24        275.99         3.46 o
  -7   2   7        182.56        172.28         2.73 o
  -6   2   7         94.90        108.28         2.27 o
  -5   2   7        777.27        757.78         7.19 o
  -4   2   7        980.32        875.79         8.76 o
  -3   2   7       1302.60       1394.72        11.97 o
  -2   2   7       6359.44       6088.38        49.09 o
  -1   2   7        742.28        730.85         6.88 o
   0   2   7        181.18        193.09         2.97 o
   1   2   7        397.32        394.41         4.54 o
   2   2   7      15724.66      15982.19       118.77 o
   3   2   7        816.45        826.02        10.00 o
   4   2   7        215.58        194.43         4.27 o
   5   2   7         63.49         73.82         3.28 o
   6   2   7         23.03         16.07         2.14 o
   7   2   7         29.93         29.29         2.86 o
   8   2   7         26.39         22.18         4.13 o
 -11   3   7         38.68         39.15         3.03 o
 -10   3   7        362.18        374.57         7.28 o
  -9   3   7          7.92          5.36         2.11 o
  -8   3   7         32.26         29.40         1.96 o
  -7   3   7         22.90         20.31         1.44 o
  -6   3   7        732.54        717.18         7.09 o
  -5   3   7        209.95        231.75         3.10 o
  -4   3   7        754.13        774.51         7.06 o
  -3   3   7         14.84         28.22         1.26 o
  -2   3   7         24.12         30.04         0.82 o
  -1   3   7        617.15        633.98         6.39 o
   0   3   7        219.63        184.86         3.12 o
   1   3   7         39.25         29.68         1.37 o
   2   3   7        626.36        618.75         6.74 o
   3   3   7        704.88        728.00        10.80 o
   4   3   7       1054.02       1043.00        12.73 o
   5   3   7        207.05        217.91         5.72 o
   6   3   7         17.60         18.22         2.15 o
   7   3   7          0.55          0.50         1.77 o
   8   3   7        100.79        106.59         5.66 o
 -10   4   7         23.66         21.32         2.62 o
  -9   4   7          2.02         -0.20         1.45 o
  -8   4   7        259.64        255.37         6.88 o
  -7   4   7        217.51        225.68         4.65 o
  -6   4   7        151.53        163.02         3.74 o
  -5   4   7        159.54        133.36         3.03 o
  -4   4   7        431.08        422.27         5.66 o
  -3   4   7         18.71         22.50         1.32 o
  -2   4   7        120.13        141.74         2.35 o
  -1   4   7        357.76        384.13         4.68 o
   0   4   7       1611.20       1567.86        14.89 o
   1   4   7       1918.27       1969.54        18.28 o
   2   4   7       1321.50       1341.82        13.52 o
   3   4   7       1250.05       1235.95        14.30 o
   4   4   7         10.72         11.30         1.88 o
   5   4   7        126.60        132.13         4.89 o
   6   4   7          0.50          0.37         1.48 o
   7   4   7         68.26         71.79         5.74 o
 -10   5   7          0.71         -1.28         1.60 o
  -9   5   7        124.84        116.61         5.66 o
  -8   5   7       1164.01       1141.55        18.48 o
  -7   5   7         11.26         11.31         2.06 o
  -6   5   7       1204.80       1205.41        14.77 o
  -5   5   7          2.95          2.05         0.94 o
  -4   5   7       1329.04       1343.77        16.09 o
  -3   5   7        206.72        212.32         3.65 o
  -2   5   7        324.45        300.24         3.99 o
  -1   5   7         52.20         68.15         1.98 o
   0   5   7        527.07        549.62         6.50 o
   1   5   7        519.83        524.76         6.90 o
   2   5   7        129.62        118.46         3.07 o
   3   5   7        116.87        115.96         4.34 o
   4   5   7          0.98          0.99         1.48 o
   5   5   7         81.04         88.82         6.49 o
   6   5   7        238.25        237.43         6.50 o
   7   5   7         79.71         79.84         6.93 o
 -10   6   7        191.95        175.73         7.28 o
  -9   6   7         54.13         48.86         4.36 o
  -8   6   7         69.12         63.23         4.47 o
  -7   6   7        632.70        585.37        12.09 o
  -6   6   7        191.89        189.50         4.44 o
  -5   6   7        852.58        784.12        10.37 o
  -4   6   7         67.84         72.89         2.84 o
  -3   6   7        414.47        408.97         6.70 o
  -2   6   7       2510.77       2549.82        23.40 o
  -1   6   7        172.90        182.29         5.22 o
   0   6   7       1233.09       1206.26        11.99 o
   1   6   7         23.01         22.17         1.68 o
   2   6   7          1.64          2.83         1.19 o
   3   6   7        609.38        593.77        10.45 o
   4   6   7        358.27        359.67         9.07 o
   5   6   7        245.13        245.53         9.12 o
   6   6   7         30.65         28.21         3.54 o
 -10   7   7        262.83        313.15        15.24 o
  -9   7   7          1.05          3.12         2.32 o
  -8   7   7          1.03          1.33         1.86 o
  -7   7   7        274.45        291.46         8.55 o
  -6   7   7         93.83         85.85         5.10 o
  -5   7   7          4.20          6.75         1.36 o
  -4   7   7        154.35        147.78         4.84 o
  -3   7   7         13.39         15.48         1.69 o
  -2   7   7        220.27        219.42         4.96 o
  -1   7   7       1449.17       1479.42        15.47 o
   0   7   7        175.08        182.70         4.97 o
   1   7   7          9.43         11.36         2.56 o
   2   7   7        216.84        213.08         6.24 o
   3   7   7        205.00        186.23         5.96 o
   4   7   7        198.46        190.18         7.21 o
   5   7   7         32.20         28.01         3.86 o
  -9   8   7        253.71        281.92        14.48 o
  -8   8   7          2.27         -0.42         2.06 o
  -7   8   7          3.31          4.69         2.16 o
  -6   8   7        451.43        453.30        11.07 o
  -5   8   7       2699.66       2648.33        35.99 o
  -4   8   7        123.33        120.95         5.18 o
  -3   8   7          2.66          1.57         1.23 o
  -2   8   7          9.77          8.75         1.56 o
  -1   8   7         89.84         86.08         5.93 o
   0   8   7          6.31          4.63         1.89 o
   1   8   7         85.46         80.54         4.37 o
   2   8   7         17.26         17.25         2.89 o
   3   8   7         14.18         11.52         3.32 o
   4   8   7         40.48         48.63         4.81 o
  -8   9   7         98.48        108.90         7.96 o
  -7   9   7        400.41        450.93        12.91 o
  -6   9   7         18.12         13.33         2.92 o
  -5   9   7         47.47         43.05         5.00 o
  -4   9   7        455.21        433.04        11.00 o
  -3   9   7         96.86        100.69         4.65 o
  -2   9   7         16.50         13.43         2.41 o
  -1   9   7         59.38         59.43         4.32 o
   0   9   7          3.79          1.46         1.85 o
   1   9   7        134.43        143.87         9.70 o
   2   9   7          9.60          7.07         4.65 o
   3   9   7        131.49        141.95        10.33 o
  -7  10   7         41.03         49.85         5.92 o
  -6  10   7          1.18         -0.07         2.75 o
  -5  10   7        107.68        107.99         6.84 o
  -4  10   7         14.58         20.48        10.34 o
  -3  10   7        868.36        887.23        16.15 o
  -2  10   7         15.49         10.73         2.67 o
  -1  10   7        249.88        261.20         8.18 o
   0  10   7        213.46        241.54        20.34 o
   1  10   7        121.72        128.07         9.34 o
  -4  11   7          4.35         -2.24         5.90 o
  -3  11   7        154.50        136.71        11.93 o
  -2  11   7         55.63         60.96        10.44 o
  -1 -11   8        226.79        219.58        11.81 o
   0 -11   8          4.41          5.53         3.45 o
   1 -11   8         76.14         73.76        11.97 o
   2 -11   8        137.69        140.84        15.46 o
   3 -11   8         49.30         64.15        10.78 o
   4 -11   8       1143.83       1301.31        46.11 o
  -3 -10   8         15.32         17.29         2.67 o
  -2 -10   8         15.53          8.98         2.47 o
  -1 -10   8         50.87         64.73         4.35 o
   0 -10   8          1.44         -0.34         2.29 o
   1 -10   8         28.24         25.48         3.75 o
   2 -10   8        372.98        399.27        21.02 o
   3 -10   8         14.12          5.49         4.61 o
   4 -10   8        115.80        134.01         9.99 o
   5 -10   8        239.89        247.46        12.29 o
   6 -10   8          1.10          2.28         2.48 o
  -5  -9   8        131.88        139.34         6.11 o
  -4  -9   8         16.19         14.54         2.66 o
  -3  -9   8        251.59        239.33         6.87 o
  -2  -9   8          1.12          0.91         1.58 o
  -1  -9   8        201.85        195.39         5.25 o
   0  -9   8          2.10          5.12         1.72 o
   1  -9   8        790.17        800.13        16.46 o
   2  -9   8          1.68          4.54         2.59 o
   3  -9   8        115.72        108.54         7.02 o
   4  -9   8        929.46        856.10        22.72 o
   5  -9   8        339.73        340.76         8.40 o
   6  -9   8        119.39        109.78         5.69 o
   7  -9   8        180.13        219.12         8.37 o
  -6  -8   8         35.46         33.54         3.44 o
  -5  -8   8        417.99        393.95         8.03 o
  -4  -8   8          3.45         42.22         4.49 o
  -3  -8   8          8.07          5.68         1.69 o
  -2  -8   8         18.89         18.06         2.08 o
  -1  -8   8        843.10        789.20        11.07 o
   0  -8   8        178.06        182.17         5.88 o
   1  -8   8        451.76        468.03         9.07 o
   2  -8   8         33.58         29.73         2.74 o
   3  -8   8        415.50        406.41         7.38 o
   4  -8   8         52.73         47.84         3.07 o
   5  -8   8          4.65          5.39         1.65 o
   6  -8   8         42.16         36.44         3.33 o
   7  -8   8        122.10        115.08         6.63 o
   8  -8   8          7.22         18.50         4.91 o
  -7  -7   8        174.05        181.14         7.84 o
  -6  -7   8         32.54         31.35         2.95 o
  -5  -7   8        131.70        136.79         5.02 o
  -4  -7   8        518.49        506.67         8.41 o
  -3  -7   8       2634.99       2366.64        25.42 o
  -2  -7   8        481.37        474.81         8.04 o
  -1  -7   8        686.37        672.52         9.54 o
   0  -7   8         43.24         39.93         2.12 o
   1  -7   8       1902.67       1857.58        17.71 o
   2  -7   8        384.53        375.29         5.30 o
   3  -7   8          7.80          8.81         1.44 o
   4  -7   8        239.10        225.09         5.27 o
   5  -7   8         36.73         44.69         2.92 o
   6  -7   8        273.26        249.13         7.56 o
   7  -7   8          2.72          0.52         1.71 o
   8  -7   8         66.95         56.22         5.45 o
  -8  -6   8         55.31         63.04         7.83 o
  -7  -6   8         58.81         61.72         4.14 o
  -6  -6   8         14.79         13.31         2.03 o
  -5  -6   8        269.39        270.77         5.69 o
  -4  -6   8        407.19        397.71         6.52 o
  -3  -6   8       1461.63       1403.13        14.23 o
  -2  -6   8          4.04          6.48         1.22 o
  -1  -6   8        597.39        602.79         8.46 o
   0  -6   8        105.62        110.67         2.61 o
   1  -6   8          2.83          5.09         0.71 o
   2  -6   8       1171.88       1082.26         9.18 o
   3  -6   8        124.65        136.33         3.22 o
   4  -6   8       2755.90       2674.12        24.92 o
   5  -6   8         87.78         99.60         5.33 o
   6  -6   8        192.88        171.73         4.79 o
   7  -6   8         12.63          5.83         2.08 o
   8  -6   8         17.31         17.18         2.87 o
   9  -6   8         33.68         17.56         6.65 o
  -8  -5   8         20.40         20.60         2.84 o
  -7  -5   8         13.05         16.21         2.21 o
  -6  -5   8         99.23        102.62         4.13 o
  -5  -5   8       1654.22       1584.47        17.34 o
  -4  -5   8          3.95          3.15         1.11 o
  -3  -5   8         12.51          6.09         1.12 o
  -2  -5   8        714.92        731.29         8.28 o
  -1  -5   8          6.17         15.85         1.19 o
   0  -5   8         90.12        101.11         1.99 o
   1  -5   8       1824.96       1864.53        13.42 o
   2  -5   8        417.09        384.88         3.68 o
   3  -5   8        251.38        248.46         4.28 o
   4  -5   8        286.31        288.65         4.90 o
   5  -5   8        404.05        400.90         6.27 o
   6  -5   8          0.65          0.62         1.38 o
   7  -5   8        111.47        107.61         5.56 o
   8  -5   8         31.11         24.44         3.03 o
   9  -5   8         33.32         37.30         3.79 o
  -9  -4   8          0.81         -1.81         1.82 o
  -8  -4   8        270.49        262.19         6.36 o
  -7  -4   8          5.65          3.79         1.38 o
  -6  -4   8       1280.60       1282.88        13.94 o
  -5  -4   8        391.29        377.19         6.06 o
  -4  -4   8         39.42         50.64         5.13 o
  -3  -4   8         58.16         61.83         2.27 o
  -2  -4   8        138.64        127.20         2.35 o
  -1  -4   8        439.27        421.54         4.39 o
   0  -4   8        258.52        266.08         3.19 o
   1  -4   8       2845.77       2898.37        20.50 o
   2  -4   8        750.63        783.14         7.01 o
   3  -4   8         43.75         44.26         1.25 o
   4  -4   8         89.54         84.83         2.82 o
   5  -4   8        149.87        144.79         3.65 o
   6  -4   8        947.72        897.07        19.06 o
   7  -4   8        520.03        493.47         9.20 o
   8  -4   8         98.07        127.24         8.41 o
   9  -4   8          3.25          2.06         2.09 o
  -9  -3   8         10.64          9.73         1.89 o
  -8  -3   8         59.09         62.47         3.13 o
  -7  -3   8        129.30        130.96         4.05 o
  -6  -3   8         60.03         55.97         2.70 o
  -5  -3   8          2.64          5.21         0.95 o
  -4  -3   8         52.85         49.59         1.90 o
  -3  -3   8        653.79        695.40         7.48 o
  -2  -3   8        965.81        825.60         7.68 o
  -1  -3   8        705.08        729.80         6.33 o
   0  -3   8        683.78        690.40         5.73 o
   1  -3   8       1244.86       1280.65        10.94 o
   2  -3   8        826.66        842.69         7.26 o
   3  -3   8        284.33        274.98         3.51 o
   4  -3   8        179.71        212.07         3.96 o
   5  -3   8        336.43        331.85         7.37 o
   6  -3   8        269.29        254.90         6.89 o
   7  -3   8        325.09        294.90         7.95 o
   8  -3   8        273.77        284.35         8.40 o
   9  -3   8        164.31        165.40         8.33 o
 -10  -2   8         22.52         25.22         2.44 o
  -9  -2   8        630.57        658.06         9.07 o
  -8  -2   8        118.92        124.27         3.75 o
  -7  -2   8         77.51         73.21         2.91 o
  -6  -2   8        181.44        169.57         3.37 o
  -5  -2   8        226.67        217.46         2.87 o
  -4  -2   8       1109.79       1094.00         8.47 o
  -3  -2   8        852.20        840.38         7.36 o
  -2  -2   8        900.52        859.46         6.80 o
  -1  -2   8        425.09        446.97         4.22 o
   0  -2   8        975.31       1086.35         8.49 o
   1  -2   8       3678.89       3788.95        30.64 o
   2  -2   8          2.69          2.62         0.49 o
   3  -2   8         18.63         19.12         1.28 o
   4  -2   8       1313.06       1395.71        14.47 o
   5  -2   8        114.08        128.72         4.49 o
   6  -2   8         97.47         85.86         4.59 o
   7  -2   8         12.05         11.75         2.27 o
   8  -2   8         15.57         16.91         2.91 o
   9  -2   8        467.06        483.85        11.99 o
 -10  -1   8        178.27        185.57         5.04 o
  -9  -1   8        750.16        732.23         8.87 o
  -8  -1   8         16.14         17.47         1.57 o
  -7  -1   8         22.73         28.13         1.30 o
  -6  -1   8         20.90         20.24         0.94 o
  -5  -1   8        866.47        885.00         7.01 o
  -4  -1   8       1267.24       1254.44         9.73 o
  -3  -1   8       2019.20       2094.54        22.88 o
  -2  -1   8        355.08        389.93         3.60 o
  -1  -1   8        411.03        483.95         4.45 o
   0  -1   8       1132.26       1064.83         9.17 o
   1  -1   8        375.65        434.58         5.24 o
   2  -1   8        701.08        703.72         6.78 o
   3  -1   8         35.72         38.57         2.34 o
   4  -1   8         37.49         31.76         3.19 o
   5  -1   8       1515.47       1487.04        16.02 o
   6  -1   8        366.89        368.97         8.57 o
   7  -1   8        271.26        262.45        10.47 o
   8  -1   8         52.51         50.90         4.40 o
   9  -1   8        506.25        520.93        12.63 o
 -10   0   8         14.50         10.94         1.76 o
  -9   0   8        572.70        542.68         6.79 o
  -8   0   8         67.31        132.31         5.38 o
  -7   0   8        227.44        208.14         2.77 o
  -6   0   8        356.87        370.57         3.97 o
  -5   0   8       1318.55       1318.95         9.86 o
  -4   0   8        514.71        477.77         4.71 o
  -3   0   8        136.64        128.42         2.13 o
  -2   0   8       5858.10       5914.47        46.37 o
  -1   0   8         64.31         81.40         1.71 o
   0   0   8          5.87         17.20         1.21 o
   1   0   8        695.63        703.40         6.72 o
   2   0   8        127.89        171.02         2.31 o
   3   0   8        104.30        133.27         2.70 o
   4   0   8        131.68        151.91         3.73 o
   5   0   8         90.52         96.60         4.20 o
   6   0   8        167.52        171.58         4.38 o
   7   0   8        142.36        138.69         5.80 o
   8   0   8         45.94         47.51         5.88 o
   9   0   8         17.39         13.24         4.71 o
 -10   1   8         36.19         40.42         6.32 o
  -9   1   8         17.65         14.23         1.30 o
  -8   1   8       2357.01       2267.92        15.69 o
  -7   1   8        800.13        785.64         7.37 o
  -6   1   8        659.52        590.24         5.81 o
  -5   1   8       2132.33       2130.78        16.15 o
  -4   1   8        367.47        470.83         6.38 o
  -3   1   8       6046.48       6180.59        55.12 o
  -2   1   8       2214.95       2137.78        17.34 o
  -1   1   8        346.58        333.85         3.84 o
   0   1   8        472.82        409.73         4.47 o
   1   1   8       1899.34       1810.88        14.22 o
   2   1   8       2290.02       2180.66        25.94 o
   3   1   8         14.90         17.59         1.27 o
   4   1   8          3.83          3.78         0.99 o
   5   1   8        118.92        106.61         3.38 o
   6   1   8         25.76         30.31         2.38 o
   7   1   8         14.51         15.69         2.25 o
   8   1   8         13.96          7.70         3.21 o
 -11   2   8         48.13         47.75         6.88 o
 -10   2   8          1.84          0.72         1.94 o
  -9   2   8         29.26         26.73         1.61 o
  -8   2   8        151.31        143.05         2.85 o
  -7   2   8        564.63        572.43         6.61 o
  -6   2   8         45.09         60.46         1.80 o
  -5   2   8        350.39        366.55         4.63 o
  -4   2   8         24.38         27.90         2.01 o
  -3   2   8         39.92         42.99         1.96 o
  -2   2   8         70.80         83.78         2.74 o
  -1   2   8        228.62        225.41         3.05 o
   0   2   8       1044.21       1063.25         9.64 o
   1   2   8         54.48         41.80         1.46 o
   2   2   8       4468.39       4365.03        36.71 o
   3   2   8       1389.63       1357.38        14.79 o
   4   2   8        191.46        184.57         4.26 o
   5   2   8         27.87         33.62         3.13 o
   6   2   8        111.16        106.73         4.75 o
   7   2   8         29.79         25.71         3.15 o
   8   2   8        141.43        141.41        10.87 o
 -11   3   8        255.60        279.72        20.55 o
 -10   3   8         51.98         43.96         2.80 o
  -9   3   8          6.83          5.81         1.41 o
  -8   3   8          4.82          0.59         0.94 o
  -7   3   8        717.46        682.05         8.36 o
  -6   3   8        358.53        355.08         4.43 o
  -5   3   8        575.65        565.75         6.13 o
  -4   3   8        141.19        140.46         2.56 o
  -3   3   8         10.99          9.46         0.78 o
  -2   3   8       1538.37       1603.80        13.74 o
  -1   3   8       2074.26       2073.28        17.25 o
   0   3   8        126.05        114.65         3.54 o
   1   3   8         34.88         52.22         2.16 o
   2   3   8       1476.77       1514.35        13.68 o
   3   3   8        285.85        274.06         5.19 o
   4   3   8       1614.80       1555.77        17.43 o
   5   3   8         12.64         13.19         1.99 o
   6   3   8         51.53         41.88         3.30 o
   7   3   8         30.30         27.65         3.08 o
   8   3   8        283.36        292.68        10.71 o
 -10   4   8        284.13        277.38         8.64 o
  -9   4   8        818.70        793.24        14.18 o
  -8   4   8        277.24        267.85         7.12 o
  -7   4   8         66.90         60.78         2.80 o
  -6   4   8        811.11        813.79        10.38 o
  -5   4   8         13.48         14.25         1.27 o
  -4   4   8         22.91         29.67         1.83 o
  -3   4   8       1557.60       1538.73        14.72 o
  -2   4   8       1213.96       1189.79        10.89 o
  -1   4   8        136.29        157.03         2.78 o
   0   4   8        292.25        280.12         4.05 o
   1   4   8        573.71        577.40         7.85 o
   2   4   8         40.28         40.27         2.05 o
   3   4   8        141.58        147.76         4.09 o
   4   4   8        228.69        239.41         6.04 o
   5   4   8        119.30        110.28         4.91 o
   6   4   8        141.38        142.70         5.12 o
   7   4   8        746.60        714.68        13.23 o
 -10   5   8        166.19        205.27         6.56 o
  -9   5   8          1.99         -1.57         1.57 o
  -8   5   8        910.82        921.36        16.05 o
  -7   5   8          6.29          7.65         1.41 o
  -6   5   8       1028.94        996.35        12.69 o
  -5   5   8        322.24        305.42         5.52 o
  -4   5   8        411.72        403.17         6.91 o
  -3   5   8         20.67         15.06         1.23 o
  -2   5   8         14.61         11.89         1.18 o
  -1   5   8       1017.63        976.69        10.63 o
   0   5   8          2.09          3.56         0.83 o
   1   5   8          6.56          7.99         1.10 o
   2   5   8        505.51        508.25         7.78 o
   3   5   8        328.31        326.59         7.13 o
   4   5   8         42.32         44.70         3.38 o
   5   5   8         40.00         49.29         4.80 o
   6   5   8        120.61        119.95         7.46 o
 -10   6   8         32.34         46.94         4.32 o
  -9   6   8         46.40         45.58         4.15 o
  -8   6   8        123.49        112.74         5.62 o
  -7   6   8        137.11        141.40         5.79 o
  -6   6   8        499.97        482.78         7.79 o
  -5   6   8       4070.69       3927.36        37.93 o
  -4   6   8         47.89         45.78         3.24 o
  -3   6   8        335.79        336.41         6.06 o
  -2   6   8        971.63        944.41        10.68 o
  -1   6   8        315.91        327.81         5.39 o
   0   6   8          0.87          2.26         0.91 o
   1   6   8        614.17        603.16         8.80 o
   2   6   8         12.02         10.23         1.89 o
   3   6   8        148.95        139.53         5.79 o
   4   6   8        222.96        208.06         6.38 o
   5   6   8        119.27        132.95         5.95 o
   6   6   8         24.62         23.88         3.26 o
  -9   7   8        106.06        127.32         6.68 o
  -8   7   8        244.34        245.81         8.13 o
  -7   7   8          6.94          5.75         2.02 o
  -6   7   8        641.83        650.03        13.20 o
  -5   7   8         78.29         77.62         4.17 o
  -4   7   8        165.30        159.94         4.35 o
  -3   7   8          2.71          3.54         1.20 o
  -2   7   8          1.06          0.88         1.04 o
  -1   7   8         10.13         10.39         1.53 o
   0   7   8        165.86        182.47         5.08 o
   1   7   8        189.89        198.92         5.50 o
   2   7   8          4.85          4.71         1.66 o
   3   7   8        111.49        116.26         5.47 o
   4   7   8         65.91         74.43         5.21 o
   5   7   8        242.53        249.01         8.81 o
  -9   8   8        330.14        353.03        16.25 o
  -8   8   8         11.63         17.61         3.14 o
  -7   8   8         19.69         13.69         2.84 o
  -6   8   8         39.26         43.68         4.07 o
  -5   8   8          3.13          5.66         2.03 o
  -4   8   8          1.98          4.79         1.48 o
  -3   8   8         33.94         30.18         2.42 o
  -2   8   8         16.88         19.95         2.27 o
  -1   8   8        191.73        208.85         6.49 o
   0   8   8        130.11        146.92         7.83 o
   1   8   8          3.37          4.60         2.16 o
   2   8   8         28.19         37.12         5.94 o
   3   8   8          9.01          5.68         3.22 o
   4   8   8         14.21          7.59         5.29 o
  -8   9   8         85.87         99.54         8.51 o
  -7   9   8         19.40         21.81         3.49 o
  -6   9   8        492.90        483.73        16.87 o
  -5   9   8         48.69         42.40         4.29 o
  -4   9   8        402.15        411.95         8.06 o
  -3   9   8        672.10        687.54        13.19 o
  -2   9   8        234.60        242.10         8.01 o
  -1   9   8         59.27         54.72         4.30 o
   0   9   8        119.65        125.84         5.95 o
   1   9   8         51.49         51.90         6.03 o
   2   9   8          7.17         10.39         3.77 o
  -6  10   8        221.13        239.35         9.34 o
  -5  10   8         78.63         71.67         5.85 o
  -4  10   8          1.80          3.50         3.89 o
  -3  10   8        187.67        172.43         8.72 o
  -2  10   8          2.80          2.25         2.23 o
  -1  10   8         28.44         27.28         3.52 o
   0  10   8         21.27         25.67         6.78 o
  -1 -11   9        303.74        312.77        18.89 o
   0 -11   9         98.99         98.26        12.14 o
   1 -11   9         67.94         55.94         9.90 o
   2 -11   9         48.76         30.85         8.21 o
   3 -11   9        211.62        203.71        16.34 o
  -3 -10   9         83.56         78.13         4.59 o
  -2 -10   9         50.88         47.77         3.97 o
  -1 -10   9          0.58          2.72         2.15 o
   0 -10   9        241.89        268.24         9.86 o
   1 -10   9         16.76         14.80         3.32 o
   2 -10   9         57.10         54.42         6.30 o
   3 -10   9        337.69        384.83        20.95 o
   4 -10   9         30.81         28.96         5.44 o
   5 -10   9        694.97        751.61        22.61 o
   6 -10   9        194.87        181.21        11.65 o
  -5  -9   9        159.57        149.20        12.29 o
  -4  -9   9        156.21        140.82         5.96 o
  -3  -9   9         17.67         21.65         2.58 o
  -2  -9   9        143.94        133.81         4.94 o
  -1  -9   9        169.88        164.81         4.95 o
   0  -9   9        636.67        652.80        16.13 o
   1  -9   9        393.63        418.51        11.18 o
   2  -9   9         72.39         73.80         8.07 o
   3  -9   9         47.14         61.57         6.66 o
   4  -9   9         28.19         17.42         4.06 o
   5  -9   9        412.08        428.81         9.57 o
   6  -9   9         84.59         86.10         5.08 o
   7  -9   9         74.26         82.90         6.07 o
  -6  -8   9         47.76         47.38         3.93 o
  -5  -8   9        328.34        315.30         7.22 o
  -4  -8   9         72.49         71.70         4.17 o
  -3  -8   9        289.74        283.34         6.70 o
  -2  -8   9        548.83        528.96         9.03 o
  -1  -8   9         93.42         97.79         4.10 o
   0  -8   9          5.46          6.25         1.39 o
   1  -8   9         99.81         99.94         4.44 o
   2  -8   9        221.15        232.04         7.81 o
   3  -8   9       1433.09       1331.19        16.26 o
   4  -8   9        133.69        125.57         4.32 o
   5  -8   9         10.23          8.92         1.78 o
   6  -8   9        186.03        173.09         5.43 o
   7  -8   9        182.40        183.04         9.69 o
   8  -8   9         10.93          8.33         4.07 o
  -7  -7   9         24.33         19.39         3.83 o
  -6  -7   9          5.37          8.87         2.05 o
  -5  -7   9         82.39         83.34         4.06 o
  -4  -7   9         81.36         76.70         4.10 o
  -3  -7   9         11.03          8.31         1.53 o
  -2  -7   9       1320.93       1280.68        14.39 o
  -1  -7   9          8.83          8.07         1.30 o
   0  -7   9          0.74          0.97         1.02 o
   1  -7   9         31.13         35.08         1.79 o
   2  -7   9        682.37        725.45         8.25 o
   3  -7   9        360.67        356.96         6.60 o
   4  -7   9        631.28        618.92        11.94 o
   5  -7   9         77.64         84.91         3.91 o
   6  -7   9        180.99        171.09         5.06 o
   7  -7   9          3.32         -0.40         1.89 o
   8  -7   9         33.72         38.95         4.89 o
  -7  -6   9         69.04         77.21         4.22 o
  -6  -6   9          8.94          8.31         1.72 o
  -5  -6   9        193.50        192.77         4.73 o
  -4  -6   9        904.83        848.84        10.43 o
  -2  -6   9          1.38          0.45         0.96 o
  -1  -6   9       2101.80       2045.06        18.18 o
   0  -6   9       2460.33       2413.19        20.56 o
   1  -6   9          4.04          4.67         0.71 o
   2  -6   9        537.86        525.29         6.21 o
   3  -6   9        338.89        313.20         5.20 o
   4  -6   9         53.31         61.60         2.74 o
   5  -6   9         43.72         38.27         2.85 o
   6  -6   9         28.87         28.87         3.01 o
   7  -6   9         10.47          9.40         3.17 o
   8  -6   9        161.59        142.22         6.56 o
   9  -6   9        299.69        427.55        23.19 o
  -8  -5   9          0.58          1.61         2.02 o
  -7  -5   9         89.51         94.29         4.14 o
  -6  -5   9        213.25        195.58         4.79 o
  -5  -5   9        838.83        821.96        10.28 o
  -4  -5   9          1.98          1.10         1.01 o
  -3  -5   9        183.48        185.43         4.19 o
  -2  -5   9        166.50        216.11         4.64 o
  -1  -5   9        312.52        304.77         4.75 o
   0  -5   9        397.21        422.40         4.42 o
   1  -5   9        283.07        223.56         2.88 o
   2  -5   9          0.82          1.07         0.50 o
   3  -5   9         42.46         38.42         2.12 o
   4  -5   9        196.19        185.87         4.16 o
   5  -5   9        862.88        816.27        10.79 o
   6  -5   9        477.82        461.28         9.90 o
   7  -5   9        327.85        312.58        10.89 o
   8  -5   9        103.02         95.91         5.65 o
   9  -5   9        572.17        572.65        20.63 o
  -9  -4   9         36.10         35.34         3.06 o
  -8  -4   9        182.37        178.73         5.14 o
  -7  -4   9          3.04          2.54         1.38 o
  -6  -4   9         10.50          7.69         1.55 o
  -5  -4   9        352.12        346.90         5.84 o
  -4  -4   9        101.78        104.81         3.09 o
  -3  -4   9        835.47        877.78         9.92 o
  -2  -4   9         72.84        101.83         2.57 o
  -1  -4   9         21.37         32.67         1.61 o
   0  -4   9       1085.39       1119.50         9.15 o
   1  -4   9       1456.54       1453.62        11.24 o
   2  -4   9        107.35         92.10         1.79 o
   3  -4   9        702.91        688.24         7.03 o
   4  -4   9        669.85        671.90         8.92 o
   5  -4   9        110.44         99.72         4.05 o
   6  -4   9       1092.65       1030.34        14.45 o
   7  -4   9          3.41          0.27         1.45 o
   8  -4   9         68.25         65.66         4.80 o
   9  -4   9         49.38         47.56         4.35 o
  -9  -3   9          5.25          9.19         1.82 o
  -8  -3   9        237.81        226.05         4.98 o
  -7  -3   9        447.82        451.45         6.80 o
  -6  -3   9       2281.26       2196.87        19.22 o
  -5  -3   9       2119.37       2015.58        17.39 o
  -4  -3   9         32.77         28.53         1.75 o
  -3  -3   9       2877.18       2988.20        21.86 o
  -2  -3   9       1066.29       1119.88         8.78 o
  -1  -3   9       2204.56       2258.25        16.45 o
   0  -3   9         66.30        115.75         2.44 o
   1  -3   9        806.53        849.67         7.16 o
   2  -3   9        595.39        643.71         6.65 o
   3  -3   9       1576.37       1629.03        16.10 o
   4  -3   9        140.79        144.98         4.04 o
   5  -3   9        322.53        315.62         7.33 o
   6  -3   9       1700.56       1747.30        24.34 o
   7  -3   9          9.12         11.06         2.39 o
   8  -3   9          1.18         -0.37         1.90 o
   9  -3   9         49.54         42.19         5.04 o
 -10  -2   9         40.22         38.12         2.86 o
  -9  -2   9         26.19         30.01         2.39 o
  -8  -2   9        726.24        729.72        10.29 o
  -7  -2   9        193.55        198.09         4.18 o
  -6  -2   9          0.79          1.72         0.80 o
  -5  -2   9         26.61         34.64         1.37 o
  -4  -2   9         74.44         94.52         1.94 o
  -3  -2   9          4.91          2.32         0.52 o
  -2  -2   9        615.82        646.78         5.37 o
  -1  -2   9         10.02          7.03         0.59 o
   0  -2   9        365.06        412.67         4.12 o
   1  -2   9        102.23         99.71         2.03 o
   2  -2   9        454.83        437.93         5.50 o
   3  -2   9        376.85        379.17         4.53 o
   4  -2   9         53.42         56.73         1.80 o
   5  -2   9        639.31        615.26        12.28 o
   6  -2   9        509.43        499.90        11.32 o
   7  -2   9        260.73        261.61         7.69 o
   8  -2   9        435.58        440.48        14.55 o
   9  -2   9         67.84         82.26         5.85 o
 -10  -1   9        291.42        302.76         6.02 o
  -9  -1   9        109.57        118.60         3.88 o
  -8  -1   9        402.83        413.60         6.03 o
  -7  -1   9        427.55        414.77         4.51 o
  -6  -1   9        154.85        136.50         2.25 o
  -5  -1   9       2197.21       2132.63        15.02 o
  -4  -1   9        534.40        557.36         5.10 o
  -3  -1   9        193.70        178.32         3.15 o
  -2  -1   9         36.07         73.41         1.46 o
  -1  -1   9        348.08        295.20         3.31 o
   0  -1   9        769.45        760.05         7.22 o
   1  -1   9       1621.38       1558.76        13.97 o
   2  -1   9        147.66        141.69         2.38 o
   3  -1   9         99.89         76.36         1.88 o
   4  -1   9          2.49          1.16         0.80 o
   5  -1   9         16.33         18.84         1.62 o
   6  -1   9         35.73         34.45         4.52 o
   7  -1   9          0.83          0.91         1.79 o
   8  -1   9        135.72        138.79         7.12 o
   9  -1   9          3.77          3.01         3.71 o
 -10   0   9        100.38         96.98         3.79 o
  -9   0   9          0.60         10.94         1.40 o
  -8   0   9        114.86         95.24         2.21 o
  -7   0   9        125.09        131.03         2.14 o
  -6   0   9        964.02        963.22         7.96 o
  -5   0   9        557.25        626.03         6.02 o
  -4   0   9       3447.43       3394.17        26.08 o
  -3   0   9       1897.46       1892.78        27.25 o
  -2   0   9         28.05         44.06         1.22 o
  -1   0   9        965.57        928.08         8.05 o
   0   0   9        239.39        242.74         3.62 o
   1   0   9        520.08        603.43         6.14 o
   2   0   9        888.93        865.55         8.23 o
   3   0   9        232.31        217.67         4.73 o
   4   0   9        507.38        484.10         7.61 o
   5   0   9         75.85         71.86         2.90 o
   6   0   9        111.35        121.05         3.81 o
   7   0   9          0.54          2.28         1.88 o
   8   0   9        329.02        337.67         9.80 o
   9   0   9          1.49         11.26         6.92 o
 -10   1   9         28.81         28.40         4.87 o
  -9   1   9          0.62          0.89         0.93 o
  -8   1   9        522.42        509.86         5.91 o
  -7   1   9         27.02         41.15         1.51 o
  -6   1   9        309.13        287.84         3.87 o
  -5   1   9        131.52        138.84         2.46 o
  -4   1   9         21.68         27.95         1.88 o
  -3   1   9        447.18        440.02         5.39 o
  -2   1   9       1811.22       1860.99        15.49 o
  -1   1   9        373.68        377.38         4.68 o
   0   1   9          1.01         -0.21         0.41 o
   1   1   9        482.32        522.43         5.26 o
   2   1   9        466.53        513.36         5.67 o
   3   1   9        575.75        537.46         7.40 o
   4   1   9        196.68        214.04         4.49 o
   5   1   9        222.02        223.65         4.93 o
   6   1   9        481.80        484.53         8.22 o
   7   1   9         12.04         14.02         3.18 o
   8   1   9         99.59        102.45         7.31 o
 -10   2   9         60.51         63.80         4.62 o
  -9   2   9        155.57        153.30         3.40 o
  -8   2   9        385.30        423.01         5.97 o
  -7   2   9         81.11         80.06         2.17 o
  -6   2   9         13.12         13.32         1.02 o
  -5   2   9        193.93        164.59         3.14 o
  -4   2   9          8.97          7.29         1.57 o
  -3   2   9         87.67        108.71         3.66 o
  -2   2   9       5691.12       5737.94        43.95 o
  -1   2   9        112.36        108.76         2.50 o
   0   2   9       6353.69       6547.69        49.98 o
   1   2   9       1344.94       1307.25        11.79 o
   2   2   9        333.92        346.79         4.48 o
   3   2   9         18.85         15.03         1.49 o
   4   2   9       1753.96       1749.37        18.87 o
   5   2   9        164.69        166.34         5.87 o
   6   2   9        258.89        252.14         6.51 o
   7   2   9         49.66         56.52         4.89 o
   8   2   9         23.26         18.57         5.32 o
 -10   3   9        105.28        111.99         4.17 o
  -9   3   9         82.20        101.87         4.16 o
  -8   3   9        263.34        248.30         5.12 o
  -7   3   9         44.83         44.10         2.35 o
  -6   3   9        358.23        353.97         5.26 o
  -5   3   9        144.51        165.85         3.18 o
  -4   3   9        271.30        240.79         4.02 o
  -3   3   9         40.67         82.16         2.07 o
  -2   3   9        616.23        601.52         6.66 o
  -1   3   9        133.98        122.08         2.77 o
   0   3   9        166.32        177.10         3.22 o
   1   3   9        250.30        252.25         4.05 o
   2   3   9        353.24        333.91         4.94 o
   3   3   9       1239.73       1633.19        30.68 o
   4   3   9          8.18          6.42         1.73 o
   5   3   9        378.82        380.02        14.76 o
   6   3   9         65.94         65.40         4.10 o
   7   3   9        136.44        123.53         5.66 o
 -10   4   9        401.15        429.68         8.51 o
  -9   4   9          3.38          2.72         1.56 o
  -8   4   9         13.61         18.17         1.86 o
  -7   4   9        231.52        227.41         6.24 o
  -6   4   9          3.31          2.47         0.97 o
  -5   4   9        129.85        125.38         3.15 o
  -4   4   9       1388.42       1361.89        22.77 o
  -3   4   9        375.36        399.72         5.46 o
  -2   4   9        321.33        328.26         4.29 o
  -1   4   9         36.40         21.19         1.38 o
   0   4   9          4.27          1.11         0.55 o
   1   4   9          0.92          0.42         0.57 o
   2   4   9       1505.00       1493.05        16.46 o
   3   4   9        649.97        669.07        10.09 o
   4   4   9         32.13         28.39         2.67 o
   5   4   9         33.49         31.76         3.06 o
   6   4   9          0.49          0.73         1.92 o
   7   4   9         67.29         73.32         5.54 o
 -10   5   9        216.51        246.85         9.42 o
  -9   5   9         12.21         12.09         2.37 o
  -8   5   9        155.13        158.24         6.01 o
  -7   5   9        437.65        420.82         8.13 o
  -6   5   9         10.55          8.48         1.83 o
  -5   5   9       2162.00       2121.75        24.05 o
  -4   5   9         13.05         14.62         1.54 o
  -3   5   9        264.24        278.66         4.58 o
  -2   5   9        116.32        122.43         2.97 o
  -1   5   9        196.09        193.83         3.45 o
   0   5   9        789.25        751.73         8.34 o
   1   5   9          5.74          6.28         1.11 o
   2   5   9        710.80        708.14         9.85 o
   3   5   9        201.77        204.79         6.13 o
   4   5   9          0.57         -1.28         1.45 o
   5   5   9         80.17         87.94         4.87 o
   6   5   9         45.68         49.89         4.18 o
 -10   6   9          0.74         -3.20         3.20 o
  -9   6   9        300.65        350.66         9.59 o
  -8   6   9        366.96        438.27        10.57 o
  -7   6   9        690.95        678.37        13.41 o
  -6   6   9        968.96        965.34        12.55 o
  -5   6   9         71.55         72.33         4.00 o
  -4   6   9        987.39        945.23        12.14 o
  -3   6   9        104.66        110.55         3.58 o
  -2   6   9         82.92         83.41         3.43 o
  -1   6   9          1.19          1.56         0.93 o
   0   6   9        139.24        152.06         4.39 o
   1   6   9        145.83        137.90         3.92 o
   2   6   9          5.27          6.59         1.69 o
   3   6   9          1.04          5.30         1.78 o
   4   6   9          7.33          3.04         1.91 o
   5   6   9        210.26        213.35         7.12 o
  -9   7   9         54.19         52.55         4.62 o
  -8   7   9        417.27        416.78        10.82 o
  -7   7   9        137.70        128.31         6.26 o
  -6   7   9        175.86        170.85         7.73 o
  -5   7   9         39.90         41.64         2.71 o
  -4   7   9        219.32        216.89         5.19 o
  -3   7   9        131.74        129.07         6.02 o
  -2   7   9        185.95        186.96         4.75 o
  -1   7   9         63.64         60.27         3.43 o
   0   7   9        638.30        660.25        13.03 o
   1   7   9        379.99        356.42         8.67 o
   2   7   9         22.81         21.02         2.97 o
   3   7   9         41.95         40.27         3.42 o
   4   7   9         36.06         36.09         4.01 o
  -9   8   9          3.99          4.27         6.17 o
  -8   8   9        287.17        295.28        11.01 o
  -7   8   9        116.74        114.12        11.81 o
  -6   8   9          7.88          7.57         2.75 o
  -5   8   9       1101.64       1054.45        14.21 o
  -4   8   9        249.11        232.59         5.70 o
  -3   8   9          0.65          0.20         1.30 o
  -2   8   9        399.06        420.36         8.55 o
  -1   8   9        303.70        322.05        10.85 o
   0   8   9          4.92          4.07         1.90 o
   1   8   9        140.44        143.75         6.76 o
   2   8   9         60.06         64.13         4.86 o
   3   8   9         62.90         72.35         6.42 o
  -8   9   9          2.17          6.24         5.97 o
  -7   9   9         10.31          5.01         3.09 o
  -6   9   9        234.92        236.97         8.65 o
  -5   9   9          0.80          0.36         2.06 o
  -4   9   9        113.06        111.96         4.71 o
  -3   9   9         35.60         41.08         3.73 o
  -2   9   9         31.36         30.52         4.19 o
  -1   9   9        487.37        493.84        11.15 o
   0   9   9        107.97        131.54         7.26 o
   1   9   9         31.74         30.83         4.37 o
   2   9   9        447.03        469.83        24.24 o
  -6  10   9         14.79         12.76         4.13 o
  -5  10   9         65.97         66.57         5.70 o
  -4  10   9        383.42        387.38        17.66 o
  -3  10   9         13.77          9.75         2.70 o
  -2  10   9         98.73         95.42         5.87 o
  -1  10   9        280.22        291.21         8.91 o
   0  10   9        370.82        391.17        24.58 o
   0 -11  10        127.77        122.69         9.65 o
  -3 -10  10         43.92         46.07         3.71 o
  -2 -10  10          2.14          2.91         2.13 o
  -1 -10  10        284.42        273.88        10.07 o
   0 -10  10         42.27         56.40         5.17 o
   1 -10  10         41.33         35.24         8.88 o
   2 -10  10         72.76         65.37        11.53 o
   3 -10  10          1.57         -1.56         3.53 o
   4 -10  10        207.95        243.43        17.29 o
   5 -10  10        244.62        252.05        12.64 o
  -4  -9  10        273.96        244.51         6.93 o
  -3  -9  10        231.76        227.13         6.35 o
  -2  -9  10         50.28         53.35         3.54 o
  -1  -9  10         36.92         37.90         2.90 o
   0  -9  10        280.34        271.67         9.15 o
   1  -9  10         62.92         56.39         4.84 o
   2  -9  10         89.94         93.79         7.69 o
   3  -9  10         39.63         37.39         4.20 o
   4  -9  10        224.91        248.21        14.71 o
   5  -9  10          3.57          3.46         2.69 o
   6  -9  10         38.35         44.35         4.34 o
   7  -9  10         34.41         33.30         5.92 o
  -6  -8  10        149.85        170.29         7.47 o
  -5  -8  10          1.49          1.79         1.82 o
  -4  -8  10        412.35        385.83         8.30 o
  -3  -8  10         67.24         75.61         6.06 o
  -2  -8  10        192.18        195.79         5.32 o
  -1  -8  10        804.29        760.45        10.95 o
   0  -8  10        784.67        808.29        10.98 o
   1  -8  10        387.07        428.49        12.47 o
   2  -8  10         30.80         31.95         3.64 o
   3  -8  10       1243.35       1311.13        28.87 o
   4  -8  10         88.26         80.68         3.96 o
   5  -8  10        142.58        156.21         5.56 o
   6  -8  10        280.49        300.57         8.72 o
   7  -8  10         14.01         23.10         4.15 o
  -7  -7  10        218.15        220.17        10.11 o
  -6  -7  10        111.68        106.67         4.85 o
  -5  -7  10         29.53         18.52         2.43 o
  -4  -7  10         38.57         35.67         2.64 o
  -3  -7  10          5.01          7.61         1.55 o
  -2  -7  10        662.51        638.11         9.01 o
  -1  -7  10         40.62         48.59         2.57 o
   0  -7  10         30.17         33.34         1.79 o
   1  -7  10        888.75        912.70        10.74 o
   2  -7  10        581.81        578.90         8.43 o
   3  -7  10        219.49        207.63         6.10 o
   4  -7  10        241.52        262.29         6.42 o
   5  -7  10         97.57         97.11         5.27 o
   6  -7  10         43.02         42.72         4.51 o
   7  -7  10         71.24         70.06         5.30 o
   8  -7  10         39.91         41.58         5.85 o
  -7  -6  10         22.17         23.72         2.67 o
  -6  -6  10         11.71          8.32         1.68 o
  -5  -6  10          1.64          2.12         1.36 o
  -4  -6  10          4.30          3.79         1.41 o
  -3  -6  10         18.63         26.78         2.13 o
  -2  -6  10        135.39        150.51         3.82 o
  -1  -6  10         45.36         45.51         2.13 o
   0  -6  10          5.28         10.17         1.05 o
   1  -6  10        880.74        821.16         7.25 o
   2  -6  10       3680.16       3575.19        31.24 o
   3  -6  10       2776.69       2685.48        26.97 o
   4  -6  10        688.14        666.66         9.43 o
   5  -6  10        217.41        210.52         5.64 o
   6  -6  10          1.01          1.61         1.73 o
   7  -6  10        182.94        176.82         6.75 o
   8  -6  10         28.12         26.89         3.41 o
  -8  -5  10          2.32          3.76         1.67 o
  -7  -5  10        118.38        121.36         4.55 o
  -6  -5  10         55.63         48.79         2.88 o
  -5  -5  10         64.28         67.21         3.13 o
  -4  -5  10       1003.61        977.14        11.98 o
  -3  -5  10         44.96         42.49         3.17 o
  -2  -5  10         68.24         75.46         3.55 o
  -1  -5  10       1558.70       1504.22        13.75 o
   0  -5  10        624.25        613.90         6.04 o
   1  -5  10        466.14        470.78         4.71 o
   2  -5  10         13.10         16.28         1.04 o
   3  -5  10        317.75        302.18         5.39 o
   4  -5  10        139.21        135.65         3.66 o
   5  -5  10        591.06        558.65         8.49 o
   6  -5  10        270.21        258.16        13.40 o
   7  -5  10         51.70         54.87         4.25 o
   8  -5  10          2.21         -0.87         1.87 o
  -9  -4  10          5.21          2.58         1.76 o
  -8  -4  10          2.64          3.15         1.48 o
  -7  -4  10        472.05        471.59         7.29 o
  -6  -4  10         19.18         17.03         1.82 o
  -5  -4  10        694.96        681.52        10.24 o
  -4  -4  10        671.32        629.90         8.02 o
  -3  -4  10        177.91        165.99         3.34 o
  -2  -4  10         44.95         38.66         1.96 o
  -1  -4  10          3.22          1.57         0.50 o
   0  -4  10       1203.31       1214.06         9.90 o
   1  -4  10        149.91        143.49         2.43 o
   2  -4  10        372.94        381.04         4.49 o
   3  -4  10        117.35        114.51         3.09 o
   4  -4  10        350.00        354.61         6.00 o
   5  -4  10        714.65        703.59        10.86 o
   6  -4  10        205.86        210.49         5.66 o
   7  -4  10        128.03        142.96         5.05 o
   8  -4  10        555.89        561.68        12.31 o
   9  -4  10          9.62          3.85         3.21 o
  -9  -3  10         93.86         93.90         6.02 o
  -8  -3  10        322.65        322.98         6.01 o
  -7  -3  10        475.09        476.68         7.05 o
  -6  -3  10       2212.20       2133.57        18.88 o
  -5  -3  10        305.73        305.01         4.80 o
  -4  -3  10          2.75          1.98         0.67 o
  -3  -3  10         27.74         25.23         1.14 o
  -2  -3  10         19.02         15.58         0.86 o
  -1  -3  10         40.14         69.34         1.56 o
   0  -3  10        615.78        692.48         8.36 o
   1  -3  10        212.39        192.63         2.65 o
   2  -3  10          1.26          0.23         0.43 o
   3  -3  10       1861.81       1913.51        18.50 o
   4  -3  10        417.49        423.04         9.71 o
   5  -3  10          1.97          1.59         1.39 o
   6  -3  10        268.54        260.95         7.29 o
   7  -3  10        100.27         96.11         5.61 o
   8  -3  10         49.18         49.19         4.39 o
   9  -3  10         79.66         69.63         6.45 o
 -10  -2  10        155.84        164.67         5.24 o
  -9  -2  10        126.30        138.73         4.35 o
  -8  -2  10        201.97        190.60         5.42 o
  -7  -2  10        134.34        134.24         3.56 o
  -6  -2  10         80.74         84.91         2.55 o
  -5  -2  10          7.43         10.36         1.00 o
  -4  -2  10       1007.49        958.23         9.06 o
  -3  -2  10       1448.08       1542.55        12.11 o
  -2  -2  10        672.95        686.97         6.01 o
  -1  -2  10        127.10        152.26         2.30 o
   0  -2  10       5336.21       5385.14        36.72 o
   1  -2  10          8.60          2.27         0.55 o
   2  -2  10        217.85        197.54         3.33 o
   3  -2  10        747.50        704.25         8.92 o
   4  -2  10        318.77        353.05         9.13 o
   5  -2  10        139.58        137.97         4.91 o
   6  -2  10        121.67        101.87         5.04 o
   7  -2  10         33.80         25.14         3.07 o
   8  -2  10          6.75          2.14         2.20 o
   9  -2  10         28.35         31.99         5.06 o
 -10  -1  10        319.39        326.37         6.30 o
  -9  -1  10        585.88        597.21         7.92 o
  -8  -1  10        215.73        211.30         4.93 o
  -7  -1  10        268.31        271.90         4.04 o
  -6  -1  10        174.83        169.25         2.67 o
  -5  -1  10        399.18        382.52         4.47 o
  -4  -1  10       2784.19       2629.87        18.74 o
  -3  -1  10        644.25        680.92         7.04 o
  -2  -1  10         23.15         29.46         1.13 o
  -1  -1  10        214.48        187.88         2.55 o
   0  -1  10        277.73        303.27         5.16 o
   1  -1  10       1468.40       1332.66        13.35 o
   2  -1  10        388.49        404.80         4.77 o
   3  -1  10        104.44        116.46         2.81 o
   4  -1  10        131.23        139.24         4.58 o
   5  -1  10        116.71        123.23         3.41 o
   6  -1  10        430.44        436.71         9.83 o
   7  -1  10         21.43         26.42         3.18 o
   8  -1  10         80.59         76.78         5.47 o
 -10   0  10        163.56        174.53         5.15 o
  -9   0  10         57.44         58.75         2.69 o
  -8   0  10        104.64        115.33         2.92 o
  -7   0  10         42.12         50.98         1.96 o
  -6   0  10         23.42         19.02         1.16 o
  -5   0  10        622.85        602.28         5.97 o
  -4   0  10         51.94         53.30         1.76 o
  -3   0  10        533.11        506.31         5.17 o
  -2   0  10          4.71          1.96         0.51 o
  -1   0  10        689.66        648.81         6.23 o
   0   0  10       1679.06       1693.82        14.29 o
   1   0  10        542.42        562.76         5.98 o
   2   0  10        553.48        553.13         6.01 o
   3   0  10         68.71         63.51         2.41 o
   4   0  10        495.31        509.37         8.57 o
   5   0  10          3.06          2.12         1.04 o
   6   0  10        101.93         93.03         4.10 o
   7   0  10         77.26         94.04         5.76 o
   8   0  10         35.28         32.30         4.55 o
 -10   1  10        121.43        106.32         4.78 o
  -9   1  10          0.93          0.09         1.06 o
  -8   1  10        314.69        274.45         3.97 o
  -7   1  10        370.51        323.00         4.26 o
  -6   1  10        169.39        143.62         2.71 o
  -5   1  10          3.11          4.14         0.69 o
  -4   1  10        225.08        225.78         3.84 o
  -3   1  10        659.61        588.32         6.06 o
  -2   1  10        767.96        796.31        12.70 o
  -1   1  10        968.81        924.63         8.28 o
   0   1  10        547.79        545.92         5.54 o
   1   1  10       1820.85       1920.40        15.34 o
   2   1  10        263.15        272.83         3.81 o
   3   1  10        102.27         90.89         3.17 o
   4   1  10         10.26         10.52         1.42 o
   5   1  10        464.58        448.35         9.89 o
   6   1  10        638.70        614.64         9.64 o
   7   1  10         53.58         52.58         6.34 o
   8   1  10        117.32        133.12         8.33 o
 -10   2  10        101.04         91.29         5.95 o
  -9   2  10          7.74          3.05         1.11 o
  -8   2  10        340.89        325.09         5.43 o
  -7   2  10        717.63        677.93         7.93 o
  -6   2  10        291.09        311.88         4.57 o
  -5   2  10         23.02         20.65         1.63 o
  -4   2  10        544.50        539.61        10.28 o
  -3   2  10       6998.36       7068.33        57.30 o
  -2   2  10        900.05       1016.53         9.53 o
  -1   2  10          5.42         10.88         0.94 o
   0   2  10         33.99         34.42         1.46 o
   1   2  10          4.49          3.08         0.67 o
   2   2  10          9.10          7.50         0.77 o
   3   2  10        552.62        539.24         7.85 o
   4   2  10          0.83         -0.15         1.02 o
   5   2  10         35.65         36.43         2.57 o
   6   2  10        575.21        546.82        10.16 o
   7   2  10         67.16         56.97         6.85 o
   8   2  10         94.57         92.29        12.14 o
 -10   3  10          3.07          0.96         1.37 o
  -9   3  10        153.18        128.27         4.69 o
  -8   3  10        602.93        600.71         8.91 o
  -7   3  10        396.80        410.29         6.82 o
  -6   3  10         62.37         64.05         2.46 o
  -5   3  10        806.09        764.76        13.97 o
  -4   3  10         30.04         27.96         1.55 o
  -3   3  10        493.07        488.22         5.60 o
  -2   3  10        261.67        223.92         3.37 o
  -1   3  10         60.13         66.26         1.84 o
   0   3  10         92.31         75.56         2.18 o
   1   3  10        719.22        658.27         7.28 o
   2   3  10        400.92        387.19         6.29 o
   3   3  10       5104.93       5069.22        47.02 o
   4   3  10          0.64          1.13         1.18 o
   5   3  10          5.11          7.02         1.80 o
   6   3  10         61.44         66.09         4.24 o
   7   3  10          0.45         -1.90         1.90 o
 -10   4  10          7.30          4.67         1.89 o
  -9   4  10        162.54        166.44         5.95 o
  -8   4  10        199.37        207.44         4.93 o
  -7   4  10        104.96        110.39         3.55 o
  -6   4  10        647.78        660.86         9.96 o
  -5   4  10         65.16         64.97         2.23 o
  -4   4  10          0.85          0.60         0.63 o
  -3   4  10        564.14        553.09         6.98 o
  -2   4  10        618.98        669.19         7.23 o
  -1   4  10        501.06        489.33         5.92 o
   0   4  10         96.07         94.88         2.77 o
   1   4  10        459.42        432.15         6.62 o
   2   4  10        456.47        444.39         7.18 o
   3   4  10          0.84         -0.42         1.09 o
   4   4  10        724.42        707.48        11.68 o
   5   4  10        121.67        112.98         5.10 o
   6   4  10          1.17         -1.83         1.83 o
   7   4  10         11.26         15.33         7.39 o
 -10   5  10        220.20        244.74         7.88 o
  -9   5  10        163.81        175.56         6.77 o
  -8   5  10          0.70          0.03         1.52 o
  -7   5  10       1017.53       1028.80        13.84 o
  -6   5  10        159.47        149.75         4.29 o
  -5   5  10          3.05          2.17         1.21 o
  -4   5  10         57.35         65.72         3.79 o
  -3   5  10          8.23         11.84         1.24 o
  -2   5  10        180.39        192.90         3.87 o
  -1   5  10       1000.27       1004.90        10.26 o
   0   5  10        562.05        557.28         6.90 o
   1   5  10        288.93        272.22         5.27 o
   2   5  10         30.62         30.43         2.40 o
   3   5  10         67.91         63.48         3.77 o
   4   5  10         62.76         69.60         4.28 o
   5   5  10        183.23        195.24         6.50 o
   6   5  10         41.22         38.04         3.75 o
 -10   6  10         31.68         40.06         6.71 o
  -9   6  10         98.36        106.03         6.12 o
  -8   6  10          2.02          0.45         1.73 o
  -7   6  10         95.28         92.95         6.16 o
  -6   6  10       1026.29       1019.72        18.88 o
  -5   6  10        458.30        444.12         7.60 o
  -4   6  10        939.72        914.92        12.04 o
  -3   6  10        277.55        285.89         6.06 o
  -2   6  10        144.75        134.73         3.47 o
  -1   6  10         53.30         51.58         3.06 o
   0   6  10        194.07        194.76         4.61 o
   1   6  10         28.25         25.57         2.45 o
   2   6  10        106.55        108.79         7.40 o
   3   6  10          2.72          3.95         1.79 o
   4   6  10        173.88        172.95         6.07 o
   5   6  10        141.19        157.41        11.15 o
  -9   7  10         24.30         31.18         3.85 o
  -8   7  10         87.91         82.04         5.45 o
  -7   7  10        267.43        267.50         9.53 o
  -6   7  10          1.51          2.51         1.30 o
  -5   7  10        280.20        288.18         6.20 o
  -4   7  10       1184.91       1170.61        14.86 o
  -3   7  10        629.51        630.19        10.65 o
  -2   7  10         18.22         15.06         1.85 o
  -1   7  10        105.99         96.09         5.99 o
   0   7  10        110.58        115.99         4.51 o
   1   7  10          9.54          8.78         2.46 o
   2   7  10         61.39         61.15         4.56 o
   3   7  10         11.86         11.29         2.68 o
   4   7  10         17.06          8.82         2.65 o
  -8   8  10          0.84          1.07         2.52 o
  -7   8  10        290.69        273.65         9.09 o
  -6   8  10        361.78        352.55        10.14 o
  -5   8  10         80.19         71.66         4.44 o
  -4   8  10        541.89        526.93         9.13 o
  -3   8  10        123.64        124.67         4.50 o
  -2   8  10        578.26        588.64        10.60 o
  -1   8  10        133.59        136.75         5.64 o
   0   8  10         24.99         28.33         6.97 o
   1   8  10          2.45          1.97         2.29 o
   2   8  10         67.22         61.38         4.89 o
   3   8  10        310.16        302.10        10.80 o
  -7   9  10        219.74        219.52         9.25 o
  -6   9  10         76.87         57.22         5.97 o
  -5   9  10          5.55          3.77         2.44 o
  -4   9  10        118.75        118.42         7.74 o
  -3   9  10         65.92         73.02         4.89 o
  -2   9  10        371.13        367.45         9.91 o
  -1   9  10        199.51        192.78         6.97 o
   0   9  10        427.86        451.29        12.81 o
   1   9  10         62.00         73.86         6.21 o
  -6  10  10         13.41          5.32         4.99 o
  -5  10  10         31.10         42.11         5.53 o
  -4  10  10        117.13        119.85        10.75 o
  -3  10  10         12.22         10.59         2.70 o
  -2  10  10         40.76         39.70         6.32 o
  -1  10  10         63.45         62.38         5.81 o
   0 -11  11        130.89        158.00        11.00 o
  -3 -10  11          3.77          3.40         2.40 o
  -2 -10  11          4.70          4.54         2.46 o
  -1 -10  11        118.18        144.86         8.05 o
   0 -10  11          5.00          3.76         2.57 o
   1 -10  11        489.61        500.76        17.09 o
   2 -10  11          7.79         10.48         3.93 o
   3 -10  11         27.53         23.78         4.96 o
   4 -10  11          8.81          9.51         3.99 o
   5 -10  11        280.34        365.04        15.29 o
  -4  -9  11         82.97         72.97         4.51 o
  -3  -9  11        101.29         85.87         4.60 o
  -2  -9  11         85.63        101.72         4.74 o
  -1  -9  11          2.08         -0.08         1.35 o
   0  -9  11        670.01        625.64        14.77 o
   1  -9  11        261.31        258.53        11.20 o
   2  -9  11        820.47        773.57        20.94 o
   3  -9  11         69.27         84.58         7.55 o
   4  -9  11         34.70         41.37         7.55 o
   5  -9  11        159.14        153.67         9.61 o
   6  -9  11          0.61         -0.29         2.67 o
  -6  -8  11          6.41          8.07         5.97 o
  -5  -8  11          0.57          0.81         1.89 o
  -4  -8  11          0.87         -0.40         1.61 o
  -3  -8  11        274.00        278.63         6.75 o
  -2  -8  11       1863.97       1753.15        20.40 o
  -1  -8  11        136.96        135.22         4.38 o
   0  -8  11          1.83          1.72         1.12 o
   1  -8  11          0.90          1.08         1.95 o
   2  -8  11         14.62         11.96         3.38 o
   3  -8  11        233.55        226.06         8.19 o
   4  -8  11         43.59         45.95         3.40 o
   5  -8  11         50.24         46.87         3.52 o
   6  -8  11         22.72         16.87         3.07 o
   7  -8  11        112.96        106.54         7.66 o
  -7  -7  11          1.08          0.61         4.48 o
  -6  -7  11        114.01        118.21         5.95 o
  -5  -7  11        176.12        183.92         5.43 o
  -4  -7  11        382.58        346.64         6.92 o
  -3  -7  11        747.42        688.41         9.90 o
  -2  -7  11       1187.07       1164.07        13.58 o
  -1  -7  11        312.76        300.83         5.14 o
   0  -7  11          3.48          3.80         0.93 o
   1  -7  11         59.73         56.33         3.07 o
   2  -7  11         20.99         21.81         2.32 o
   3  -7  11        186.07        189.44         4.62 o
   4  -7  11       1217.16       1211.52        19.15 o
   5  -7  11         61.63         57.67         3.91 o
   6  -7  11         33.96         21.14         3.02 o
   7  -7  11         19.90         18.90         3.07 o
   8  -7  11        105.68        122.54         7.71 o
  -7  -6  11         26.77         21.27         2.57 o
  -6  -6  11         54.88         48.06         3.32 o
  -5  -6  11        234.72        234.93         6.90 o
  -4  -6  11        179.14        195.14         4.91 o
  -3  -6  11          0.70          0.70         1.11 o
  -2  -6  11        279.20        247.48         4.63 o
  -1  -6  11        126.16        113.26         4.15 o
   0  -6  11        717.38        710.07         7.56 o
   1  -6  11        345.29        331.36         4.14 o
   2  -6  11        219.77        219.50         4.65 o
   3  -6  11       1240.50       1211.77        14.31 o
   4  -6  11        569.40        550.51         8.48 o
   5  -6  11       1052.02       1032.60        14.98 o
   6  -6  11         92.99         95.33         5.45 o
   7  -6  11         41.74         42.36         3.85 o
   8  -6  11        151.91        142.02         9.81 o
  -8  -5  11        153.98        160.83         5.23 o
  -7  -5  11         94.26         92.20         3.85 o
  -6  -5  11        901.75        862.43        11.14 o
  -5  -5  11        498.02        476.64         8.01 o
  -4  -5  11         68.78         66.74         2.92 o
  -3  -5  11          1.68          0.08         0.84 o
  -2  -5  11        203.76        210.07         3.68 o
  -1  -5  11        269.79        281.05         4.17 o
   0  -5  11        458.40        485.97         5.66 o
   1  -5  11       1236.43       1205.51        10.05 o
   2  -5  11       2345.34       2396.50        18.92 o
   3  -5  11        340.37        320.40         5.72 o
   4  -5  11        793.70        755.97        10.22 o
   5  -5  11          1.57         -0.25         1.24 o
   6  -5  11        154.57        153.50         5.86 o
   7  -5  11          0.59         -1.04         1.76 o
   8  -5  11        115.54        106.23         6.27 o
  -9  -4  11        482.69        476.28         8.75 o
  -8  -4  11        126.16        122.15         4.44 o
  -7  -4  11        114.79         99.04         3.82 o
  -6  -4  11        350.23        367.93         6.45 o
  -5  -4  11         72.86         70.70         3.06 o
  -4  -4  11        266.50        233.48         4.51 o
  -3  -4  11        267.22        255.52         4.31 o
  -2  -4  11        149.36        130.88         4.93 o
  -1  -4  11          5.12          5.43         0.65 o
   0  -4  11       2416.03       2554.32        19.71 o
   1  -4  11       2314.84       2384.95        18.61 o
   2  -4  11        182.00        175.22         2.74 o
   3  -4  11         67.71         70.25         2.71 o
   4  -4  11        337.49        333.27         5.92 o
   5  -4  11        790.35        775.40        13.56 o
   6  -4  11        124.98        123.68         4.64 o
   7  -4  11        605.04        631.99        11.32 o
   8  -4  11         50.81         50.84         4.43 o
  -9  -3  11         29.61         27.95         2.61 o
  -8  -3  11        665.59        643.91         8.92 o
  -7  -3  11         21.24         18.91         1.92 o
  -6  -3  11        846.94        852.71        10.39 o
  -5  -3  11       1041.37        998.59        10.35 o
  -4  -3  11       1655.67       1513.57        20.93 o
  -3  -3  11        331.74        345.59         6.75 o
  -2  -3  11        223.44        201.49         2.81 o
  -1  -3  11       1212.42       1179.21         9.30 o
   0  -3  11         39.40         44.85         1.50 o
   1  -3  11          0.84          2.53         0.59 o
   2  -3  11         36.60         47.91         1.72 o
   3  -3  11          2.02          1.81         0.61 o
   4  -3  11         23.77         24.94         2.93 o
   5  -3  11        398.48        366.55         8.38 o
   6  -3  11        135.72        126.20         5.36 o
   7  -3  11         38.21         45.78         5.15 o
   8  -3  11         49.77         55.80         4.68 o
 -10  -2  11         66.72         64.38         4.03 o
  -9  -2  11          7.97          4.69         1.55 o
  -8  -2  11       1275.48       1293.34        17.09 o
  -7  -2  11        718.24        700.24         9.26 o
  -6  -2  11        166.01        159.49         3.49 o
  -5  -2  11       2069.10       2001.60        16.99 o
  -4  -2  11        279.56        243.84         4.02 o
  -3  -2  11       3815.08       3640.33        27.28 o
  -2  -2  11       1884.02       1974.72        14.28 o
  -1  -2  11          6.60          5.03         0.63 o
   0  -2  11       1290.40       1514.69        11.77 o
   1  -2  11         26.70         26.44         1.76 o
   2  -2  11         14.03         18.92         1.23 o
   3  -2  11         74.17         34.65         5.56 o
   4  -2  11        182.76        172.87         3.71 o
   5  -2  11          6.62          7.06         1.75 o
   6  -2  11          2.17         -0.09         1.36 o
   7  -2  11         37.11         29.66         3.59 o
   8  -2  11          4.70          6.82         2.73 o
 -10  -1  11          1.91          1.54         1.68 o
  -9  -1  11        170.69        157.94         4.34 o
  -8  -1  11          2.19          2.50         1.07 o
  -7  -1  11        107.60        112.88         3.82 o
  -6  -1  11        756.76        736.72         7.29 o
  -5  -1  11        327.73        317.19         4.07 o
  -3  -1  11        375.95        394.44         4.31 o
  -2  -1  11        842.59        821.02         6.95 o
  -1  -1  11          2.63          0.64         0.44 o
   0  -1  11        226.33        184.15         2.93 o
   1  -1  11       2809.39       2864.43        24.62 o
   2  -1  11          3.75          8.44         0.85 o
   3  -1  11        545.73        513.04         7.65 o
   4  -1  11        187.59        190.70         5.02 o
   5  -1  11        284.21        301.72         6.61 o
   6  -1  11         23.12         28.61         3.06 o
   7  -1  11         25.36         25.56         3.70 o
   8  -1  11         94.22         83.15         5.77 o
 -10   0  11         81.63         85.78         5.30 o
  -9   0  11         12.49         12.96         1.26 o
  -8   0  11        247.10        251.38         4.09 o
  -7   0  11         84.12         66.01         2.11 o
  -6   0  11        493.04        464.68         5.29 o
  -5   0  11        190.33        208.52         3.14 o
  -4   0  11         46.07         42.80         1.95 o
  -3   0  11        244.82        220.53         3.27 o
  -2   0  11        416.23        461.30         5.07 o
  -1   0  11        915.25        934.06         8.46 o
   0   0  11       3068.81       3231.61        24.44 o
   1   0  11        313.44        301.66         5.61 o
   2   0  11        930.20        897.52         8.84 o
   3   0  11        470.34        453.67         6.70 o
   4   0  11        128.64        129.38         3.51 o
   5   0  11        697.61        660.54        13.22 o
   6   0  11        110.61        110.04         5.77 o
   7   0  11         97.58         94.09         5.65 o
   8   0  11         16.67         15.98         3.79 o
 -10   1  11         10.66         16.32         3.11 o
  -9   1  11        436.39        439.29         5.44 o
  -8   1  11         69.21         65.50         2.10 o
  -7   1  11         21.68         22.97         1.39 o
  -6   1  11        528.12        533.36         7.44 o
  -5   1  11        452.39        402.07         7.30 o
  -4   1  11         13.12         23.40         1.56 o
  -3   1  11          2.10          2.23         0.68 o
  -2   1  11        137.07        127.10         2.67 o
  -1   1  11         33.26         42.88         1.58 o
   0   1  11        754.99        744.42         7.16 o
   1   1  11       1798.32       1748.20        22.28 o
   2   1  11       1118.05       1143.38        13.72 o
   3   1  11        400.20        389.96         9.97 o
   4   1  11        257.19        250.57         5.17 o
   5   1  11        349.89        321.63         6.32 o
   6   1  11        148.34        134.54         4.49 o
   7   1  11         91.26         98.92        18.39 o
   8   1  11          5.36         -1.56         7.43 o
 -10   2  11         61.68         65.87         3.39 o
  -9   2  11        537.32        550.18         8.14 o
  -8   2  11        472.88        450.84         6.48 o
  -7   2  11        791.80        682.15         8.26 o
  -6   2  11         31.08         26.28         1.64 o
  -5   2  11         53.41         49.51         2.33 o
  -4   2  11        334.24        359.72         6.14 o
  -3   2  11       3222.49       3282.52        32.99 o
  -2   2  11        223.86        265.10         6.19 o
  -1   2  11        217.32        190.06         3.10 o
   0   2  11       1145.83       1134.77        10.70 o
   1   2  11        910.95        935.62         9.32 o
   2   2  11        169.24        175.87         3.94 o
   3   2  11         28.82         27.78         2.00 o
   4   2  11         93.84         94.56         3.64 o
   5   2  11        369.31        346.59         6.84 o
   6   2  11        224.98        219.00         6.33 o
   7   2  11        214.52        211.79         9.13 o
 -10   3  11          2.62          5.53         1.66 o
  -9   3  11        406.54        402.91         7.30 o
  -8   3  11        586.11        584.77        10.16 o
  -7   3  11       1124.39       1095.04        13.57 o
  -6   3  11        115.68        120.44         4.02 o
  -5   3  11         90.84        111.84         2.82 o
  -4   3  11       1118.20       1162.34        11.63 o
  -3   3  11       1950.73       1838.42        16.95 o
  -2   3  11       1934.03       1886.34        17.68 o
  -1   3  11        627.88        586.55         7.08 o
   0   3  11          4.21          6.01         0.92 o
   1   3  11        165.13        179.66         3.72 o
   2   3  11       1095.22       1070.93        12.98 o
   3   3  11        568.66        535.63         8.29 o
   4   3  11          9.05         12.74         2.17 o
   5   3  11          0.65          0.48         1.51 o
   6   3  11        144.37        140.92         5.90 o
   7   3  11         36.02         36.32         3.73 o
 -10   4  11         10.84          8.92         2.22 o
  -9   4  11        294.63        337.07         9.53 o
  -8   4  11        149.22        141.47         4.48 o
  -7   4  11        498.10        465.83         7.75 o
  -6   4  11       1422.63       1378.26        16.11 o
  -5   4  11         82.78         80.29         3.02 o
  -4   4  11         21.30         21.46         1.47 o
  -3   4  11       1141.39       1178.58        13.12 o
  -2   4  11        136.73        148.75         3.54 o
  -1   4  11         35.12         33.19         1.67 o
   0   4  11        199.76        184.93         5.42 o
   1   4  11         94.31         78.12         2.80 o
   2   4  11        277.21        262.86         5.40 o
   3   4  11         83.47         86.08         3.54 o
   4   4  11       1011.02       1004.37        14.92 o
   5   4  11          0.68          0.34         1.83 o
   6   4  11          5.59          3.39         2.26 o
 -10   5  11        557.31        651.02        15.21 o
  -9   5  11         17.10         12.35         4.29 o
  -8   5  11        115.86         97.67         5.66 o
  -7   5  11         40.63         49.30         2.93 o
  -6   5  11        504.62        507.33         8.24 o
  -5   5  11        300.12        287.14         5.77 o
  -4   5  11        123.63        115.05         3.62 o
  -3   5  11          7.93          9.27         1.19 o
  -2   5  11        374.27        350.58         5.61 o
  -1   5  11         19.75         23.33         1.72 o
   0   5  11        103.25         98.22         2.95 o
   1   5  11         22.08         20.69         1.90 o
   2   5  11         21.82         23.60         2.19 o
   3   5  11        352.60        356.35         7.87 o
   4   5  11        210.59        234.84         6.73 o
   5   5  11          5.78          5.68         2.33 o
   6   5  11         16.78         21.63         5.11 o
 -10   6  11          1.23          6.92         6.44 o
  -9   6  11         54.23         47.37         4.79 o
  -8   6  11         66.22         66.19         5.52 o
  -7   6  11        173.98        175.29         4.94 o
  -6   6  11        548.32        560.00         9.06 o
  -5   6  11        273.48        264.94         6.89 o
  -4   6  11        155.15        167.44         4.47 o
  -3   6  11        495.79        495.11         8.11 o
  -2   6  11        270.69        260.25         5.24 o
  -1   6  11        568.19        545.52         7.79 o
   0   6  11         30.59         28.65         2.22 o
   1   6  11        233.22        246.38         6.99 o
   2   6  11        383.33        394.82         8.30 o
   3   6  11         96.93         84.75         4.63 o
   4   6  11          1.18          1.30         1.94 o
   5   6  11         25.84         29.15         3.52 o
  -9   7  11        189.59        166.04        12.66 o
  -8   7  11        385.77        373.36        11.82 o
  -7   7  11        117.30         97.47         5.91 o
  -6   7  11          7.13          5.26         1.52 o
  -5   7  11          0.72          0.47         1.20 o
  -4   7  11        686.79        696.67        10.60 o
  -3   7  11       1295.28       1270.36        15.89 o
  -2   7  11         95.10         96.26         3.98 o
  -1   7  11        316.19        333.12         7.37 o
   0   7  11        182.96        190.52         6.36 o
   1   7  11        434.32        428.72        10.00 o
   2   7  11         42.85         47.49         6.95 o
   3   7  11         79.55         71.62         5.15 o
   4   7  11         35.93         41.41         4.39 o
  -8   8  11          1.90          2.95         2.53 o
  -7   8  11         13.21         12.97         3.07 o
  -6   8  11        132.40        137.27         7.57 o
  -5   8  11          4.67          7.54         1.74 o
  -4   8  11         36.87         37.66         3.22 o
  -3   8  11        113.35        105.13         4.88 o
  -2   8  11        392.94        418.48         8.81 o
  -1   8  11        371.85        377.09         9.38 o
   0   8  11        274.04        267.68         9.40 o
   1   8  11          8.72          6.85         2.79 o
   2   8  11        158.53        153.63         7.17 o
  -7   9  11         70.60         70.04         6.95 o
  -6   9  11        418.25        425.18        14.07 o
  -5   9  11        259.60        272.51         9.61 o
  -4   9  11        363.47        386.97         8.22 o
  -3   9  11        132.87        144.21         6.33 o
  -2   9  11         72.98         74.24         5.11 o
  -1   9  11        163.93        153.98         7.98 o
   0   9  11          4.80          4.35         2.92 o
   1   9  11          9.16          5.92         3.14 o
  -5  10  11          4.40          7.75         4.74 o
  -4  10  11         65.80         67.85         8.00 o
  -3  10  11         35.46         36.96         4.07 o
  -2  10  11         26.04         24.30         3.47 o
  -2 -10  12         27.25         17.23         3.26 o
  -1 -10  12         31.40         18.73         3.94 o
   0 -10  12         48.93         52.83         5.34 o
   1 -10  12        228.05        217.56        11.31 o
   2 -10  12        176.13        191.70        10.67 o
   3 -10  12         59.07         75.60        13.19 o
   4 -10  12         37.32         33.38         6.95 o
   5 -10  12        292.64        333.54        14.91 o
  -4  -9  12         25.60         25.08         3.01 o
  -3  -9  12        179.77        189.40         5.98 o
  -2  -9  12        280.86        267.61         6.72 o
  -1  -9  12          6.77          9.83         1.92 o
   0  -9  12        327.07        388.65        11.38 o
   1  -9  12        135.82        135.68        13.36 o
   2  -9  12        107.12        115.10         8.83 o
   3  -9  12         29.28         32.50         4.13 o
   4  -9  12          0.59         -2.05         2.05 o
   5  -9  12        246.60        254.55         9.66 o
   6  -9  12         17.18         11.13         4.25 o
  -5  -8  12         10.91         16.64         2.66 o
  -4  -8  12          3.48         15.61         2.38 o
  -3  -8  12          1.23          1.33         1.50 o
  -2  -8  12         10.11          5.66         1.47 o
  -1  -8  12         25.09         28.16         2.08 o
   0  -8  12        221.54        246.23         6.85 o
   1  -8  12        245.84        227.27         7.46 o
   2  -8  12        266.28        239.92         8.46 o
   3  -8  12        894.92        892.09        18.43 o
   4  -8  12         89.37         86.02         5.10 o
   5  -8  12        182.62        157.48         5.64 o
   6  -8  12         60.40         61.71         7.85 o
   7  -8  12         55.69         37.82         5.89 o
  -6  -7  12        108.54        110.20         4.62 o
  -5  -7  12          6.77          3.81         1.69 o
  -4  -7  12         63.05         62.88         3.46 o
  -3  -7  12          8.79          6.98         1.47 o
  -2  -7  12        315.93        329.62         5.77 o
  -1  -7  12         75.19         75.00         2.95 o
   0  -7  12        308.61        292.47         4.93 o
   1  -7  12          5.99          4.55         1.37 o
   2  -7  12       1125.77       1076.89        18.35 o
   3  -7  12        185.92        179.79         5.00 o
   4  -7  12        255.66        240.91         6.33 o
   5  -7  12        126.43        117.26         5.78 o
   6  -7  12         52.74         47.37         4.14 o
   7  -7  12         33.48         37.73         4.04 o
  -7  -6  12         82.61         88.80         4.28 o
  -6  -6  12        134.78        146.71         4.91 o
  -5  -6  12        300.65        298.66         8.45 o
  -4  -6  12         50.87         43.73         2.70 o
  -3  -6  12        152.04        165.70         4.08 o
  -2  -6  12       3468.03       3163.30        27.05 o
  -1  -6  12         31.08         44.42         2.06 o
   0  -6  12       1327.81       1298.60        11.88 o
   1  -6  12         50.62         55.41         2.02 o
   2  -6  12        439.07        419.16         6.88 o
   3  -6  12         37.96         42.63         2.51 o
   4  -6  12        473.60        480.21         7.94 o
   5  -6  12         34.82         29.16         3.10 o
   6  -6  12         16.07         23.75         3.06 o
   7  -6  12        377.16        347.21         9.62 o
   8  -6  12         79.18         83.30         8.53 o
  -8  -5  12         34.78         33.75         2.89 o
  -7  -5  12         17.72         16.28         2.23 o
  -6  -5  12          0.96          1.02         1.25 o
  -5  -5  12        335.19        320.46         5.97 o
  -4  -5  12        444.96        469.56         7.09 o
  -3  -5  12         27.16         28.50         1.92 o
  -2  -5  12        466.22        425.83         5.66 o
  -1  -5  12         28.80         36.16         1.85 o
   0  -5  12         54.88         59.24         1.90 o
   1  -5  12         80.88         76.64         2.11 o
   2  -5  12        241.86        241.25         4.83 o
   3  -5  12        398.34        400.91         6.72 o
   4  -5  12        643.06        638.26         9.28 o
   5  -5  12       1357.86       1313.28        28.33 o
   6  -5  12        249.35        256.34         9.79 o
   7  -5  12        267.81        272.49         8.26 o
   8  -5  12         27.07         25.45         5.03 o
  -9  -4  12        101.36        106.01         7.76 o
  -8  -4  12         15.05         11.53         2.07 o
  -7  -4  12        118.88        102.85         5.51 o
  -6  -4  12         60.65         53.53         2.93 o
  -5  -4  12        495.55        501.89         7.44 o
  -4  -4  12        811.80        771.70         8.67 o
  -3  -4  12          7.06          3.46         0.91 o
  -2  -4  12          0.93          2.59         0.76 o
  -1  -4  12        743.73        770.13         8.04 o
   0  -4  12        219.91        203.20         3.36 o
   1  -4  12          3.56          3.78         0.98 o
   2  -4  12        426.64        453.10         5.56 o
   3  -4  12        223.45        233.07         4.77 o
   4  -4  12         80.84         91.75         3.71 o
   5  -4  12       1276.05       1222.18        16.53 o
   6  -4  12         21.40         21.63         2.47 o
   7  -4  12          5.56          4.88         1.97 o
   8  -4  12         13.50         23.35         3.33 o
  -9  -3  12        108.40        131.30         4.82 o
  -8  -3  12         96.89         93.23         3.98 o
  -7  -3  12        119.44        127.63         5.16 o
  -6  -3  12        673.89        670.59         8.98 o
  -5  -3  12       1822.24       1799.07        15.97 o
  -4  -3  12         90.30         69.43         2.32 o
  -3  -3  12         36.12         36.02         1.78 o
  -2  -3  12         57.93         37.75         1.48 o
  -1  -3  12        331.81        340.60         3.90 o
   0  -3  12       1295.52       1340.13        11.43 o
   1  -3  12         33.84         45.49         1.59 o
   2  -3  12        160.72        143.36         2.75 o
   3  -3  12         28.64         41.60         1.76 o
   4  -3  12         30.34         23.54         2.43 o
   5  -3  12         46.67         41.15         3.41 o
   6  -3  12          7.02          7.67         3.37 o
   7  -3  12         39.36         36.41         3.77 o
   8  -3  12        290.29        280.65         9.02 o
  -9  -2  12        109.14        125.56         4.46 o
  -8  -2  12        398.82        384.45         6.89 o
  -7  -2  12        113.00        117.27         3.69 o
  -6  -2  12          9.94         15.18         1.38 o
  -5  -2  12        638.89        607.00         7.08 o
  -4  -2  12        342.18        316.03         5.01 o
  -3  -2  12        952.87        896.05         8.57 o
  -2  -2  12        238.89        239.44         3.28 o
  -1  -2  12          6.96          2.96         0.56 o
   0  -2  12        124.39        114.64         2.13 o
   1  -2  12        323.32        321.54         4.31 o
   2  -2  12        154.56        133.22         2.91 o
   3  -2  12        327.85        322.14         6.43 o
   4  -2  12        184.50        176.01         4.67 o
   5  -2  12         74.99         80.78         5.27 o
   6  -2  12         59.86         56.36         4.11 o
   7  -2  12          1.03         -0.60         1.93 o
   8  -2  12         87.05        109.04         6.53 o
 -10  -1  12          8.22          7.96         1.81 o
  -9  -1  12         44.84         57.66         3.06 o
  -8  -1  12        517.71        499.84         6.85 o
  -7  -1  12        137.03        136.45         3.02 o
  -6  -1  12         10.36         10.48         1.04 o
  -5  -1  12        267.68        244.63         3.57 o
  -3  -1  12       1325.66       1343.62        11.78 o
  -2  -1  12       1750.58       1739.44        12.95 o
  -1  -1  12        389.27        339.92         4.80 o
   0  -1  12        997.00       1027.54         9.79 o
   1  -1  12        104.52        105.05         2.40 o
   2  -1  12       1566.67       1545.81        14.85 o
   3  -1  12         12.54         14.48         1.41 o
   4  -1  12         46.50         41.87         2.29 o
   5  -1  12        729.53        767.19        16.57 o
   6  -1  12         88.99         75.68         4.83 o
   7  -1  12          1.88          1.32         2.11 o
   8  -1  12          1.80         -0.04         2.32 o
 -10   0  12        335.03        312.48         6.42 o
  -9   0  12          1.51          1.69         0.96 o
  -8   0  12         63.67         63.93         2.32 o
  -7   0  12        140.20        146.38         2.94 o
  -6   0  12         16.03         22.12         1.34 o
  -5   0  12        746.90        741.95         7.46 o
  -4   0  12        179.12        201.51         3.81 o
  -3   0  12         63.48         48.11         1.73 o
  -2   0  12        571.27        554.57         5.93 o
  -1   0  12       1692.30       1732.87        14.27 o
   0   0  12        411.00        436.58         4.93 o
   1   0  12        620.66        617.60         6.76 o
   2   0  12        336.71        344.34         5.43 o
   3   0  12        237.06        252.10         5.72 o
   4   0  12        369.36        358.12         6.25 o
   5   0  12        372.84        356.09         6.57 o
   6   0  12        213.45        203.13         6.89 o
   7   0  12        302.58        287.36         8.88 o
   8   0  12         87.16         77.93         8.36 o
 -10   1  12        220.47        230.91         5.07 o
  -9   1  12         43.69         49.58         2.30 o
  -8   1  12        554.03        507.61         6.66 o
  -7   1  12          9.37          3.83         0.88 o
  -6   1  12        354.07        318.82         4.66 o
  -5   1  12        173.46        170.86         3.45 o
  -4   1  12       1283.67       1206.07        21.18 o
  -3   1  12         56.45         80.68         2.07 o
  -2   1  12        307.01        304.49         4.24 o
  -1   1  12       2229.48       2175.43        17.44 o
   0   1  12        101.34         94.60         2.10 o
   1   1  12        588.93        589.62         6.62 o
   2   1  12       1802.06       1822.39        18.84 o
   3   1  12        156.52        156.39         4.22 o
   4   1  12         52.31         60.63         3.05 o
   5   1  12        967.33        963.40        12.77 o
   6   1  12        573.06        553.57        10.29 o
   7   1  12         48.31         47.62         5.30 o
 -10   2  12          0.57         -0.96         1.25 o
  -9   2  12        279.60        273.04         5.45 o
  -8   2  12        184.75        202.19         4.54 o
  -7   2  12        566.22        533.73         7.14 o
  -6   2  12        315.69        291.66         4.76 o
  -5   2  12          0.85          1.99         0.72 o
  -4   2  12       1194.17       1216.73        11.63 o
  -3   2  12       1060.69       1047.64        10.77 o
  -2   2  12        454.91        435.33         6.04 o
  -1   2  12          2.27          4.65         1.00 o
   0   2  12         79.39         84.09         2.27 o
   1   2  12       1424.61       1365.02        12.01 o
   2   2  12       2051.44       1922.62        21.94 o
   3   2  12        404.89        364.09         7.26 o
   4   2  12          9.84          7.93         1.57 o
   5   2  12        389.69        381.11         7.37 o
   6   2  12          2.01          1.20         1.78 o
   7   2  12         35.42         41.02         5.14 o
 -10   3  12          0.53          0.77         1.53 o
  -9   3  12        131.10        156.55         5.38 o
  -8   3  12        571.28        580.25         8.66 o
  -7   3  12          4.33          5.19         1.24 o
  -6   3  12          6.79          9.54         1.20 o
  -5   3  12         24.06         28.46         2.91 o
  -4   3  12         25.09         19.22         1.46 o
  -3   3  12        470.60        589.40         7.17 o
  -2   3  12        446.61        494.93         5.97 o
  -1   3  12        188.18        189.56         3.87 o
   0   3  12         52.27         52.38         2.00 o
   1   3  12        121.78        126.88         2.90 o
   2   3  12        187.67        188.62         5.61 o
   3   3  12       1404.27       1581.43        23.88 o
   4   3  12        200.46        197.25         6.20 o
   5   3  12         53.64         48.29         3.58 o
   6   3  12         40.05         48.44         4.54 o
 -10   4  12        124.34        149.60         7.11 o
  -9   4  12        116.44        109.14         5.33 o
  -8   4  12        138.88        142.91         4.70 o
  -7   4  12         30.58         40.87         2.68 o
  -6   4  12          2.45          2.92         1.13 o
  -5   4  12        521.82        529.34         7.22 o
  -4   4  12          2.67          6.60         1.03 o
  -3   4  12         59.42         70.59         3.05 o
  -2   4  12        322.91        339.82         5.37 o
  -1   4  12         62.92         71.98         2.34 o
   0   4  12         16.71         18.83         1.39 o
   1   4  12         59.54         56.78         2.79 o
   2   4  12         25.60         23.09         2.08 o
   3   4  12        316.90        309.14         6.38 o
   4   4  12        139.38        188.41         7.92 o
   5   4  12        585.07        580.33        12.54 o
   6   4  12         12.91          6.33         2.41 o
 -10   5  12         83.03         80.34         8.95 o
  -9   5  12          1.93          2.16         1.87 o
  -8   5  12        163.89        173.35         5.56 o
  -7   5  12        667.84        653.90        10.07 o
  -6   5  12        301.72        297.73         6.14 o
  -5   5  12       1147.99       1110.22        13.95 o
  -4   5  12        221.51        223.99         5.05 o
  -3   5  12        287.63        299.74         5.20 o
  -2   5  12         43.52         44.54         2.32 o
  -1   5  12        912.39        896.06        10.65 o
   0   5  12         84.67         80.89         2.91 o
   1   5  12         57.82         59.60         4.34 o
   2   5  12         22.66         22.90         2.14 o
   3   5  12        116.29        109.74         5.04 o
   4   5  12         11.32         12.78         2.55 o
   5   5  12         54.28         49.33         4.39 o
  -9   6  12        575.34        631.09        14.13 o
  -8   6  12          9.20          7.01         2.34 o
  -7   6  12        305.64        295.52         6.50 o
  -6   6  12         18.86         18.26         2.06 o
  -5   6  12       1286.55       1238.92        15.51 o
  -4   6  12        154.09        148.53         4.33 o
  -3   6  12        647.39        678.19        10.08 o
  -2   6  12         96.37         90.55         3.23 o
  -1   6  12        201.05        188.96         4.97 o
   0   6  12         51.57         49.18         2.88 o
   1   6  12         45.96         51.96         4.43 o
   2   6  12        192.00        191.07         6.63 o
   3   6  12          6.00          2.71         1.93 o
   4   6  12         10.40          9.96         2.48 o
  -9   7  12        119.04        118.87        16.14 o
  -8   7  12          2.56          3.15         2.41 o
  -7   7  12        101.25         76.12         5.40 o
  -6   7  12         13.06         12.05         1.87 o
  -5   7  12        100.45         94.50         4.62 o
  -4   7  12       1857.92       1814.97        21.05 o
  -3   7  12       1424.57       1380.10        17.07 o
  -2   7  12        263.74        260.30         6.07 o
  -1   7  12        164.71        172.38         5.38 o
   0   7  12        239.18        247.15         7.34 o
   1   7  12         79.81         87.58         5.31 o
   2   7  12        848.84        787.08        15.14 o
   3   7  12         94.09         98.05         6.07 o
  -8   8  12        118.19        129.38        17.43 o
  -7   8  12         66.76         76.87         5.94 o
  -6   8  12          1.75          1.75         2.31 o
  -5   8  12         71.66         73.29         4.02 o
  -4   8  12          5.33          6.66         1.83 o
  -3   8  12         69.92         68.68         4.22 o
  -2   8  12        101.23         99.07         4.99 o
  -1   8  12        136.96        132.15         5.94 o
   0   8  12         16.63         11.75         3.15 o
   1   8  12          1.37          0.81         2.52 o
   2   8  12        552.13        542.11        12.81 o
  -7   9  12         40.74         34.73         6.80 o
  -6   9  12        142.23        147.62         7.76 o
  -5   9  12        121.93        136.01         6.73 o
  -4   9  12        249.86        238.27         7.17 o
  -3   9  12         26.00         26.41         3.48 o
  -2   9  12        249.99        253.28        15.81 o
  -1   9  12         25.52         20.91         3.83 o
   0   9  12          9.15          4.55         3.09 o
  -2 -10  13        215.49        240.36        19.12 o
  -1 -10  13          0.58         -0.29         2.61 o
   0 -10  13        628.95        700.63        21.53 o
   1 -10  13          8.32          8.94         4.09 o
   2 -10  13        488.12        435.99        16.11 o
   3 -10  13        154.29        175.49        10.28 o
   4 -10  13          5.87          2.10         4.81 o
  -4  -9  13         26.75         26.84         3.09 o
  -3  -9  13         38.00         61.83         3.69 o
  -2  -9  13          0.60          0.04         1.39 o
  -1  -9  13        200.99        238.06         7.50 o
   0  -9  13         23.64         39.34         4.56 o
   1  -9  13        439.53        431.30        15.87 o
   2  -9  13         47.80         56.30         7.26 o
   3  -9  13         13.11         17.07         5.86 o
   4  -9  13        149.14        164.33         8.16 o
   5  -9  13         10.41         11.36         3.48 o
  -5  -8  13          9.18          6.14         1.99 o
  -4  -8  13          9.29          8.31         1.79 o
  -3  -8  13        135.02        137.58         4.48 o
  -2  -8  13         27.41         22.44         2.07 o
  -1  -8  13        590.35        583.90         8.12 o
   0  -8  13        315.37        335.46         8.24 o
   1  -8  13         12.54         12.04         2.93 o
   2  -8  13        375.45        387.82        11.06 o
   3  -8  13        223.36        222.82         8.40 o
   4  -8  13        661.86        644.57        15.33 o
   5  -8  13          7.50          8.53         2.94 o
   6  -8  13        273.91        301.56         9.29 o
  -6  -7  13          8.17          4.91         1.80 o
  -5  -7  13         17.83         18.02         2.22 o
  -4  -7  13         46.84         50.45         3.57 o
  -3  -7  13          5.42          8.66         1.55 o
  -2  -7  13        493.41        458.35         7.01 o
  -1  -7  13        353.85        360.70         5.84 o
   0  -7  13         10.02         14.07         1.38 o
   1  -7  13         42.32         41.67         3.18 o
   2  -7  13          2.85          0.10         1.93 o
   3  -7  13        902.19        920.99        13.36 o
   4  -7  13        279.73        249.94         6.59 o
   5  -7  13        691.18        678.34        13.52 o
   6  -7  13        252.91        270.19         8.45 o
   7  -7  13          6.39         11.49         3.33 o
  -7  -6  13         53.27         56.07         3.45 o
  -6  -6  13         43.18         38.89         2.84 o
  -5  -6  13         22.08         27.90         2.33 o
  -4  -6  13         91.40         86.41         3.82 o
  -3  -6  13        269.97        271.62         5.26 o
  -2  -6  13          0.74         -0.43         0.97 o
  -1  -6  13        163.33        181.75         3.60 o
   0  -6  13         94.88         88.38         2.58 o
   1  -6  13          2.79          6.99         1.27 o
   2  -6  13         23.04         23.06         2.07 o
   3  -6  13        694.89        702.04        10.01 o
   4  -6  13        419.17        423.61         7.51 o
   5  -6  13         28.78         29.08         3.48 o
   6  -6  13        112.02        120.63         6.14 o
   7  -6  13          2.57          1.60         2.25 o
  -8  -5  13         81.98         93.04         4.39 o
  -7  -5  13         80.24         78.39         5.90 o
  -6  -5  13        135.87        125.39         4.49 o
  -5  -5  13        398.13        386.14         6.69 o
  -4  -5  13        219.60        211.08         4.64 o
  -3  -5  13        353.41        326.46         5.62 o
  -2  -5  13        159.02        190.46         3.85 o
  -1  -5  13         12.86          9.23         1.13 o
   0  -5  13       1120.29       1110.23        11.02 o
   1  -5  13        881.54        838.78         8.37 o
   2  -5  13          9.88          6.54         1.27 o
   3  -5  13       2446.24       2399.21        24.86 o
   4  -5  13        660.78        683.48        10.95 o
   5  -5  13          3.79          2.98         1.61 o
   6  -5  13         25.54         27.79         2.81 o
   7  -5  13        105.84        105.13         8.66 o
   8  -5  13         89.36        108.19         7.24 o
  -8  -4  13        101.55         89.01         4.12 o
  -7  -4  13         99.22        104.70         4.24 o
  -6  -4  13       1280.65       1249.37        19.61 o
  -5  -4  13       1264.02       1202.27        13.25 o
  -4  -4  13       1317.65       1298.31        13.32 o
  -3  -4  13        267.45        250.14         4.43 o
  -2  -4  13         88.57         98.39         2.56 o
  -1  -4  13         85.40         64.02         2.76 o
   0  -4  13        125.81        113.61         2.55 o
   1  -4  13         60.73         71.41         2.05 o
   2  -4  13         71.21         80.05         2.26 o
   3  -4  13        332.36        343.57         6.12 o
   4  -4  13        158.64        148.11         4.62 o
   5  -4  13          1.01          0.80         1.39 o
   6  -4  13        112.57        116.52         5.96 o
   7  -4  13         14.57         11.47         2.38 o
   8  -4  13        138.58        140.53         7.10 o
  -9  -3  13        369.76        393.83         7.64 o
  -8  -3  13         35.05         31.18         2.55 o
  -7  -3  13        494.91        481.11         7.76 o
  -6  -3  13         35.90         38.53         2.56 o
  -5  -3  13        158.24        145.34         3.29 o
  -4  -3  13        189.71        194.83         3.65 o
  -3  -3  13        121.24        128.36         2.82 o
  -2  -3  13        365.58        362.72         4.48 o
  -1  -3  13        339.07        307.47         4.16 o
   0  -3  13        777.62        816.75         7.54 o
   1  -3  13        101.51        109.43         2.46 o
   2  -3  13        261.69        251.93         4.63 o
   3  -3  13          0.78          0.50         0.73 o
   4  -3  13        174.44        178.47         5.61 o
   5  -3  13       1004.05        988.93        16.36 o
   6  -3  13         11.95         10.21         2.40 o
   7  -3  13         77.22         70.23         5.05 o
   8  -3  13          2.11          1.94         2.58 o
  -9  -2  13         40.67         40.69         2.94 o
  -8  -2  13         18.87         22.47         2.14 o
  -7  -2  13         37.55         35.88         2.09 o
  -6  -2  13         60.13         67.40         3.91 o
  -5  -2  13       3764.27       3531.16        27.83 o
  -4  -2  13       1731.23       1642.66        14.20 o
  -3  -2  13        566.77        543.39         5.89 o
  -2  -2  13       3124.08       3225.55        24.79 o
  -1  -2  13        941.79        976.91         8.61 o
   0  -2  13       1180.36       1154.10        10.34 o
   1  -2  13         11.03         18.88         1.25 o
   2  -2  13        791.28        802.37         8.83 o
   3  -2  13        996.13       1010.45        11.81 o
   4  -2  13        121.48        113.41         7.30 o
   5  -2  13         28.50         28.09         2.94 o
   6  -2  13        182.89        184.94         6.67 o
   7  -2  13        228.42        222.98         9.20 o
   8  -2  13         11.72         17.10         4.05 o
 -10  -1  13         19.61         22.13         2.68 o
  -9  -1  13         14.92         15.89         1.88 o
  -8  -1  13         41.66         46.72         2.38 o
  -7  -1  13         17.38         19.44         1.48 o
  -6  -1  13        172.31        172.95         3.35 o
  -5  -1  13        223.73        206.44         3.33 o
  -4  -1  13        109.36        100.32         3.10 o
  -3  -1  13         20.18         23.59         1.28 o
  -2  -1  13         11.82          6.60         0.77 o
  -1  -1  13         87.09         84.50         2.44 o
   0  -1  13        926.37        887.94         8.93 o
   1  -1  13        203.61        175.23         3.28 o
   2  -1  13        671.07        675.83         7.44 o
   3  -1  13        238.20        227.68         4.57 o
   4  -1  13        195.92        181.74         5.95 o
   5  -1  13        147.35        151.22         6.49 o
   6  -1  13         65.07         55.91         6.98 o
   7  -1  13         32.87         28.27         4.35 o
   8  -1  13         78.00         86.20         7.17 o
 -10   0  13        389.90        408.17         7.52 o
  -9   0  13         47.22         62.06         3.15 o
  -8   0  13        267.57        244.29         4.27 o
  -7   0  13        169.18        173.32         3.27 o
  -6   0  13        476.45        463.52         5.74 o
  -5   0  13        862.87        834.31         8.25 o
  -4   0  13       1366.85       1327.83        13.71 o
  -3   0  13        279.21        313.42         4.54 o
  -2   0  13         18.77         34.43         1.50 o
  -1   0  13        256.80        232.72         5.93 o
   0   0  13       1922.75       1929.71        16.66 o
   1   0  13       1713.67       1757.86        15.58 o
   2   0  13          5.03          4.23         0.98 o
   3   0  13        666.92        670.08         9.11 o
   4   0  13        364.81        345.44         6.62 o
   5   0  13         60.32         62.21         3.24 o
   6   0  13        181.45        167.41         6.56 o
   7   0  13         16.17         19.84         3.37 o
 -10   1  13        150.66        151.81         4.35 o
  -9   1  13        101.32         94.28         3.39 o
  -8   1  13         72.06         80.59         2.92 o
  -7   1  13         11.13         14.42         1.35 o
  -6   1  13         25.30         28.97         1.67 o
  -5   1  13       1218.99       1230.68        11.71 o
  -4   1  13        891.38        910.01         9.04 o
  -3   1  13        575.33        544.32         6.50 o
  -2   1  13        114.20        124.33         2.80 o
  -1   1  13        552.33        556.39         6.39 o
   0   1  13        446.96        402.24         4.91 o
   1   1  13        257.69        236.72         3.55 o
   2   1  13         70.19         53.73         2.61 o
   3   1  13         30.72         29.13         2.41 o
   4   1  13         42.55         40.14         2.59 o
   5   1  13         29.15         32.42         3.31 o
   6   1  13         77.52         91.03         5.72 o
   7   1  13        137.96        152.31         8.47 o
 -10   2  13        146.46        160.04         4.92 o
  -9   2  13        915.31        868.42        11.47 o
  -8   2  13        242.25        237.37         5.07 o
  -7   2  13       1255.18       1182.76        12.55 o
  -6   2  13          3.35          0.06         0.78 o
  -5   2  13        167.90        152.52         3.06 o
  -4   2  13        651.51        703.02         7.82 o
  -3   2  13        276.24        285.38         5.21 o
  -2   2  13        101.26        113.13         3.81 o
  -1   2  13          3.05          9.46         1.07 o
   0   2  13         63.29         62.17         2.03 o
   1   2  13        182.96        186.35         3.22 o
   2   2  13         99.16        105.31         3.65 o
   3   2  13         52.58         56.81         2.98 o
   4   2  13        136.00        141.44         4.31 o
   5   2  13        143.66        143.00         4.72 o
   6   2  13         19.80         24.98         2.97 o
   7   2  13        169.30        179.13        15.39 o
 -10   3  13         13.39         14.67         2.24 o
  -9   3  13          1.45         -0.63         1.22 o
  -8   3  13       1314.49       1254.34        14.81 o
  -7   3  13        416.37        446.98         7.65 o
  -6   3  13          5.40          3.96         1.05 o
  -5   3  13        756.26        745.77         9.13 o
  -4   3  13        416.72        425.23         6.17 o
  -3   3  13        268.09        264.38         4.60 o
  -2   3  13        955.46        987.25        10.01 o
  -1   3  13       2193.68       2209.29        20.64 o
   0   3  13         18.24         18.32         1.37 o
   1   3  13        240.33        255.73         5.11 o
   2   3  13       1006.56        970.85        12.31 o
   3   3  13        764.52        738.71        10.60 o
   4   3  13         39.39         26.54         2.46 o
   5   3  13        401.72        388.92         8.71 o
   6   3  13        137.27        142.96         6.11 o
 -10   4  13         53.44         52.28         4.45 o
  -9   4  13        131.80        148.82         5.82 o
  -8   4  13         79.94         97.10         4.77 o
  -7   4  13         26.38         18.71         2.20 o
  -6   4  13         39.84         37.70         2.51 o
  -5   4  13         83.36         79.64         3.12 o
  -4   4  13          9.32          8.55         1.19 o
  -3   4  13        335.31        334.94         5.80 o
  -2   4  13         80.44         74.37         3.23 o
  -1   4  13          5.64          8.45         1.08 o
   0   4  13          1.36          0.76         0.82 o
   1   4  13        238.23        237.64         5.15 o
   2   4  13         15.65         16.48         1.95 o
   3   4  13          1.59          3.20         1.50 o
   4   4  13         25.96         23.81         2.88 o
   5   4  13        129.14        126.00         5.69 o
   6   4  13         40.28         44.76         9.43 o
 -10   5  13        223.05        231.17        22.45 o
  -9   5  13        176.06        194.59         7.20 o
  -8   5  13         32.43         38.34         2.84 o
  -7   5  13          6.03          7.42         2.00 o
  -6   5  13        435.98        423.16         7.66 o
  -5   5  13         92.90         92.59         3.70 o
  -4   5  13       1239.92       1187.50        14.71 o
  -3   5  13        486.25        487.59         7.14 o
  -2   5  13         14.14         21.93         1.77 o
  -1   5  13        168.23        174.98         4.10 o
   0   5  13        169.89        151.69         4.15 o
   1   5  13        191.76        187.38         4.77 o
   2   5  13         44.06         34.56         2.93 o
   3   5  13         77.71         84.93         4.52 o
   4   5  13        342.45        319.06         8.29 o
   5   5  13         72.60         60.61         4.56 o
  -9   6  13        199.29        231.28         8.28 o
  -8   6  13          6.44          2.57         1.95 o
  -7   6  13        362.02        359.09         7.37 o
  -6   6  13          5.00          2.93         1.63 o
  -5   6  13          7.75          3.62         1.42 o
  -4   6  13        841.06        825.51        11.74 o
  -3   6  13         85.33         90.74         3.86 o
  -2   6  13        435.56        412.01         7.53 o
  -1   6  13        409.18        411.03         7.39 o
   0   6  13          1.45          1.66         1.48 o
   1   6  13        282.57        296.74         8.13 o
   2   6  13        477.47        474.88        11.14 o
   3   6  13        364.69        358.31         9.80 o
   4   6  13          1.12          0.46         2.07 o
  -8   7  13        353.76        369.68        10.69 o
  -7   7  13        581.06        605.44        16.85 o
  -6   7  13        343.41        342.44         8.91 o
  -5   7  13         45.56         43.08         3.25 o
  -4   7  13        706.26        707.10        11.05 o
  -3   7  13         90.38        100.02         4.28 o
  -2   7  13        694.14        679.90        12.64 o
  -1   7  13         92.46         99.22         4.71 o
   0   7  13          0.59         -1.73         1.75 o
   1   7  13        178.61        175.84         7.14 o
   2   7  13         20.55         16.95         3.14 o
   3   7  13          5.53          5.89         2.76 o
  -8   8  13        170.10        154.54        18.51 o
  -7   8  13        189.83        185.80        12.11 o
  -6   8  13          7.99         14.00         2.55 o
  -5   8  13        152.55        145.01         5.23 o
  -4   8  13          5.73          5.25         1.79 o
  -3   8  13        131.78        138.72         7.71 o
  -2   8  13          6.59          8.08         3.46 o
  -1   8  13        265.75        264.74        12.93 o
   0   8  13         18.92         16.25         3.56 o
   1   8  13         97.82         98.17         6.93 o
  -6   9  13         24.50         15.72         4.03 o
  -5   9  13         27.85         29.58         3.07 o
  -4   9  13        172.95        175.31         6.54 o
  -3   9  13         13.97         11.61         4.97 o
  -2   9  13         19.61         23.29         3.45 o
  -1   9  13         28.58         32.92         4.57 o
  -1 -10  14          3.42         -2.65         3.57 o
   0 -10  14          1.99         -1.26         4.07 o
   1 -10  14         60.57         64.40         8.07 o
   2 -10  14        205.97        221.19        11.91 o
   3 -10  14         84.36         96.65         8.84 o
  -4  -9  14          0.63          1.09         3.05 o
  -3  -9  14        188.31        223.48         6.01 o
  -2  -9  14        286.90        289.21         6.48 o
  -1  -9  14         58.07         64.36         4.72 o
   0  -9  14         33.07         24.99         5.01 o
   1  -9  14        436.64        445.11        23.80 o
   2  -9  14          3.21          5.81         3.33 o
   3  -9  14        230.36        251.28         9.68 o
   4  -9  14        206.80        213.87         9.05 o
   5  -9  14        166.94        165.92        13.02 o
  -5  -8  14         11.81          6.68         2.01 o
  -4  -8  14          5.44          4.46         1.70 o
  -3  -8  14        357.61        346.15         6.60 o
  -2  -8  14         25.56         20.79         2.22 o
  -1  -8  14        395.23        383.58         6.38 o
   0  -8  14        716.03        727.79        13.28 o
   1  -8  14          2.61          2.84         1.90 o
   2  -8  14         54.87         59.22         5.23 o
   3  -8  14         64.91         60.82         7.38 o
   4  -8  14        207.59        200.18         9.77 o
   5  -8  14        237.37        230.56         9.04 o
   6  -8  14         10.84         12.09         4.91 o
  -6  -7  14          5.94          2.46         1.75 o
  -5  -7  14        160.50        157.58         5.25 o
  -4  -7  14          6.75          5.08         1.50 o
  -3  -7  14        374.42        325.57         6.77 o
  -2  -7  14         51.40         51.92         2.73 o
  -1  -7  14          0.66          1.53         1.09 o
   0  -7  14        313.13        309.69         5.08 o
   1  -7  14        589.63        614.82        11.57 o
   2  -7  14        821.83        823.92        14.10 o
   3  -7  14        351.43        348.35        12.31 o
   4  -7  14        253.49        239.61         8.10 o
   5  -7  14        128.23        137.65         6.33 o
   6  -7  14         89.65         89.11         5.70 o
   7  -7  14        265.58        271.16        10.33 o
  -7  -6  14          0.76          0.53         1.59 o
  -6  -6  14        692.44        699.44        10.35 o
  -5  -6  14          1.26          0.80         1.33 o
  -4  -6  14        287.93        271.27         5.86 o
  -3  -6  14       1045.27        995.46        11.61 o
  -2  -6  14         27.18         11.51         1.46 o
  -1  -6  14          8.07          4.44         1.04 o
   0  -6  14         42.18         34.01         1.84 o
   1  -6  14         15.88         15.82         2.18 o
   2  -6  14       1112.56       1084.82        14.71 o
   3  -6  14        981.63        954.91        14.30 o
   4  -6  14        360.31        338.38         7.97 o
   5  -6  14          6.27          6.14         2.32 o
   6  -6  14         55.13         64.69         4.84 o
   7  -6  14        179.40        179.52         7.60 o
  -8  -5  14        130.34        142.90         7.76 o
  -7  -5  14        769.56        762.04        10.94 o
  -6  -5  14         76.61         76.04         3.66 o
  -5  -5  14        108.49        105.08         5.95 o
  -4  -5  14          0.71         -0.99         0.99 o
  -3  -5  14         96.94        105.79         3.50 o
  -2  -5  14        109.83         94.95         2.96 o
  -1  -5  14        363.60        349.21         5.30 o
   0  -5  14         10.77         14.65         1.38 o
   1  -5  14        261.37        247.46         4.04 o
   2  -5  14        211.40        220.36         4.87 o
   3  -5  14        428.72        414.44         7.19 o
   4  -5  14        158.63        149.28         4.81 o
   5  -5  14          3.41         -0.08         1.51 o
   6  -5  14          3.67          3.10         1.87 o
   7  -5  14         11.94          6.39         2.57 o
  -8  -4  14         12.60         14.35         2.16 o
  -7  -4  14          3.25          6.51         1.68 o
  -6  -4  14        257.35        255.47         5.50 o
  -5  -4  14          0.71          0.59         1.06 o
  -4  -4  14        162.03        165.21         4.35 o
  -3  -4  14        293.17        283.23         4.86 o
  -2  -4  14         78.80         74.39         2.48 o
  -1  -4  14        993.10       1009.38         9.78 o
   0  -4  14        728.34        702.04         7.40 o
   1  -4  14         85.08         82.62         2.13 o
   2  -4  14         21.77         21.84         1.44 o
   3  -4  14        675.53        675.16         9.58 o
   4  -4  14        970.57        961.12        13.97 o
   5  -4  14         10.26          9.28         1.88 o
   6  -4  14        242.36        234.00         6.66 o
   7  -4  14         18.89         11.49         2.43 o
  -9  -3  14         13.70         18.22         2.42 o
  -8  -3  14        216.09        204.06         5.29 o
  -7  -3  14          1.85          0.36         1.26 o
  -6  -3  14       1373.99       1287.68        13.76 o
  -5  -3  14        255.55        239.64         4.32 o
  -4  -3  14        207.23        221.05         3.99 o
  -3  -3  14        780.01        737.24         8.03 o
  -2  -3  14        192.70        171.86         3.14 o
  -1  -3  14        503.18        517.54         5.96 o
   0  -3  14        497.45        473.53         7.03 o
   1  -3  14         37.13         31.35         1.85 o
   2  -3  14         27.16         34.60         1.73 o
   3  -3  14        332.26        336.04         7.71 o
   4  -3  14        389.67        375.01         8.66 o
   5  -3  14          4.45          4.85         2.01 o
   6  -3  14         29.29         30.58         3.48 o
   7  -3  14         42.23         41.03         5.89 o
  -9  -2  14         34.04         41.79         3.08 o
  -8  -2  14         66.23         70.00         3.49 o
  -7  -2  14        181.72        184.73         4.27 o
  -6  -2  14        963.43        929.74        10.04 o
  -5  -2  14         11.92          9.19         1.18 o
  -4  -2  14       2071.18       1951.56        16.76 o
  -3  -2  14         18.12         22.41         1.38 o
  -2  -2  14        157.62        147.84         2.97 o
  -1  -2  14        475.71        502.73         5.77 o
   0  -2  14         14.95         13.50         1.07 o
   1  -2  14        359.08        374.25         5.07 o
   2  -2  14        810.39        834.71         9.43 o
   3  -2  14        279.72        265.48         4.97 o
   4  -2  14        948.69        897.98        20.25 o
   5  -2  14        135.92        124.40         5.54 o
   6  -2  14          3.75          1.13         1.96 o
   7  -2  14         26.65         32.14         3.83 o
  -9  -1  14        171.84        171.38         4.21 o
  -8  -1  14        202.04        211.21         4.56 o
  -7  -1  14        134.32        144.30         3.33 o
  -6  -1  14          3.21          1.50         0.80 o
  -5  -1  14        304.10        291.49         4.14 o
  -4  -1  14        366.17        361.08         4.74 o
  -3  -1  14        744.80        714.36         7.20 o
  -2  -1  14         25.00         28.07         1.53 o
  -1  -1  14        443.76        428.92         5.50 o
   0  -1  14        283.83        272.85         4.38 o
   1  -1  14       2403.40       2456.92        22.17 o
   2  -1  14        311.77        300.84         4.83 o
   3  -1  14        192.86        190.45         4.28 o
   4  -1  14        302.66        288.40         6.38 o
   5  -1  14        957.57        895.42        15.73 o
   6  -1  14        136.66        120.58         6.41 o
   7  -1  14         17.91         18.22         3.59 o
 -10   0  14        459.67        468.70         7.91 o
  -9   0  14        491.88        506.62         7.54 o
  -8   0  14          1.57          1.65         0.97 o
  -7   0  14         97.88        104.28         3.01 o
  -6   0  14       1029.93       1011.76         9.87 o
  -5   0  14         39.19         36.02         1.74 o
  -4   0  14        413.49        406.10         5.31 o
  -3   0  14        359.86        316.44         5.00 o
  -2   0  14        139.39        117.80         2.51 o
  -1   0  14         11.46         13.59         1.16 o
   0   0  14       1814.14       1805.02        17.05 o
   1   0  14        243.25        236.13         3.90 o
   2   0  14          0.66          1.48         0.91 o
   3   0  14          2.80          2.87         1.17 o
   4   0  14        129.65        127.34         3.93 o
   5   0  14         43.48         44.31         3.86 o
   6   0  14          8.32          7.03         2.54 o
   7   0  14        182.26        170.41         7.59 o
 -10   1  14        150.81        158.30         4.69 o
  -9   1  14        260.36        254.69         5.73 o
  -8   1  14        302.97        313.17         5.49 o
  -7   1  14        209.87        225.96         4.43 o
  -6   1  14          6.00         10.21         1.18 o
  -5   1  14         68.98         69.77         2.39 o
  -4   1  14        978.37        953.70         9.51 o
  -3   1  14         27.11         23.00         1.44 o
  -2   1  14         23.33         22.89         1.55 o
  -1   1  14        376.03        366.33         4.98 o
   0   1  14        237.47        205.77         3.39 o
   1   1  14        181.53        162.88         3.00 o
   2   1  14        573.99        571.63         8.33 o
   3   1  14         24.10         24.15         3.04 o
   4   1  14          2.73          2.47         1.30 o
   5   1  14        236.31        257.34         6.01 o
   6   1  14         28.30         34.88         3.87 o
   7   1  14        256.90        251.24        18.21 o
 -10   2  14         34.22         34.73         2.63 o
  -9   2  14        167.78        185.26         4.76 o
  -8   2  14         21.90         22.40         2.00 o
  -7   2  14          6.95          3.65         1.25 o
  -6   2  14        424.82        383.77         5.87 o
  -5   2  14        332.55        317.21         6.71 o
  -4   2  14         23.08         27.11         1.54 o
  -3   2  14         81.10        104.78         2.94 o
  -2   2  14        400.69        377.28         5.25 o
  -1   2  14         28.17         30.39         1.54 o
   0   2  14         24.38         25.03         1.48 o
   1   2  14         80.85         83.59         4.22 o
   2   2  14         36.45         35.77         2.31 o
   3   2  14         14.22         12.65         1.67 o
   4   2  14        217.86        231.88         5.63 o
   5   2  14         63.85         72.35         3.92 o
   6   2  14         46.64         49.25         4.30 o
 -10   3  14          6.09          8.50         2.05 o
  -9   3  14        101.91        100.49         3.86 o
  -8   3  14         70.20         79.09         3.50 o
  -7   3  14        346.04        350.85         7.59 o
  -6   3  14       1722.46       1617.04        16.72 o
  -5   3  14         35.28         49.33         2.39 o
  -4   3  14        649.79        632.85         9.74 o
  -3   3  14        915.19        921.20        10.58 o
  -2   3  14        357.21        331.74         4.88 o
  -1   3  14         51.48         52.00         2.11 o
   0   3  14         20.04         20.78         1.49 o
   1   3  14         91.12         83.69         3.30 o
   2   3  14         12.22          6.83         1.52 o
   3   3  14          2.21          1.29         1.42 o
   4   3  14        271.11        266.91         6.31 o
   5   3  14         14.53         23.20         4.20 o
   6   3  14          0.77          0.73         2.21 o
 -10   4  14        168.73        199.31        13.40 o
  -9   4  14        246.77        217.81         5.59 o
  -8   4  14         86.84         74.86         4.00 o
  -7   4  14        110.69        114.43         4.04 o
  -6   4  14         54.93         56.04         3.09 o
  -5   4  14        531.34        516.62         8.39 o
  -4   4  14       1030.36        992.88        11.50 o
  -3   4  14         77.64         72.94         2.85 o
  -2   4  14         40.91         40.46         2.24 o
  -1   4  14        132.19        131.00         3.48 o
   0   4  14        125.40        130.34         3.41 o
   1   4  14        504.29        502.70         8.45 o
   2   4  14        629.35        615.75         9.57 o
   3   4  14         49.64         43.91         3.02 o
   4   4  14        726.59        704.69        16.93 o
   5   4  14         23.56         35.74         3.60 o
  -9   5  14         11.65          8.13         2.41 o
  -8   5  14          1.27         -1.08         1.38 o
  -7   5  14         15.40         16.06         2.05 o
  -6   5  14         28.76         26.96         2.34 o
  -5   5  14         72.99         73.18         3.58 o
  -4   5  14        321.02        310.58         6.34 o
  -3   5  14        215.29        215.44         5.67 o
  -2   5  14         30.22         31.24         2.13 o
  -1   5  14        407.65        406.52         6.64 o
   0   5  14        838.42        802.66        15.12 o
   1   5  14        645.79        645.58        15.89 o
   2   5  14        136.55        135.84         5.11 o
   3   5  14        171.62        170.66         6.57 o
   4   5  14          3.90          1.34         2.07 o
  -9   6  14         27.09         33.02         9.90 o
  -8   6  14        346.66        349.50        10.02 o
  -7   6  14        116.99        102.15         4.57 o
  -6   6  14        257.60        252.11         6.13 o
  -5   6  14         45.84         39.58         2.87 o
  -4   6  14          2.88          1.05         1.37 o
  -3   6  14         45.42         44.71         4.00 o
  -2   6  14        719.26        697.42        15.32 o
  -1   6  14        559.32        535.25         8.84 o
   0   6  14        150.61        163.86         5.37 o
   1   6  14        347.77        360.56         9.22 o
   2   6  14         18.39         18.89         3.97 o
   3   6  14         40.97         43.57         4.26 o
  -8   7  14         87.36         94.88         8.32 o
  -7   7  14         92.17         83.01         6.84 o
  -6   7  14         45.32         39.71         3.07 o
  -5   7  14          2.42          0.12         1.44 o
  -4   7  14         59.70         52.58         3.42 o
  -3   7  14        524.84        494.94         8.97 o
  -2   7  14         52.82         65.03         4.03 o
  -1   7  14         35.57         35.80         3.60 o
   0   7  14         17.69         16.78         3.29 o
   1   7  14        274.37        265.32         8.44 o
   2   7  14          6.45          5.99         2.56 o
  -7   8  14         21.94         16.89         5.75 o
  -6   8  14         33.52         34.07         3.16 o
  -5   8  14          1.33          2.47         1.78 o
  -4   8  14        181.82        182.45         5.75 o
  -3   8  14       1011.72       1035.12        16.24 o
  -2   8  14          1.32          4.87         2.35 o
  -1   8  14         10.20          7.38         3.14 o
   0   8  14         68.12         67.77         8.02 o
   1   8  14         20.97         27.56         4.76 o
  -5   9  14         44.10         43.95         4.23 o
  -4   9  14         90.25         84.88         5.16 o
  -3   9  14        140.94        136.97         6.81 o
  -2   9  14         63.36         70.74         6.22 o
  -1 -10  15         16.62         11.70         4.92 o
   0 -10  15         13.67         14.44         7.39 o
   1 -10  15        308.63        357.30        15.75 o
   2 -10  15        155.75        152.99        11.22 o
  -3  -9  15          0.92         20.68         3.06 o
  -2  -9  15        137.25        125.32         5.37 o
  -1  -9  15        151.35        166.81         6.75 o
   0  -9  15        127.38        131.63        10.23 o
   1  -9  15         95.69         80.33         7.93 o
   2  -9  15        423.23        424.23        15.56 o
   3  -9  15         14.20         12.57         4.31 o
   4  -9  15          2.58          0.41         2.97 o
  -5  -8  15         67.94         73.14         4.57 o
  -4  -8  15         34.72         37.11         2.85 o
  -3  -8  15         68.79         65.64         3.46 o
  -2  -8  15         17.30         15.03         1.82 o
  -1  -8  15         82.57         90.27         4.66 o
   0  -8  15         65.44         66.97         5.16 o
   1  -8  15        390.83        353.08        10.05 o
   2  -8  15         28.79         27.92         3.95 o
   3  -8  15        328.91        336.06        10.78 o
   4  -8  15        105.63         87.46         7.83 o
   5  -8  15        325.54        339.72        26.18 o
  -6  -7  15         88.12         87.35         4.47 o
  -5  -7  15          4.70          2.27         1.58 o
  -4  -7  15        157.25        159.34         4.88 o
  -3  -7  15         68.51         62.45         3.18 o
  -2  -7  15        157.48        160.69         4.70 o
  -1  -7  15       1670.31       1616.36        17.09 o
   0  -7  15         48.66         56.13         3.46 o
   1  -7  15          1.55          2.32         1.60 o
   2  -7  15        309.53        303.32         7.84 o
   3  -7  15         13.10         12.64         2.28 o
   4  -7  15          4.89          5.23         2.53 o
   5  -7  15        210.72        219.42         8.79 o
   6  -7  15         19.02         28.61         5.65 o
  -7  -6  15        159.52        164.68         6.39 o
  -6  -6  15        238.35        252.78         6.01 o
  -5  -6  15         43.64         41.64         2.79 o
  -4  -6  15        216.46        214.06         5.53 o
  -3  -6  15        199.23        229.06         4.94 o
  -2  -6  15        698.96        649.50         8.53 o
  -1  -6  15        266.89        253.18         4.44 o
   0  -6  15          5.80         18.08         1.83 o
   1  -6  15         73.95         67.81         4.04 o
   2  -6  15        138.08        145.93         5.51 o
   3  -6  15          5.50          6.59         1.63 o
   4  -6  15          1.02          2.37         1.78 o
   5  -6  15        630.18        631.30        13.18 o
   6  -6  15          1.92          9.75         2.71 o
   7  -6  15        103.65        105.80        16.59 o
  -7  -5  15         82.50         73.77         3.86 o
  -6  -5  15        196.63        168.93         5.69 o
  -5  -5  15        144.01        143.02         4.35 o
  -4  -5  15         22.83         21.69         1.97 o
  -3  -5  15        409.45        433.17         7.09 o
  -2  -5  15        102.40         95.93         3.13 o
  -1  -5  15       1371.15       1214.10        12.34 o
   0  -5  15          8.22         15.35         1.47 o
   1  -5  15         22.42         23.78         1.72 o
   2  -5  15        399.40        396.30         8.78 o
   3  -5  15        166.84        172.97         4.62 o
   4  -5  15        467.43        479.78         9.21 o
   5  -5  15         53.19         51.67         3.63 o
   6  -5  15        365.63        323.97         8.32 o
   7  -5  15        176.55        162.58         9.98 o
  -8  -4  15         14.41         14.91         2.18 o
  -7  -4  15        119.53        113.12         4.44 o
  -6  -4  15          2.88          5.32         1.41 o
  -5  -4  15       1165.51       1152.89        13.91 o
  -4  -4  15        209.09        188.39         4.43 o
  -3  -4  15          4.00          1.66         0.88 o
  -2  -4  15         78.22         94.27         3.97 o
  -1  -4  15         48.76         48.78         2.18 o
   0  -4  15        873.81        850.09         8.64 o
   1  -4  15        413.00        423.93         5.34 o
   2  -4  15        490.49        503.33        10.56 o
   3  -4  15        662.60        650.10        10.59 o
   4  -4  15         64.04         63.41         3.77 o
   5  -4  15        127.49        125.39         5.02 o
   6  -4  15         80.27         79.62         4.68 o
   7  -4  15         18.37         17.05         2.89 o
  -9  -3  15          6.35          8.36         2.09 o
  -8  -3  15         43.70         49.93         3.21 o
  -7  -3  15        212.81        211.59         5.38 o
  -6  -3  15          2.79          6.27         1.31 o
  -5  -3  15        309.67        319.89         5.19 o
  -4  -3  15         35.49         35.17         1.95 o
  -3  -3  15        449.71        427.84         5.75 o
  -2  -3  15       1304.23       1230.36        11.45 o
  -1  -3  15       2202.09       2182.45        17.99 o
   0  -3  15         22.02         63.82        11.03 o
   1  -3  15        558.41        568.75         6.53 o
   2  -3  15        579.98        579.20         7.03 o
   3  -3  15         54.35         83.36        10.08 o
   4  -3  15        305.47        282.13        12.86 o
   5  -3  15        349.74        352.40         9.09 o
   6  -3  15          0.97         25.77         6.10 o
   7  -3  15         21.99         25.43         3.69 o
  -9  -2  15        212.64        256.83         6.10 o
  -8  -2  15          0.78         -0.62         1.14 o
  -7  -2  15        725.75        705.06         9.27 o
  -6  -2  15          7.93          5.29         1.12 o
  -5  -2  15         57.67         65.38         3.62 o
  -4  -2  15       1357.25       1314.47        12.43 o
  -3  -2  15       1880.35       1752.41        16.17 o
  -2  -2  15        531.70        524.08         6.19 o
  -1  -2  15        862.47        876.57         9.29 o
   0  -2  15        430.76        430.26         6.07 o
   1  -2  15        124.02        129.08         2.90 o
   2  -2  15        156.22        168.20         3.57 o
   3  -2  15         17.05         15.52         1.60 o
   4  -2  15        547.57        518.96        10.77 o
   5  -2  15        131.11        114.55         8.06 o
   6  -2  15         38.63         38.25         3.96 o
   7  -2  15         87.83         91.04         6.07 o
  -9  -1  15        463.04        446.07         7.33 o
  -8  -1  15         19.34         27.63         2.08 o
  -7  -1  15        103.34        110.84         3.12 o
  -6  -1  15        332.98        327.59         4.94 o
  -5  -1  15        775.32        755.02         8.00 o
  -4  -1  15       1231.54       1169.45        10.71 o
  -3  -1  15        754.57        728.82         7.45 o
  -2  -1  15        490.09        459.13         5.98 o
  -1  -1  15       1746.03       1704.96        15.51 o
   0  -1  15        253.26        244.02         4.02 o
   1  -1  15          4.32          9.10         1.10 o
   2  -1  15        352.21        375.40         6.26 o
   3  -1  15         26.40         27.00         2.01 o
   4  -1  15         44.69         43.75         3.00 o
   5  -1  15        191.28        177.88         6.59 o
   6  -1  15         16.31         15.44         2.99 o
   7  -1  15         25.47         28.51         4.65 o
 -10   0  15        174.02        205.88        17.22 o
  -9   0  15        104.31        108.25         3.87 o
  -8   0  15          6.73          4.67         1.28 o
  -7   0  15         85.45         78.83         2.85 o
  -6   0  15        200.96        224.83         4.71 o
  -5   0  15        645.92        659.08         7.26 o
  -4   0  15        373.23        373.80         5.17 o
  -3   0  15         88.45         94.28         2.64 o
  -2   0  15         28.38         32.39         1.62 o
  -1   0  15         27.91         29.50         1.60 o
   0   0  15        209.46        241.82         7.61 o
   1   0  15        148.71        127.20         2.93 o
   2   0  15       1131.59       1110.21        14.55 o
   3   0  15         83.07         76.69         4.68 o
   4   0  15        354.51        353.38         6.74 o
   5   0  15         38.15         39.90         6.69 o
   6   0  15         38.21         36.95         3.99 o
   7   0  15        223.22        238.82        16.35 o
 -10   1  15          0.89          1.06         1.53 o
  -9   1  15         40.33         45.65         2.92 o
  -8   1  15        265.30        269.59         5.42 o
  -7   1  15          0.79          1.47         1.03 o
  -6   1  15         99.21         93.43         2.87 o
  -5   1  15        810.48        781.99         8.59 o
  -4   1  15          0.89          0.69         0.72 o
  -3   1  15        217.00        214.32         3.65 o
  -2   1  15        114.45        129.06         2.89 o
  -1   1  15         45.41         41.16         1.85 o
   0   1  15         39.13         40.47         1.81 o
   1   1  15        563.47        545.95         8.00 o
   2   1  15         42.20         40.80         2.48 o
   3   1  15        667.82        645.35         9.55 o
   4   1  15        180.50        180.95         4.94 o
   5   1  15         27.88         28.99         2.64 o
   6   1  15        298.55        296.55        14.05 o
 -10   2  15        776.60        862.45        12.68 o
  -9   2  15         26.71         25.02         2.26 o
  -8   2  15        183.21        175.23         4.59 o
  -7   2  15         42.57         48.43         2.49 o
  -6   2  15        649.87        604.69         7.93 o
  -5   2  15        111.37        127.79         3.35 o
  -4   2  15         31.59         28.13         1.92 o
  -3   2  15        415.69        390.02         5.26 o
  -2   2  15        278.55        279.02         4.27 o
  -1   2  15        626.85        599.36         6.85 o
   0   2  15          1.10          1.40         0.78 o
   1   2  15        138.07        146.42         3.93 o
   2   2  15          2.99          3.84         1.55 o
   3   2  15         29.97         24.97         2.32 o
   4   2  15       1218.67       1172.83        15.22 o
   5   2  15        342.65        350.44         7.58 o
   6   2  15          0.46         -0.60         2.70 o
 -10   3  15        456.89        509.10        19.64 o
  -9   3  15        133.77        147.57         4.68 o
  -8   3  15        107.33        116.85         4.15 o
  -7   3  15        667.15        636.68         9.38 o
  -6   3  15        365.22        338.45         5.86 o
  -5   3  15         33.41         32.66         2.09 o
  -4   3  15        459.66        450.71         6.74 o
  -2   3  15        412.34        415.82         6.01 o
  -1   3  15          4.29          1.69         0.88 o
   0   3  15        323.55        316.36         4.77 o
   1   3  15         29.80         34.00         2.43 o
   2   3  15          4.96         14.97         3.47 o
   3   3  15         44.12         40.14         3.00 o
   4   3  15         10.24          8.32         1.95 o
   5   3  15         96.99        111.63         5.55 o
  -9   4  15        344.92        338.94         7.38 o
  -8   4  15        308.34        300.97         6.71 o
  -7   4  15         43.09         40.92         2.86 o
  -6   4  15        457.54        438.48         9.65 o
  -5   4  15        156.38        150.59         6.32 o
  -4   4  15       1442.98       1403.61        15.11 o
  -3   4  15       1282.26       1278.05        14.03 o
  -2   4  15        501.55        483.17         7.21 o
  -1   4  15         83.45         79.67         3.23 o
   0   4  15        465.73        457.97        10.51 o
   1   4  15        738.99        726.53        10.51 o
   2   4  15        270.08        253.39         5.89 o
   3   4  15         12.35         12.02         2.33 o
   4   4  15        385.24        337.94         8.41 o
   5   4  15         37.87         37.53         3.70 o
  -9   5  15         19.03         12.62         2.87 o
  -8   5  15        105.76        118.64         4.72 o
  -7   5  15          5.78          1.80         1.45 o
  -6   5  15        203.61        187.81         5.15 o
  -5   5  15        889.80        892.25        12.54 o
  -4   5  15        180.46        162.91         5.22 o
  -3   5  15        291.20        272.95         5.65 o
  -2   5  15        242.51        241.74         5.09 o
  -1   5  15          2.74          3.68         1.49 o
   0   5  15        174.05        163.49         5.27 o
   1   5  15        159.62        157.93         5.29 o
   2   5  15        112.98        113.57         5.83 o
   3   5  15        297.29        281.78         7.59 o
   4   5  15          1.12          0.67         2.18 o
  -9   6  15         58.39         65.23        12.75 o
  -8   6  15         44.34         51.37         4.67 o
  -7   6  15         18.84         24.92         2.86 o
  -6   6  15          9.39          8.71         1.86 o
  -5   6  15         46.19         44.31         3.13 o
  -4   6  15          1.07          1.28         1.39 o
  -3   6  15          4.81         20.80         4.42 o
  -2   6  15        596.03        585.57         9.76 o
  -1   6  15          0.62          1.56         1.54 o
   0   6  15         17.96         24.71         2.73 o
   1   6  15         45.67         51.39         8.58 o
   2   6  15         58.16         58.84         4.82 o
   3   6  15         91.07        109.40        10.65 o
  -8   7  15         12.97          1.97         5.97 o
  -7   7  15        146.60        167.61         6.61 o
  -6   7  15          1.79          1.97         1.59 o
  -5   7  15        164.24        182.67         5.54 o
  -4   7  15          7.74          7.75         2.21 o
  -3   7  15        183.68        181.83         5.41 o
  -2   7  15         95.31         94.06         4.92 o
  -1   7  15        143.42        141.43         6.23 o
   0   7  15        106.49        103.31         6.88 o
   1   7  15         45.26         54.94         5.14 o
   2   7  15         48.51         39.76         4.90 o
  -7   8  15        189.55        212.32        22.38 o
  -6   8  15          1.29          3.50         1.95 o
  -5   8  15          3.87          5.17         1.94 o
  -4   8  15        197.95        184.75         5.91 o
  -3   8  15        580.37        560.70        11.25 o
  -2   8  15        162.13        172.36         8.25 o
  -1   8  15          1.89          4.64         2.93 o
   0   8  15         57.39         47.59         5.31 o
  -4   9  15          6.48          4.00         5.70 o
  -3  -9  16          3.15          0.96         1.97 o
  -2  -9  16          2.37          2.20         2.34 o
  -1  -9  16         40.55         28.45         3.62 o
   0  -9  16        177.15        178.48        16.41 o
   1  -9  16          2.71          1.38         3.02 o
   2  -9  16        598.52        654.73        20.21 o
   3  -9  16         51.34         58.74         7.09 o
   4  -9  16         81.42         86.34         8.85 o
  -4  -8  16         89.39         89.99         4.31 o
  -3  -8  16          0.63          0.04         1.45 o
  -2  -8  16        106.88        117.22         4.20 o
  -1  -8  16        214.48        222.92         7.23 o
   0  -8  16         24.68         19.67         3.33 o
   1  -8  16        856.65        910.60        18.29 o
   2  -8  16          0.77          1.99         2.39 o
   3  -8  16        185.90        196.27         8.47 o
   4  -8  16         97.88         86.68         8.22 o
   5  -8  16        117.25        115.99         9.79 o
  -6  -7  16        119.17        120.41        19.16 o
  -5  -7  16         33.51         32.58         2.90 o
  -4  -7  16        189.97        178.53         4.97 o
  -3  -7  16         53.35         51.66         2.97 o
  -2  -7  16         79.32         79.01         3.81 o
  -1  -7  16          8.28         12.35         1.64 o
   0  -7  16        142.71        132.81         5.65 o
   1  -7  16         46.38         42.39         4.66 o
   2  -7  16          0.65          0.10         1.56 o
   3  -7  16         16.68         18.91         2.76 o
   4  -7  16        284.75        274.20         9.61 o
   5  -7  16         13.77         15.21         3.57 o
   6  -7  16        172.52        161.55         9.71 o
  -6  -6  16          7.09          7.91         1.90 o
  -5  -6  16        128.33        128.15         4.74 o
  -4  -6  16         42.91         29.73         2.41 o
  -3  -6  16         66.25         67.11         3.23 o
  -2  -6  16        225.88        204.36         4.52 o
  -1  -6  16         66.46         81.20         2.99 o
   0  -6  16         40.86         44.17         2.43 o
   1  -6  16         33.64         31.20         2.95 o
   2  -6  16         93.91         89.28         4.89 o
   3  -6  16        623.87        637.02        11.72 o
   4  -6  16         84.82         79.80         4.79 o
   5  -6  16        161.43        145.34         8.80 o
   6  -6  16         44.37         40.45         4.27 o
  -7  -5  16         25.30         22.31         2.48 o
  -6  -5  16        198.12        184.42         5.09 o
  -5  -5  16          2.64         -0.33         1.25 o
  -4  -5  16        790.54        811.57        10.39 o
  -3  -5  16        791.87        772.44        10.34 o
  -2  -5  16        130.39        141.98         3.56 o
  -1  -5  16       2289.91       2189.67        21.20 o
   0  -5  16         25.41         22.36         1.79 o
   1  -5  16        538.86        528.40        11.57 o
   2  -5  16        535.73        535.47        12.13 o
   3  -5  16        376.26        379.60         8.82 o
   4  -5  16        356.87        364.04         8.11 o
   5  -5  16          0.55          0.48         1.65 o
   6  -5  16         18.86         18.36         3.19 o
  -8  -4  16         59.71         56.22         3.56 o
  -7  -4  16         81.38         68.49         3.61 o
  -6  -4  16          9.46          7.18         1.57 o
  -5  -4  16        112.08        105.35         5.43 o
  -4  -4  16         72.59         69.32         2.80 o
  -3  -4  16        488.09        491.74         6.57 o
  -2  -4  16         18.27         25.31         1.75 o
  -1  -4  16        446.30        411.14         5.93 o
   0  -4  16        129.33        143.07         3.05 o
   1  -4  16          6.20          5.37         1.11 o
   2  -4  16         24.13         23.41         4.33 o
   3  -4  16        653.21        634.61        10.69 o
   4  -4  16          1.05          1.74         1.56 o
   5  -4  16        686.58        720.65        12.46 o
   6  -4  16        256.33        256.46         7.40 o
   7  -4  16        164.25        167.01         8.46 o
  -8  -3  16          1.23         -0.34         1.48 o
  -7  -3  16         20.57         21.88         2.24 o
  -6  -3  16        479.53        449.94         7.13 o
  -5  -3  16          0.67          1.30         1.01 o
  -4  -3  16         23.63         18.49         1.47 o
  -3  -3  16         36.99         38.52         2.81 o
  -2  -3  16       1140.32       1118.62        11.57 o
  -1  -3  16       1440.06       1462.15        13.16 o
   0  -3  16        227.96        251.60         4.29 o
   1  -3  16        203.68        209.44         3.90 o
   2  -3  16          1.28          1.54         0.90 o
   3  -3  16        698.58        673.81        12.42 o
   4  -3  16       2064.38       2042.82        28.17 o
   5  -3  16          6.34          1.53         2.37 o
   6  -3  16        262.88        272.31         8.61 o
   7  -3  16         19.93         20.28         4.87 o
  -9  -2  16          0.94          0.14         1.61 o
  -8  -2  16         43.78         48.62         2.69 o
  -7  -2  16        393.45        394.82         6.62 o
  -6  -2  16          9.95         11.73         1.45 o
  -5  -2  16        292.13        311.76         5.07 o
  -4  -2  16        645.99        653.24         8.17 o
  -3  -2  16          0.75          1.17         0.79 o
  -2  -2  16          1.11          1.09         0.72 o
  -1  -2  16        780.52        757.85         8.54 o
   0  -2  16        524.65        514.50         6.56 o
   1  -2  16        194.84        186.30         3.61 o
   2  -2  16         77.95         74.59         2.94 o
   3  -2  16        104.56        101.51         5.40 o
   4  -2  16        396.71        370.29         9.16 o
   5  -2  16         20.09         14.52         3.40 o
   6  -2  16         32.92         35.21         3.89 o
   7  -2  16         18.49         17.08         4.12 o
  -9  -1  16        313.29        323.78         6.25 o
  -8  -1  16        161.00        180.35         4.65 o
  -7  -1  16        180.08        177.09         4.17 o
  -6  -1  16         27.60         27.53         1.83 o
  -5  -1  16        154.09        160.68         3.50 o
  -4  -1  16       4127.91       4074.28        30.15 o
  -3  -1  16       1409.88       1324.26        13.08 o
  -2  -1  16        189.26        174.08         3.50 o
  -1  -1  16        142.24        164.03         3.80 o
   0  -1  16         22.37         27.07         1.66 o
   1  -1  16        188.05        188.43         3.67 o
   2  -1  16        669.87        677.07         9.37 o
   3  -1  16          6.66          8.17         1.43 o
   4  -1  16          5.88          3.16         1.94 o
   5  -1  16          0.58         -1.39         1.76 o
   6  -1  16        179.51        167.49         7.41 o
  -9   0  16        241.24        251.68         5.96 o
  -8   0  16         64.55         75.03         3.13 o
  -7   0  16        184.33        185.92         4.00 o
  -6   0  16          5.84          3.86         1.14 o
  -5   0  16          1.12          0.22         0.80 o
  -4   0  16          7.43          6.91         1.10 o
  -3   0  16       1197.28       1165.02        11.23 o
  -2   0  16        273.37        287.44         4.36 o
  -1   0  16        175.83        169.51         3.24 o
   0   0  16         71.95        107.29         4.18 o
   1   0  16        330.17        337.70         5.98 o
   2   0  16        376.23        387.80         8.71 o
   3   0  16        260.06        269.28         5.80 o
   4   0  16         64.46         73.25         3.55 o
   5   0  16          1.20          0.85         1.85 o
   6   0  16        223.78        214.23         9.22 o
  -9   1  16         30.35         22.41         2.31 o
  -8   1  16         45.02         45.53         2.69 o
  -7   1  16       1125.55       1096.39        12.30 o
  -6   1  16        138.68        140.28         3.54 o
  -5   1  16         13.51         17.00         1.50 o
  -4   1  16        251.17        251.07         5.53 o
  -3   1  16         56.50         54.23         2.18 o
  -2   1  16        301.22        304.24         4.55 o
  -1   1  16        522.03        539.24         7.03 o
   0   1  16        308.17        320.96         4.69 o
   1   1  16        156.28        154.33         4.03 o
   2   1  16         20.07         18.12         1.86 o
   3   1  16         50.50         59.69         3.27 o
   4   1  16         12.19         16.49         2.93 o
   5   1  16         41.38         45.67         3.68 o
   6   1  16        312.96        295.27         9.63 o
  -9   2  16        101.96        105.28         4.36 o
  -8   2  16          6.34          9.30         1.78 o
  -7   2  16        434.64        393.86         6.40 o
  -6   2  16        779.15        816.48        11.89 o
  -5   2  16       1546.08       1456.61        14.72 o
  -4   2  16         43.57         38.80         2.07 o
  -3   2  16          2.32          1.46         0.79 o
  -2   2  16         63.23         62.39         2.37 o
  -1   2  16        164.22        159.93         3.24 o
   0   2  16        335.01        344.26         5.00 o
   1   2  16          2.62          3.36         1.21 o
   2   2  16         33.66         34.12         2.50 o
   3   2  16         92.76         92.69         4.03 o
   4   2  16        450.93        463.83         8.65 o
   5   2  16         31.98         30.09         2.88 o
  -9   3  16          1.17          2.18         1.50 o
  -8   3  16         57.01         58.31         3.26 o
  -7   3  16        183.47        180.74         4.80 o
  -6   3  16          6.76          4.87         1.21 o
  -5   3  16        906.18        839.00         9.99 o
  -4   3  16        239.58        222.41         5.32 o
  -3   3  16        125.87        112.92         3.36 o
  -2   3  16        364.82        383.80         7.10 o
  -1   3  16        326.26        314.62         4.86 o
   0   3  16        539.57        536.21         8.38 o
   1   3  16        218.54        221.16         6.04 o
   2   3  16        143.28        137.22         4.40 o
   3   3  16        571.13        548.07        10.19 o
   4   3  16        240.14        226.56         7.13 o
   5   3  16          0.85         -1.06         2.03 o
  -9   4  16        433.00        450.72         8.38 o
  -8   4  16        232.59        215.07         5.58 o
  -7   4  16         52.57         47.52         3.12 o
  -6   4  16        179.18        181.51         5.04 o
  -5   4  16         41.86         40.14         2.73 o
  -4   4  16       1914.48       1868.97        19.11 o
  -3   4  16        104.38        107.66         5.17 o
  -2   4  16         45.91         43.15         2.51 o
  -1   4  16        576.15        592.68         8.43 o
   0   4  16         90.76         88.11         4.30 o
   1   4  16        604.88        590.30         9.39 o
   2   4  16        142.18        134.87         5.47 o
   3   4  16         83.75         75.99         4.51 o
   4   4  16          1.69         34.55         5.54 o
  -9   5  16        142.98        165.26        18.72 o
  -8   5  16        126.53        127.09         5.03 o
  -7   5  16         69.44         59.47         4.15 o
  -6   5  16          1.43          1.36         1.42 o
  -5   5  16         73.00         78.78         3.85 o
  -4   5  16        276.65        277.68         6.24 o
  -3   5  16        124.76        114.81         3.88 o
  -2   5  16         24.37         24.62         2.15 o
  -1   5  16          3.19          5.82         1.72 o
   0   5  16        276.67        262.88         6.72 o
   1   5  16        122.50        124.06         5.21 o
   2   5  16         68.96         72.25         5.03 o
   3   5  16          1.39          2.27         2.31 o
  -8   6  16          3.86          0.97         2.04 o
  -7   6  16        302.07        318.30         7.52 o
  -6   6  16        466.66        485.77         9.13 o
  -5   6  16         17.06         15.36         2.24 o
  -4   6  16        151.01        153.75         5.43 o
  -3   6  16         29.94         23.06         2.45 o
  -2   6  16          0.56          0.86         1.59 o
  -1   6  16         44.22         37.76         3.22 o
   0   6  16        228.02        225.86         6.51 o
   1   6  16         30.51         28.05         3.80 o
   2   6  16         14.93         17.86         3.29 o
  -7   7  16         31.03         29.60         2.98 o
  -6   7  16          5.44          2.79         1.80 o
  -5   7  16         53.04         50.40         3.73 o
  -4   7  16        460.82        442.94         8.80 o
  -3   7  16        118.78        114.21         5.56 o
  -2   7  16        315.39        301.18         7.89 o
  -1   7  16          2.48          0.28         2.04 o
   0   7  16         52.52         52.89         6.20 o
   1   7  16         51.37         50.86         4.64 o
  -6   8  16         11.20          9.19         2.52 o
  -5   8  16         37.97         40.96         3.44 o
  -4   8  16         22.61         12.81         2.64 o
  -3   8  16        110.42        121.23         6.02 o
  -2   8  16        782.01        787.82        18.20 o
  -1   8  16         12.89         12.42         3.50 o
  -2  -9  17         33.08         49.33         6.61 o
  -1  -9  17        286.53        317.98        10.82 o
   0  -9  17         77.66         54.74        15.02 o
   1  -9  17        494.57        539.89        18.53 o
   2  -9  17         91.66         99.35         8.99 o
   3  -9  17        184.01        164.98        10.39 o
  -4  -8  17         49.25         45.71         3.62 o
  -3  -8  17         54.10         61.77         4.96 o
  -2  -8  17          2.11          1.40         1.46 o
  -1  -8  17         87.89         81.75         5.18 o
   0  -8  17        184.38        191.45         7.82 o
   1  -8  17         38.58         37.13         4.12 o
   2  -8  17          0.79         -2.18         2.18 o
   3  -8  17         33.31         43.26         7.11 o
   4  -8  17          0.94          1.43         3.40 o
  -5  -7  17         48.01         56.83         3.47 o
  -4  -7  17        178.97        201.44         5.25 o
  -3  -7  17          4.63          1.03         1.33 o
  -2  -7  17          9.67          6.06         1.48 o
  -1  -7  17         87.24         92.54         3.56 o
   0  -7  17        101.10        110.64         5.44 o
   1  -7  17          0.71          0.93         1.68 o
   2  -7  17          1.04          1.70         1.70 o
   3  -7  17         13.37         11.90         2.48 o
   4  -7  17        341.39        335.55        13.99 o
   5  -7  17        332.35        329.06        21.98 o
  -6  -6  17         24.69         29.29         3.50 o
  -5  -6  17         40.52         36.44         2.95 o
  -4  -6  17        193.60        198.08         4.99 o
  -3  -6  17        172.90        176.46         4.51 o
  -2  -6  17         20.14         29.71         2.46 o
  -1  -6  17        257.70        240.57         5.08 o
   0  -6  17         45.01         36.96         2.63 o
   1  -6  17          2.50          0.91         1.53 o
   2  -6  17          1.01          0.68         1.68 o
   3  -6  17          4.22          2.97         1.85 o
   4  -6  17        104.82        101.14         5.61 o
   5  -6  17         41.79         41.36         4.96 o
   6  -6  17         74.24         72.15        10.78 o
  -7  -5  17         51.50         51.09         3.35 o
  -6  -5  17        208.13        222.43         6.54 o
  -5  -5  17        215.70        245.09         5.55 o
  -4  -5  17        114.83        120.58         4.44 o
  -3  -5  17       1771.67       1703.95        18.20 o
  -2  -5  17        185.42        188.87         4.46 o
  -1  -5  17         22.63         18.03         1.85 o
   0  -5  17          2.56          0.11         0.99 o
   1  -5  17        726.51        724.15        12.98 o
   2  -5  17        677.75        669.90        11.93 o
   3  -5  17          2.51          2.17         1.78 o
   4  -5  17          1.95          0.94         1.93 o
   5  -5  17         10.83          5.17         2.34 o
   6  -5  17         11.49          5.41         2.66 o
  -8  -4  17          3.64          5.12         2.27 o
  -7  -4  17        306.41        314.87         6.69 o
  -6  -4  17          7.26          6.60         1.67 o
  -5  -4  17         38.69         34.01         2.59 o
  -4  -4  17        243.80        231.08         4.49 o
  -3  -4  17        632.25        626.86         7.77 o
  -2  -4  17        261.78        261.03         4.79 o
  -1  -4  17        221.58        250.65         4.58 o
   0  -4  17        133.72        125.76         3.20 o
   1  -4  17        544.08        556.08         7.66 o
   2  -4  17       1035.37        989.00        14.18 o
   3  -4  17        164.19        148.57         5.63 o
   4  -4  17       1138.68       1086.37        18.10 o
   5  -4  17        267.37        267.71         7.39 o
   6  -4  17         34.98         30.40         3.38 o
  -8  -3  17         12.51          9.70         2.00 o
  -7  -3  17        273.15        262.81         5.37 o
  -6  -3  17        784.15        781.53        10.12 o
  -5  -3  17        727.35        703.15         8.61 o
  -4  -3  17        262.01        250.65         4.93 o
  -3  -3  17         76.12         73.87         2.93 o
  -2  -3  17        135.06        136.67         3.33 o
  -1  -3  17        759.52        737.42         8.11 o
   0  -3  17         14.70          9.28         1.23 o
   1  -3  17          0.95          0.47         0.89 o
   2  -3  17          8.62         10.18         1.50 o
   3  -3  17        129.53        125.92         5.35 o
   4  -3  17        309.42        299.96         8.34 o
   5  -3  17         14.77         10.85         2.63 o
   6  -3  17          4.52          2.43         2.46 o
  -9  -2  17          6.51          5.17         2.15 o
  -8  -2  17        254.04        293.74         6.69 o
  -7  -2  17        420.41        407.21         6.88 o
  -6  -2  17        519.85        483.26         7.25 o
  -5  -2  17         15.63         10.53         1.43 o
  -4  -2  17          2.10          0.85         0.95 o
  -3  -2  17         99.43         93.40         2.70 o
  -2  -2  17         98.16        106.73         2.89 o
  -1  -2  17        450.64        459.45         6.28 o
   0  -2  17        379.17        339.63         5.21 o
   1  -2  17        430.74        431.50         6.46 o
   2  -2  17        157.89        147.63         5.44 o
   3  -2  17        325.59        341.61         8.56 o
   4  -2  17        208.73        200.83         6.90 o
   5  -2  17         77.84         72.45         5.04 o
   6  -2  17        235.81        258.45         8.77 o
  -9  -1  17        130.59        132.22         4.70 o
  -8  -1  17        148.28        152.66         4.83 o
  -7  -1  17          4.31          3.92         1.28 o
  -6  -1  17        126.89        111.71         3.31 o
  -5  -1  17          8.81          5.63         1.11 o
  -4  -1  17        183.63        159.58         3.27 o
  -3  -1  17          6.90          6.65         1.14 o
  -2  -1  17         22.19         19.96         1.51 o
  -1  -1  17        879.96        881.93        12.75 o
   0  -1  17         10.02          9.10         1.20 o
   1  -1  17        558.02        553.42         7.66 o
   2  -1  17        108.64        114.44         3.70 o
   3  -1  17        151.78        166.60         8.13 o
   4  -1  17        270.61        276.27         8.14 o
   5  -1  17         13.92         18.68         3.17 o
   6  -1  17        152.30        162.21         7.74 o
  -9   0  17        135.31        153.90         4.92 o
  -8   0  17         22.14         24.87         2.96 o
  -7   0  17        130.78        134.60         4.44 o
  -6   0  17        289.86        303.00         5.36 o
  -5   0  17        112.99        108.89         3.02 o
  -4   0  17          2.05          1.37         0.86 o
  -3   0  17       1437.30       1411.74        13.21 o
  -2   0  17        134.56        143.63         3.11 o
  -1   0  17         21.76         24.72         1.62 o
   0   0  17        270.19        292.38         6.88 o
   1   0  17        268.48        280.11         7.06 o
   2   0  17          2.81          1.58         1.19 o
   3   0  17        314.03        325.65         6.53 o
   4   0  17         46.63         58.42         3.75 o
   5   0  17          9.14          6.70         2.54 o
   6   0  17          6.41          2.42         3.19 o
  -9   1  17          0.56          1.97         1.48 o
  -8   1  17         33.15         40.19         2.62 o
  -7   1  17        163.42        175.10         4.21 o
  -6   1  17        345.09        346.35         5.84 o
  -5   1  17        136.98        134.39         3.48 o
  -4   1  17        585.97        553.63         6.94 o
  -3   1  17        118.22        117.56         4.09 o
  -2   1  17         10.92         10.94         1.15 o
  -1   1  17         89.44         88.97         2.79 o
   0   1  17        298.96        288.48         4.53 o
   1   1  17          5.38          5.00         1.31 o
   2   1  17         76.71         79.59         3.58 o
   3   1  17         93.38        107.41         4.30 o
   4   1  17        326.91        334.87         7.18 o
   5   1  17          5.08          5.52         2.68 o
  -9   2  17         38.45         36.29         3.37 o
  -8   2  17         32.37         40.14         2.70 o
  -7   2  17         18.24         18.67         1.78 o
  -6   2  17        383.13        360.37         6.04 o
  -5   2  17       1059.80       1018.39        11.48 o
  -4   2  17         81.66         87.20         3.42 o
  -3   2  17          2.79          4.80         1.03 o
  -2   2  17        724.70        712.92         8.09 o
  -1   2  17       1568.36       1523.15        14.05 o
   0   2  17        731.58        709.46        10.02 o
   1   2  17         46.54         48.59         3.22 o
   2   2  17        130.71        129.53         5.90 o
   3   2  17         14.95         10.73         2.03 o
   4   2  17        131.23        123.16         8.44 o
   5   2  17        188.41        197.07         7.75 o
  -9   3  17         33.97         33.10         2.73 o
  -8   3  17        178.51        155.99         4.97 o
  -7   3  17        482.93        471.23         8.13 o
  -6   3  17        701.18        680.56        10.01 o
  -5   3  17         57.56         69.35         4.05 o
  -4   3  17       1082.87       1045.54        11.73 o
  -3   3  17        352.17        350.73         6.82 o
  -2   3  17        366.79        363.13         7.81 o
  -1   3  17        227.17        235.27         4.27 o
   0   3  17        249.81        252.31         5.58 o
   1   3  17        258.90        252.41         5.78 o
   2   3  17         23.44         16.93         2.03 o
   3   3  17          0.55         -0.67         1.55 o
   4   3  17        215.76        212.63         6.74 o
  -9   4  17        191.67        185.98         7.97 o
  -8   4  17         36.40         38.10         2.90 o
  -7   4  17        145.96        139.66         4.67 o
  -6   4  17         42.63         32.54         3.19 o
  -5   4  17          0.70          2.19         1.42 o
  -4   4  17         32.85         25.44         2.11 o
  -3   4  17        211.40        206.52         4.78 o
  -2   4  17          1.39         -0.40         1.11 o
  -1   4  17        335.03        313.42         6.44 o
   0   4  17        400.52        421.73         8.61 o
   1   4  17        386.11        377.42         8.61 o
   2   4  17        478.09        446.58         8.44 o
   3   4  17        140.07        138.97         6.88 o
   4   4  17        190.86        186.63         6.87 o
  -8   5  17          1.75          6.00         1.92 o
  -7   5  17          4.05          7.58         1.92 o
  -6   5  17          7.09          5.42         1.76 o
  -5   5  17         43.50         45.18         3.17 o
  -4   5  17         95.91        103.07         4.50 o
  -3   5  17          1.13         -0.63         1.30 o
  -2   5  17         32.79         37.01         2.58 o
  -1   5  17          8.77          6.98         1.90 o
   0   5  17        338.94        329.49         7.83 o
   1   5  17         18.86         22.58         2.85 o
   2   5  17         82.54         80.31         7.15 o
   3   5  17          5.15          2.60         2.50 o
  -8   6  17        121.15        130.32         7.85 o
  -7   6  17         18.91         17.03         2.46 o
  -6   6  17         21.33         18.78         2.43 o
  -5   6  17        137.92        134.07         5.00 o
  -4   6  17          7.43          8.45         1.85 o
  -3   6  17        203.00        213.85         5.87 o
  -2   6  17        108.35        110.39         5.39 o
  -1   6  17         53.84         38.54         3.28 o
   0   6  17         46.05         46.68         3.69 o
   1   6  17          8.41         10.55         2.73 o
   2   6  17         41.86         53.04         4.90 o
  -7   7  17          4.65          2.57         2.78 o
  -6   7  17         79.24         71.23         4.20 o
  -5   7  17          3.83          0.20         1.71 o
  -4   7  17         15.15         15.31         2.84 o
  -3   7  17         98.15         96.85         5.24 o
  -2   7  17         58.75         54.06         4.58 o
  -1   7  17          0.47          0.29         2.47 o
   0   7  17        136.28        141.84        10.91 o
  -5   8  17        302.06        300.81         7.78 o
  -4   8  17          2.47          0.03         2.03 o
  -3   8  17        408.37        407.49         9.93 o
  -2   8  17         42.00         30.92         6.47 o
  -1  -9  18         25.52         31.40         6.78 o
   0  -9  18          0.96          5.46         3.93 o
   1  -9  18         15.49         11.72         4.45 o
   2  -9  18         31.99         20.95         6.58 o
  -3  -8  18          0.76         -0.13         1.59 o
  -2  -8  18        188.36        221.37         6.40 o
  -1  -8  18         10.11          8.07         2.93 o
   0  -8  18          4.74          5.57         2.61 o
   1  -8  18          0.89          2.49         2.25 o
   2  -8  18        183.22        215.10         9.13 o
   3  -8  18        220.95        242.60        15.29 o
   4  -8  18        105.30        137.73        16.55 o
  -5  -7  18        345.57        385.80        10.89 o
  -4  -7  18        101.12         83.55         3.92 o
  -3  -7  18         28.32         20.60         2.22 o
  -2  -7  18        315.56        310.24         6.03 o
  -1  -7  18         15.39         16.62         2.53 o
   0  -7  18        407.00        410.37         9.90 o
   1  -7  18        714.45        727.53        13.96 o
   2  -7  18        129.75        131.13         5.99 o
   3  -7  18          1.29          1.41         2.32 o
   4  -7  18         19.89         14.14         5.66 o
   5  -7  18        107.22        107.82        12.00 o
  -6  -6  18        179.87        230.41         6.80 o
  -5  -6  18          2.38         -0.46         1.45 o
  -4  -6  18        933.52        905.04        11.73 o
  -3  -6  18         16.00         27.54         2.17 o
  -2  -6  18        379.46        379.66         7.94 o
  -1  -6  18         88.69         97.53         4.04 o
   0  -6  18        143.05        128.88         5.41 o
   1  -6  18        335.27        342.18         9.14 o
   2  -6  18        587.46        581.90        11.91 o
   3  -6  18        203.06        200.90         6.94 o
   4  -6  18        369.91        365.73         9.64 o
   5  -6  18         31.40         33.74         4.65 o
  -7  -5  18        142.69        146.82        11.14 o
  -6  -5  18         62.24         62.21         3.56 o
  -5  -5  18         39.68         38.82         2.72 o
  -4  -5  18         76.89         73.05         3.57 o
  -3  -5  18         16.27         20.20         2.02 o
  -2  -5  18        861.50        817.02        10.66 o
  -1  -5  18        229.07        199.22         4.59 o
   0  -5  18         57.76         61.41         3.14 o
   1  -5  18        188.04        196.74         6.28 o
   2  -5  18       1143.21       1136.76        16.12 o
   3  -5  18        443.99        433.44        10.07 o
   4  -5  18        151.87        142.66         6.27 o
   5  -5  18        144.69        139.27         7.01 o
   6  -5  18         31.34         28.28         8.14 o
  -7  -4  18        309.86        291.32         6.51 o
  -6  -4  18        478.63        495.90         8.27 o
  -5  -4  18         52.38         43.70         3.90 o
  -4  -4  18         61.76         61.00         2.79 o
  -3  -4  18        212.24        208.69         4.50 o
  -2  -4  18        299.54        307.14         5.36 o
  -1  -4  18        156.71        156.85         3.71 o
   0  -4  18       1345.29       1305.20        14.33 o
   1  -4  18        155.47        164.53         4.72 o
   2  -4  18          1.85         -0.86         1.43 o
   3  -4  18        233.13        220.17        10.32 o
   4  -4  18         61.18         73.74         5.05 o
   5  -4  18         14.25         13.50         2.87 o
   6  -4  18         61.80         41.50        18.14 o
  -8  -3  18        331.53        340.16         7.18 o
  -7  -3  18         45.40         52.12         3.65 o
  -6  -3  18        145.42        137.14         7.12 o
  -5  -3  18        575.87        544.90         8.17 o
  -4  -3  18        516.87        481.96         7.14 o
  -3  -3  18          0.95          3.23         1.05 o
  -2  -3  18        807.31        814.36        10.13 o
  -1  -3  18        639.96        605.86         8.34 o
   0  -3  18        466.92        491.65         6.76 o
   1  -3  18          9.18         11.74         1.50 o
   2  -3  18          0.96         -0.01         1.51 o
   3  -3  18         32.78         33.91         3.34 o
   4  -3  18        157.99        164.88         7.61 o
   5  -3  18        872.98        884.10        18.77 o
   6  -3  18         32.87         32.58         5.60 o
  -8  -2  18         14.80         16.15         2.10 o
  -7  -2  18         22.52         20.70         2.13 o
  -6  -2  18          7.44          4.03         1.31 o
  -5  -2  18        763.20        742.61         9.42 o
  -4  -2  18         90.30         97.08         3.40 o
  -3  -2  18        145.58        147.21         3.57 o
  -2  -2  18        756.89        732.54         8.80 o
  -1  -2  18         69.78         70.75         2.74 o
   0  -2  18         17.34         18.09         1.57 o
   1  -2  18        607.70        593.06         8.18 o
   2  -2  18         47.03         44.79         3.10 o
   3  -2  18         13.59         14.93         2.65 o
   4  -2  18        702.44        710.75        14.13 o
   5  -2  18        145.47        161.53         7.07 o
   6  -2  18          1.64          2.42         3.12 o
  -9  -1  18         98.70        124.40         6.66 o
  -8  -1  18         23.19          8.12         1.84 o
  -7  -1  18        102.01        101.60         4.79 o
  -6  -1  18        100.31         95.96         3.47 o
  -5  -1  18        784.26        775.92         9.56 o
  -4  -1  18         89.52         87.53         3.10 o
  -3  -1  18       1788.16       1738.96        16.64 o
  -2  -1  18        129.48        126.85         4.22 o
  -1  -1  18         28.14         26.54         2.05 o
   0  -1  18         35.87         39.81         2.09 o
   1  -1  18         19.02         20.84         1.89 o
   2  -1  18        606.34        623.49         9.36 o
   3  -1  18        491.32        504.86         8.51 o
   4  -1  18        127.32        131.77         6.39 o
   5  -1  18         52.82         47.88         4.60 o
   6  -1  18         74.95         82.48         8.34 o
  -9   0  18         18.82          8.68         2.47 o
  -8   0  18         47.40         50.83         2.99 o
  -7   0  18        940.44       1012.51        12.70 o
  -6   0  18         23.36         45.98         2.58 o
  -5   0  18         73.57         70.94         2.88 o
  -4   0  18          1.61          1.73         0.95 o
  -3   0  18        121.30        129.17         3.11 o
  -2   0  18        678.70        676.03         7.86 o
  -1   0  18         57.23         51.23         2.37 o
   0   0  18        123.02        152.55         4.96 o
   1   0  18         42.86         47.79         2.78 o
   2   0  18        678.31        708.16        10.35 o
   3   0  18        103.00        114.07         4.24 o
   4   0  18         47.33         59.47         4.67 o
   5   0  18         21.82         28.44         3.88 o
  -9   1  18         14.87         16.22         2.30 o
  -8   1  18        316.74        307.42         6.28 o
  -7   1  18        341.21        349.17         6.52 o
  -6   1  18        702.73        676.96        10.43 o
  -5   1  18        401.35        395.41         6.65 o
  -4   1  18          1.11          1.32         0.94 o
  -3   1  18        191.82        193.35         4.48 o
  -2   1  18        129.89        127.35         3.09 o
  -1   1  18        843.94        819.83         8.98 o
   0   1  18        292.25        305.05         6.60 o
   1   1  18        179.27        194.02         4.88 o
   2   1  18         22.59         23.62         2.27 o
   3   1  18          3.97          4.62         1.61 o
   4   1  18         76.76         72.18         4.01 o
   5   1  18         24.47         21.88         3.56 o
  -9   2  18         53.80         68.13         5.83 o
  -8   2  18         16.00         19.22         2.22 o
  -7   2  18          3.93          3.78         1.32 o
  -6   2  18        689.01        670.76         8.96 o
  -5   2  18        907.11        860.13        10.41 o
  -4   2  18         96.03         92.93         3.13 o
  -3   2  18        306.54        313.64         5.43 o
  -2   2  18        616.61        618.93         7.55 o
  -1   2  18        255.16        246.08         4.37 o
   0   2  18        962.30        918.77        12.54 o
   1   2  18        133.96        128.60         4.28 o
   2   2  18         71.85         77.51         3.82 o
   3   2  18        235.01        234.55         6.08 o
   4   2  18         29.11         28.40         2.84 o
   5   2  18         62.27         67.54        11.66 o
  -9   3  18         33.00         49.50         6.22 o
  -8   3  18         30.57         39.54         3.14 o
  -7   3  18         16.80         18.89         2.19 o
  -6   3  18         28.90         44.69         2.81 o
  -5   3  18        201.73        191.08         4.42 o
  -4   3  18         20.05         19.35         1.79 o
  -3   3  18        112.53        122.90         3.85 o
  -2   3  18        449.95        459.32         6.90 o
  -1   3  18        180.83        194.63         4.33 o
   0   3  18         47.09         50.97         3.01 o
   1   3  18         40.06         40.42         3.88 o
   2   3  18          7.99          7.86         1.90 o
   3   3  18        130.97        141.80         5.29 o
   4   3  18        116.33        110.25         9.72 o
  -8   4  18         78.55         82.84         4.27 o
  -7   4  18         32.58         39.62         2.93 o
  -6   4  18         71.68         63.43         3.44 o
  -5   4  18       1856.40       1767.75        20.90 o
  -4   4  18        161.42        172.47         5.91 o
  -3   4  18        202.30        194.90         4.75 o
  -2   4  18        210.11        205.66         4.86 o
  -1   4  18         15.08          9.26         1.94 o
   0   4  18        141.20        145.61         5.28 o
   1   4  18         18.33         20.20         3.07 o
   2   4  18         37.27         32.43         3.17 o
   3   4  18          4.03          3.03         2.14 o
  -8   5  18         14.09          9.06         3.14 o
  -7   5  18          1.98          1.48         1.64 o
  -6   5  18        165.38        152.21         5.31 o
  -5   5  18         14.01         11.50         2.00 o
  -4   5  18        204.56        217.86         5.84 o
  -3   5  18         24.11         17.02         3.79 o
  -2   5  18         41.19         45.86         3.10 o
  -1   5  18          2.65          1.63         1.63 o
   0   5  18          5.08          5.78         2.00 o
   1   5  18        181.22        177.84         6.25 o
   2   5  18         61.66         65.43         5.15 o
  -7   6  18          1.00          0.66         1.99 o
  -6   6  18         26.14         31.04         3.49 o
  -5   6  18          4.96          2.62         1.72 o
  -4   6  18         86.36         83.90         4.36 o
  -3   6  18        171.49        199.45         6.47 o
  -2   6  18          0.88          1.36         2.36 o
  -1   6  18          1.25          1.22         2.08 o
   0   6  18        329.62        352.66        12.03 o
   1   6  18        215.71        231.79        14.91 o
  -6   7  18         29.47         21.43         2.98 o
  -5   7  18        107.29        104.74         6.78 o
  -4   7  18         18.87         17.19         2.63 o
  -3   7  18         13.11          9.35         2.56 o
  -2   7  18         19.30         21.18         3.36 o
  -1   7  18         92.55        102.87         7.24 o
  -3  -8  19         80.14         86.23         4.61 o
  -2  -8  19         33.87         38.11         6.36 o
  -1  -8  19         90.26         86.47         6.54 o
   0  -8  19        104.23        120.70         8.04 o
   1  -8  19         39.85         53.42         5.09 o
   2  -8  19        168.29        174.67         8.85 o
   3  -8  19          1.14          1.22         5.56 o
  -4  -7  19        130.69        127.83         5.17 o
  -3  -7  19         21.88         20.30         2.25 o
  -2  -7  19        236.15        243.21         5.82 o
  -1  -7  19         18.72         21.57         3.54 o
   0  -7  19        263.12        268.77         8.14 o
   1  -7  19        133.78        139.92         6.63 o
   2  -7  19         31.24         39.96         3.81 o
   3  -7  19         15.13          8.33         3.06 o
   4  -7  19         51.78         71.27        12.27 o
  -5  -6  19         55.81         55.82         3.41 o
  -4  -6  19        226.06        231.93         5.55 o
  -3  -6  19        114.21        116.89         4.33 o
  -2  -6  19        252.15        254.86         6.14 o
  -1  -6  19        465.34        473.05         7.75 o
   0  -6  19        819.34        758.36        14.18 o
   1  -6  19        446.85        417.19         9.97 o
   2  -6  19         46.10         43.81         4.44 o
   3  -6  19        202.84        186.12         8.04 o
   4  -6  19        128.62        136.10         6.96 o
   5  -6  19         47.25         37.64         8.34 o
  -6  -5  19         94.84        112.86         4.72 o
  -5  -5  19        360.59        398.14         7.36 o
  -4  -5  19         93.46         94.72         4.21 o
  -3  -5  19        667.33        669.65        10.62 o
  -2  -5  19        801.82        825.82        10.91 o
  -1  -5  19         32.18         33.23         2.34 o
   0  -5  19         17.00         18.17         2.06 o
   1  -5  19        313.52        335.24        12.53 o
   2  -5  19        328.00        330.13         8.59 o
   3  -5  19        181.71        177.05         6.53 o
   4  -5  19         75.89         72.10         5.41 o
   5  -5  19         15.12         12.54         4.19 o
  -7  -4  19        165.27        180.00         7.23 o
  -6  -4  19        275.78        292.79         7.37 o
  -5  -4  19         12.68         14.84         1.89 o
  -4  -4  19        685.64        641.15         8.85 o
  -3  -4  19          7.16          7.82         1.42 o
  -2  -4  19          6.49          9.94         1.48 o
  -1  -4  19        128.72        125.81         3.50 o
   0  -4  19        757.90        723.00        10.35 o
   1  -4  19        153.70        155.34         5.06 o
   2  -4  19         38.96         45.00         3.69 o
   3  -4  19        126.30        131.14         5.99 o
   4  -4  19         30.35         29.02         4.26 o
   5  -4  19        384.97        371.42        10.39 o
  -8  -3  19         93.86        103.93         5.91 o
  -7  -3  19          5.81          7.20         1.72 o
  -6  -3  19         58.67         57.27         3.19 o
  -5  -3  19         97.66        105.47         3.79 o
  -4  -3  19         29.78         35.12         2.34 o
  -3  -3  19          0.70          0.88         0.99 o
  -2  -3  19          7.86          5.65         1.21 o
  -1  -3  19        229.53        229.35         4.55 o
   0  -3  19         72.06         69.48         3.02 o
   1  -3  19        300.71        306.06         5.68 o
   2  -3  19        461.94        456.39        10.23 o
   3  -3  19        407.67        427.65        10.28 o
   4  -3  19         42.80         48.22         4.34 o
   5  -3  19         84.88         86.58         6.58 o
  -8  -2  19          9.18          5.12         2.07 o
  -7  -2  19        119.70        128.55         4.59 o
  -6  -2  19        208.05        198.69         4.67 o
  -5  -2  19        213.10        200.55         4.55 o
  -4  -2  19         77.34         96.43         3.53 o
  -3  -2  19         20.02         21.22         1.92 o
  -2  -2  19         34.24         35.07         2.31 o
  -1  -2  19         13.78         12.46         1.69 o
   0  -2  19        271.28        266.90         4.89 o
   1  -2  19        106.27        116.15         5.06 o
   2  -2  19          7.60          8.44         1.66 o
   3  -2  19        402.81        422.16        10.27 o
   4  -2  19          0.49         -0.58         2.03 o
   5  -2  19         26.16         20.74         3.43 o
  -8  -1  19        988.17       1023.59        14.27 o
  -7  -1  19        197.74        202.86         5.10 o
  -6  -1  19         45.83         47.53         2.78 o
  -5  -1  19        137.72        131.68         4.58 o
  -4  -1  19        124.34        135.58         3.81 o
  -3  -1  19        526.18        515.31         7.22 o
  -2  -1  19        925.96        923.17        10.50 o
  -1  -1  19        385.54        392.14         6.04 o
   0  -1  19         20.37         16.05         1.65 o
   1  -1  19         52.81         48.46         2.89 o
   2  -1  19          6.20          4.03         1.40 o
   3  -1  19        366.50        383.89         9.81 o
   4  -1  19          8.26          5.37         2.61 o
   5  -1  19         37.82         39.58         6.35 o
  -8   0  19        137.75        122.66         4.53 o
  -7   0  19         24.40         15.51         1.90 o
  -6   0  19        226.09        246.76         5.42 o
  -5   0  19        261.16        260.69         4.79 o
  -4   0  19        383.67        382.06         5.81 o
  -3   0  19         24.58         21.64         1.64 o
  -2   0  19       3712.28       3597.41        28.95 o
  -1   0  19         28.46         26.93         1.88 o
   0   0  19        226.41        261.42         6.28 o
   1   0  19        329.40        350.36         6.76 o
   2   0  19         10.57         10.21         1.79 o
   3   0  19        106.83        114.23         4.44 o
   4   0  19         99.82         98.50         9.09 o
   5   0  19          5.31          5.70         2.83 o
  -9   1  19          1.25          0.88         3.53 o
  -8   1  19         11.54          9.62         1.83 o
  -7   1  19         86.66         77.24         3.95 o
  -6   1  19         66.82         71.68         3.20 o
  -5   1  19        341.91        315.74         5.68 o
  -4   1  19        742.69        698.42         9.00 o
  -3   1  19        953.11        943.74        10.21 o
  -2   1  19         35.55         31.64         1.95 o
  -1   1  19        169.52        171.66         3.69 o
   0   1  19         99.30         90.94         5.68 o
   1   1  19        238.36        229.75         5.53 o
   2   1  19          0.68          1.65         1.34 o
   3   1  19        243.04        224.60         5.87 o
   4   1  19         56.76         57.68         4.17 o
  -9   2  19         15.74         14.65         7.80 o
  -8   2  19         18.00         18.55         2.39 o
  -7   2  19        158.39        166.15         4.91 o
  -6   2  19         12.49         13.42         1.64 o
  -5   2  19        823.97        778.36         9.90 o
  -4   2  19        210.11        217.39         4.86 o
  -3   2  19        106.37         99.20         3.40 o
  -2   2  19         45.84         46.37         2.52 o
  -1   2  19        327.98        325.44         5.26 o
   0   2  19         87.81         83.85         3.81 o
   1   2  19          1.56          1.82         1.44 o
   2   2  19        226.07        230.03         5.90 o
   3   2  19        140.00        141.18         6.24 o
   4   2  19        121.42        115.62         5.13 o
  -8   3  19         13.25         16.19         2.26 o
  -7   3  19         92.86         96.51         4.33 o
  -6   3  19         24.34         27.63         2.50 o
  -5   3  19         38.33         32.24         2.61 o
  -4   3  19        281.46        267.55         5.32 o
  -3   3  19        168.35        153.40         4.02 o
  -2   3  19         24.46         28.80         2.11 o
  -1   3  19        304.43        314.97         7.28 o
   0   3  19        164.10        164.57         5.41 o
   1   3  19          0.56          1.57         1.50 o
   2   3  19         23.17         19.82         2.42 o
   3   3  19        238.13        238.89         7.18 o
  -8   4  19        153.17        166.30         7.42 o
  -7   4  19         46.44         50.02         3.33 o
  -6   4  19         52.59         50.97         3.21 o
  -5   4  19          6.49          5.63         1.67 o
  -4   4  19          5.88          5.20         1.47 o
  -3   4  19        131.81        130.99         3.97 o
  -2   4  19         35.39         32.05         2.30 o
  -1   4  19         52.27         42.56         3.36 o
   0   4  19         24.17         31.17         2.99 o
   1   4  19         71.46         80.02         5.17 o
   2   4  19          5.04          1.53         2.04 o
   3   4  19         32.30         38.26         4.71 o
  -7   5  19          8.22          9.85         2.10 o
  -6   5  19          0.63         -1.49         1.49 o
  -5   5  19        538.40        515.46        13.65 o
  -4   5  19        278.64        288.13         7.17 o
  -3   5  19          3.71          4.82         1.81 o
  -2   5  19         64.83         66.44         4.18 o
  -1   5  19        209.18        210.00         7.36 o
   0   5  19          7.95          6.94         2.42 o
   1   5  19        511.65        502.95        10.69 o
   2   5  19         79.07        105.00         6.68 o
  -7   6  19         37.62         40.21         8.07 o
  -6   6  19          5.09          5.77         2.09 o
  -5   6  19        156.82        141.57         6.66 o
  -4   6  19        136.67        122.19         5.21 o
  -3   6  19         51.95         46.49         3.94 o
  -2   6  19         12.42         14.64         3.00 o
  -1   6  19         24.88         23.45         5.76 o
   0   6  19         50.83         40.59         4.28 o
  -5   7  19         20.17         23.27         3.15 o
  -4   7  19         40.88         36.61         4.27 o
  -3   7  19          1.64          0.56         2.35 o
  -2   7  19         22.77         19.90         3.99 o
  -2  -8  20          5.11         14.22         4.12 o
  -1  -8  20         89.85         91.51         8.41 o
   0  -8  20          4.62          5.82         3.46 o
   1  -8  20        163.42        192.25        10.41 o
   2  -8  20          2.55          1.08         4.54 o
  -4  -7  20        327.02        352.58         8.27 o
  -3  -7  20        145.40        139.29         5.22 o
  -2  -7  20         21.05         21.12         2.65 o
  -1  -7  20         25.91         32.47         4.21 o
   0  -7  20        724.27        742.57        14.72 o
   1  -7  20        102.29        105.63         6.02 o
   2  -7  20        300.72        328.28        10.72 o
   3  -7  20         12.28          5.66         3.84 o
  -5  -6  20        123.71        122.83         8.19 o
  -4  -6  20        161.83        154.04         5.05 o
  -3  -6  20        194.47        184.56         5.24 o
  -2  -6  20        153.98        164.48         5.08 o
  -1  -6  20         46.42         40.93         3.62 o
   0  -6  20         85.82        101.15         5.66 o
   1  -6  20         31.53         31.39         3.41 o
   2  -6  20         92.35         82.41         6.08 o
   3  -6  20        213.73        199.27         8.52 o
   4  -6  20         26.64         22.45         4.94 o
  -6  -5  20        243.62        278.53         8.64 o
  -5  -5  20         28.90         25.81         2.52 o
  -4  -5  20        210.46        243.33         7.15 o
  -3  -5  20         14.78         10.09         1.97 o
  -2  -5  20        357.90        346.27         6.58 o
  -1  -5  20        176.52        177.12         5.84 o
   0  -5  20          9.05         11.53         2.35 o
   1  -5  20        129.00        129.42         6.51 o
   2  -5  20        240.87        250.53        17.76 o
   3  -5  20         34.75         36.82         3.76 o
   4  -5  20        226.65        225.18        10.71 o
  -7  -4  20          4.77         -0.68         2.47 o
  -6  -4  20         25.49         27.99         2.88 o
  -5  -4  20          2.85          4.08         1.61 o
  -4  -4  20        187.68        216.76         4.97 o
  -3  -4  20        354.19        360.51         6.30 o
  -2  -4  20          1.67          2.02         1.20 o
  -1  -4  20          0.76          0.41         1.19 o
   0  -4  20       1541.78       1520.92        17.86 o
   1  -4  20        299.38        292.97         7.98 o
   2  -4  20         54.42         55.62         4.27 o
   3  -4  20         13.89         14.08         2.85 o
   4  -4  20        306.67        342.95        17.13 o
   5  -4  20          9.88          8.45         4.54 o
  -7  -3  20        185.78        197.50         5.56 o
  -6  -3  20          9.21          9.56         1.79 o
  -5  -3  20         61.41         54.86         2.91 o
  -4  -3  20        110.09        108.38         3.83 o
  -3  -3  20          2.48          1.98         1.17 o
  -2  -3  20         27.12         25.90         2.09 o
  -1  -3  20          0.73          0.72         1.13 o
   0  -3  20         98.84         94.95         3.63 o
   1  -3  20          5.62          7.14         1.56 o
   2  -3  20        186.41        196.28         6.82 o
   3  -3  20         15.33         13.52         2.81 o
   4  -3  20         34.54         38.11         4.01 o
   5  -3  20          2.13          1.33         3.69 o
  -8  -2  20        772.10        818.89        18.62 o
  -7  -2  20         69.37         80.54         3.94 o
  -6  -2  20          2.06          1.66         1.27 o
  -5  -2  20          7.52          5.82         1.41 o
  -4  -2  20         48.34         49.01         2.82 o
  -3  -2  20         74.55         85.93         3.52 o
  -2  -2  20         25.34         24.79         1.89 o
  -1  -2  20          5.69          6.42         1.27 o
   0  -2  20         34.25         40.55         2.58 o
   1  -2  20         87.09         88.19         3.75 o
   2  -2  20        215.59        225.23         7.43 o
   3  -2  20         59.23         53.95         4.64 o
   4  -2  20        161.13        162.89         9.12 o
   5  -2  20        497.69        494.67        30.38 o
  -8  -1  20        243.20        257.44         9.36 o
  -7  -1  20          0.61          1.79         1.46 o
  -6  -1  20        132.59        149.20         4.45 o
  -5  -1  20          3.63          3.09         1.29 o
  -4  -1  20        267.68        280.29         5.66 o
  -3  -1  20        532.85        553.69         7.73 o
  -2  -1  20        230.68        222.75         4.57 o
  -1  -1  20          6.39          4.72         1.22 o
   0  -1  20        126.21        130.47         4.12 o
   1  -1  20         20.20         18.90         2.01 o
   2  -1  20          0.89          0.62         1.40 o
   3  -1  20        828.23        810.84        24.15 o
   4  -1  20         39.85         38.07         4.26 o
   5  -1  20          0.44         -4.95         4.95 o
  -8   0  20        100.75        104.36         4.30 o
  -7   0  20        310.26        316.27         6.50 o
  -6   0  20        853.50        858.31        11.51 o
  -5   0  20        487.46        485.94         7.87 o
  -4   0  20        195.46        195.56         4.17 o
  -3   0  20       2284.58       2243.28        19.81 o
  -2   0  20         12.66         13.37         1.52 o
  -1   0  20        374.06        371.69         7.18 o
   0   0  20         97.84        128.28         4.20 o
   1   0  20         39.24         36.00         3.07 o
   2   0  20         58.75         58.06         3.38 o
   3   0  20        229.59        216.72         5.97 o
   4   0  20          2.85          5.89         2.57 o
  -8   1  20        131.90        138.80         5.39 o
  -7   1  20        158.40        167.41         4.77 o
  -6   1  20         60.26         57.58         3.02 o
  -5   1  20          7.48          5.82         1.44 o
  -4   1  20        172.79        162.74         4.12 o
  -3   1  20         73.57         69.85         3.91 o
  -2   1  20         31.69         33.72         2.06 o
  -1   1  20        468.27        471.34         6.62 o
   0   1  20        472.84        443.71         7.94 o
   1   1  20        474.03        473.30         8.48 o
   2   1  20         92.64         97.24         4.46 o
   3   1  20         41.51         42.44         3.26 o
   4   1  20          2.91          1.07         2.26 o
  -8   2  20         81.12         80.95         4.42 o
  -7   2  20          6.29          6.60         1.75 o
  -6   2  20        575.53        565.91         8.41 o
  -5   2  20         58.97         53.42         3.04 o
  -4   2  20          1.58          0.76         1.13 o
  -3   2  20         22.13         24.20         2.02 o
  -2   2  20         76.53         70.24         3.08 o
  -1   2  20        422.38        416.43         7.77 o
   0   2  20        221.35        235.24         5.79 o
   1   2  20         16.34         17.85         2.25 o
   2   2  20          1.70          4.11         1.77 o
   3   2  20          0.60          1.09         1.86 o
  -8   3  20         46.72         46.90         4.53 o
  -7   3  20        115.55        128.81         4.99 o
  -6   3  20        526.77        474.41         8.47 o
  -5   3  20         57.18         66.59         3.20 o
  -4   3  20         13.13         13.49         1.73 o
  -3   3  20         50.48         44.49         2.63 o
  -2   3  20        113.46        105.65         3.90 o
  -1   3  20         88.79         94.84         4.72 o
   0   3  20          1.64          1.55         1.72 o
   1   3  20         19.01         15.87         2.54 o
   2   3  20         18.17         23.97         2.73 o
   3   3  20        365.27        365.49         8.36 o
  -7   4  20        167.48        170.81         6.20 o
  -6   4  20          9.07          7.49         1.87 o
  -5   4  20          8.80         12.65         2.06 o
  -4   4  20        221.00        244.51         5.92 o
  -3   4  20         27.84         26.44         2.30 o
  -2   4  20          9.89         13.47         2.26 o
  -1   4  20         75.87         72.19         5.87 o
   0   4  20        135.20        143.23         6.73 o
   1   4  20        137.61        143.35         7.92 o
   2   4  20         39.99         43.35         3.97 o
  -7   5  20         18.08         15.68         3.84 o
  -6   5  20         14.18         13.05         2.23 o
  -5   5  20         64.62         51.47         3.38 o
  -4   5  20         14.33         15.20         2.46 o
  -3   5  20        363.48        370.56         8.20 o
  -2   5  20          0.64         -0.92         1.82 o
  -1   5  20         80.17         80.37         5.25 o
   0   5  20        514.20        497.92        10.65 o
   1   5  20          2.79          0.40         2.22 o
  -6   6  20        236.18        255.94         8.50 o
  -5   6  20         67.90         67.43         4.22 o
  -4   6  20         83.28         84.03         4.67 o
  -3   6  20         57.35         57.68         4.93 o
  -2   6  20         32.82         38.00         4.13 o
  -1   6  20         14.84         10.25         2.88 o
  -3  -7  21        149.65        129.36         5.97 o
  -2  -7  21        251.51        255.97         9.43 o
  -1  -7  21         24.94         26.21         4.16 o
   0  -7  21         27.13         28.49         4.03 o
   1  -7  21        323.53        337.29         9.91 o
   2  -7  21        152.96        143.21         9.40 o
  -4  -6  21         14.49         12.45         2.19 o
  -3  -6  21        357.72        417.55         8.54 o
  -2  -6  21         93.80        106.95         4.80 o
  -1  -6  21          7.17          5.70         2.32 o
   0  -6  21        325.37        320.86         9.03 o
   1  -6  21          4.80          4.90         2.25 o
   2  -6  21        155.61        166.98         7.85 o
   3  -6  21        463.55        481.34        16.59 o
  -5  -5  21         44.51         39.20         3.30 o
  -4  -5  21         89.31        104.71         4.92 o
  -3  -5  21         38.90         42.81         3.19 o
  -2  -5  21        194.35        192.12         5.10 o
  -1  -5  21          0.84          0.50         1.41 o
   0  -5  21        112.56        113.62         5.85 o
   1  -5  21        383.19        393.15        11.44 o
   2  -5  21          6.34          6.77         2.77 o
   3  -5  21          1.54         -1.10         2.14 o
   4  -5  21         26.45         29.75         6.54 o
  -6  -4  21          2.55          0.25         1.85 o
  -5  -4  21        569.96        621.21         9.91 o
  -4  -4  21         21.65         31.33         2.47 o
  -3  -4  21         87.63         91.30         3.68 o
  -2  -4  21        130.47        119.51         3.89 o
  -1  -4  21         57.16         49.92         3.15 o
   0  -4  21        739.45        738.03        10.98 o
   1  -4  21        375.46        417.62        11.77 o
   2  -4  21        276.66        282.10         8.38 o
   3  -4  21          1.86         -0.05         2.17 o
   4  -4  21          0.50          0.96         3.53 o
  -7  -3  21          1.73          6.86         2.75 o
  -6  -3  21         11.26         17.64         2.25 o
  -5  -3  21         80.28         82.08         3.70 o
  -4  -3  21        451.43        433.05         7.15 o
  -3  -3  21        105.44        110.24         4.69 o
  -2  -3  21         76.85         80.08         3.56 o
  -1  -3  21         24.38         26.09         2.18 o
   0  -3  21          0.74          4.82         1.36 o
   1  -3  21          5.76          4.93         1.87 o
   2  -3  21        492.82        507.33        11.56 o
   3  -3  21        265.06        265.52        10.08 o
   4  -3  21         29.86         22.33         3.65 o
  -7  -2  21         12.56         13.57         2.17 o
  -6  -2  21        373.73        357.96         6.63 o
  -5  -2  21         90.33         96.29         3.93 o
  -4  -2  21         16.63         16.50         1.92 o
  -3  -2  21       2089.89       2067.93        21.28 o
  -2  -2  21        323.06        334.54         6.28 o
  -1  -2  21         54.63         56.67         3.21 o
   0  -2  21         18.42         17.90         2.02 o
   1  -2  21          2.53          1.37         1.38 o
   2  -2  21         97.99        105.08         5.97 o
   3  -2  21         72.91         82.39         5.66 o
   4  -2  21         32.94         31.04         3.96 o
  -7  -1  21        777.09        839.74        12.66 o
  -6  -1  21        543.31        521.89        12.34 o
  -5  -1  21        364.37        378.28         6.98 o
  -4  -1  21          5.32          3.02         1.81 o
  -3  -1  21         24.17         28.76         2.11 o
  -2  -1  21        452.79        437.00         6.83 o
  -1  -1  21        242.13        242.33         5.64 o
   0  -1  21        726.03        715.58        10.69 o
   1  -1  21          6.60         10.77         1.87 o
   2  -1  21         12.98         11.16         2.02 o
   3  -1  21        197.77        191.80         7.45 o
   4  -1  21        182.69        196.84         9.08 o
  -8   0  21         63.15         51.33         4.57 o
  -7   0  21         39.96         53.52         3.19 o
  -6   0  21         60.47         57.69         3.22 o
  -5   0  21        163.84        169.09         4.61 o
  -4   0  21        107.99        110.58         3.72 o
  -3   0  21          5.95          9.36         1.53 o
  -2   0  21         11.82         11.22         1.59 o
  -1   0  21        180.09        188.62         4.71 o
   0   0  21        197.09        234.29         5.70 o
   1   0  21        118.41        127.84         4.59 o
   2   0  21        246.13        237.75         6.11 o
   3   0  21          3.32         12.98         2.86 o
   4   0  21          3.97          1.69         6.44 o
  -8   1  21         52.89         53.49        13.82 o
  -7   1  21         35.28         35.69         2.72 o
  -6   1  21          8.13          6.58         1.64 o
  -5   1  21        153.53        156.30         4.29 o
  -4   1  21        651.88        632.64         8.84 o
  -3   1  21         96.68         99.73         3.70 o
  -2   1  21        861.25        890.89        10.17 o
  -1   1  21        472.18        450.08         9.38 o
   0   1  21        262.53        258.72         6.10 o
   1   1  21         62.85         65.81         3.70 o
   2   1  21        196.11        197.50         5.78 o
   3   1  21         23.79         21.53         2.69 o
  -8   2  21          9.35          4.09         2.86 o
  -7   2  21          8.28         10.80         2.02 o
  -6   2  21         78.53         76.79         3.47 o
  -5   2  21          3.10          2.38         1.35 o
  -4   2  21         41.26         33.28         2.40 o
  -3   2  21        300.26        283.59         5.61 o
  -2   2  21         39.41         35.65         2.35 o
  -1   2  21        115.39        112.96         5.79 o
   0   2  21          0.68          0.15         1.46 o
   1   2  21         28.94         26.84         2.73 o
   2   2  21         24.47         27.14         2.86 o
   3   2  21         57.25         53.94         3.89 o
  -7   3  21          6.29          1.90         1.69 o
  -6   3  21        145.23        176.67         5.37 o
  -5   3  21          4.03          3.24         1.42 o
  -4   3  21          5.64          3.70         1.47 o
  -3   3  21        223.80        215.27         5.88 o
  -2   3  21        106.87        102.93         5.08 o
  -1   3  21        156.00        162.88         5.88 o
   0   3  21        379.44        376.85         8.78 o
   1   3  21          0.50         -0.17         1.81 o
   2   3  21         83.71         85.28         5.10 o
  -7   4  21         36.46         39.00         4.79 o
  -6   4  21        596.17        560.13        14.43 o
  -5   4  21        167.38        149.46         6.28 o
  -4   4  21         11.22          8.00         1.94 o
  -3   4  21        411.86        432.28         7.49 o
  -2   4  21        112.93        121.76         8.65 o
  -1   4  21         82.14         74.77         4.56 o
   0   4  21        105.70        108.83         5.61 o
   1   4  21         41.89         48.89         4.06 o
  -6   5  21        117.03        103.56         6.00 o
  -5   5  21        115.86        106.12         4.84 o
  -4   5  21         95.74         93.27         4.55 o
  -3   5  21          0.49          3.90         2.49 o
  -2   5  21          6.91          9.43         2.79 o
  -1   5  21         12.63         16.12         2.78 o
   0   5  21         11.98          8.50         2.97 o
  -4   6  21        112.96        112.97         8.04 o
  -3   6  21          9.76         11.82         3.62 o
  -1  -7  22        252.69        282.85        12.18 o
   0  -7  22          0.83          0.14         3.08 o
  -4  -6  22          3.73          1.90         3.23 o
  -3  -6  22         86.20         79.86         4.36 o
  -2  -6  22         89.70         87.88         4.44 o
  -1  -6  22        273.90        269.74         8.56 o
   0  -6  22        228.77        226.35         7.77 o
   1  -6  22          3.84          6.00         2.90 o
   2  -6  22        154.53        164.54        10.24 o
  -5  -5  22        866.66        993.45        18.78 o
  -4  -5  22          1.12          1.17         1.73 o
  -3  -5  22         25.80         25.11         2.64 o
  -2  -5  22         17.85         17.63         2.14 o
  -1  -5  22        127.19        137.80         5.75 o
   0  -5  22         51.04         51.61         4.89 o
   1  -5  22         17.18         14.39         4.13 o
   2  -5  22         33.48         35.01         5.71 o
   3  -5  22        175.31        171.90        13.49 o
  -6  -4  22         30.82         35.70         5.10 o
  -5  -4  22        196.11        212.45         5.72 o
  -4  -4  22          1.57          1.81         1.63 o
  -3  -4  22         42.47         44.65         2.77 o
  -2  -4  22        362.94        349.39         6.82 o
  -1  -4  22         79.12         75.94         4.07 o
   0  -4  22         32.17         37.97         3.39 o
   1  -4  22        224.58        233.58         8.95 o
   2  -4  22          1.26          0.92         2.23 o
   3  -4  22         42.29         44.61         4.61 o
  -6  -3  22          0.96          1.75         1.65 o
  -5  -3  22         19.33         19.58         2.15 o
  -4  -3  22        266.96        289.01         6.27 o
  -3  -3  22          3.74          4.45         1.52 o
  -2  -3  22        178.96        204.57         5.07 o
  -1  -3  22        158.29        165.77         4.87 o
   0  -3  22          5.61          3.79         1.59 o
   1  -3  22       1284.07       1304.93        22.03 o
   2  -3  22        331.23        339.33         9.48 o
   3  -3  22          1.84          0.63         2.44 o
  -7  -2  22        315.25        304.94        17.09 o
  -6  -2  22        130.66        137.97         4.73 o
  -5  -2  22         94.46         84.78         3.95 o
  -4  -2  22        217.47        213.05         5.26 o
  -3  -2  22        240.80        259.38         5.73 o
  -2  -2  22        301.31        311.36         6.23 o
  -1  -2  22        252.12        263.50         5.67 o
   0  -2  22         48.97         49.72         3.21 o
   1  -2  22         85.66         82.50         5.97 o
   2  -2  22         50.92         49.48         4.36 o
   3  -2  22         57.58         55.66         4.96 o
  -7  -1  22         60.80         57.57         4.56 o
  -6  -1  22         44.36         40.19         3.11 o
  -5  -1  22         18.75         19.82         2.16 o
  -4  -1  22        842.47        886.77        11.77 o
  -3  -1  22        247.70        251.24         5.56 o
  -2  -1  22        300.42        305.82         5.77 o
  -1  -1  22        501.73        475.58         7.90 o
   0  -1  22         88.53         94.59         4.78 o
   1  -1  22        104.17        105.98         4.48 o
   2  -1  22         84.51         94.31         5.46 o
   3  -1  22         97.66         93.22         6.12 o
  -7   0  22        149.23        176.77         5.31 o
  -6   0  22        103.65        111.64         4.45 o
  -5   0  22         14.48         17.51         2.04 o
  -4   0  22        142.67        149.14         6.25 o
  -3   0  22         69.81         71.47         3.27 o
  -2   0  22       1429.96       1402.86        15.00 o
  -1   0  22         70.61         78.83         3.93 o
   0   0  22         18.97         27.65         2.51 o
   1   0  22         22.58         22.56         2.48 o
   2   0  22        300.15        299.08         7.26 o
   3   0  22        268.07        275.42         9.13 o
  -7   1  22         17.32         18.88         2.28 o
  -6   1  22        266.56        301.36         7.02 o
  -5   1  22         19.35         18.07         2.01 o
  -4   1  22          2.53          2.09         1.28 o
  -3   1  22          0.61          0.22         1.22 o
  -2   1  22          3.99          2.57         1.33 o
  -1   1  22        118.66        110.46         4.54 o
   0   1  22         65.83         73.16         4.55 o
   1   1  22         47.06         55.50         3.54 o
   2   1  22         32.86         38.42         3.23 o
   3   1  22         74.57         88.79         7.06 o
  -7   2  22        248.86        244.70         9.51 o
  -6   2  22        115.28        124.90         4.37 o
  -5   2  22         44.39         43.60         4.50 o
  -4   2  22         23.46         23.42         2.59 o
  -3   2  22          1.30          0.26         1.32 o
  -2   2  22          3.13          1.79         1.75 o
  -1   2  22        337.19        331.70        15.04 o
   0   2  22        140.27        160.72         6.03 o
   1   2  22        193.26        218.28         6.95 o
   2   2  22        128.84        157.28         6.23 o
  -7   3  22         66.87         71.65         6.63 o
  -6   3  22          9.52         14.50         2.30 o
  -5   3  22          7.60          8.61         1.91 o
  -4   3  22         33.73         39.30         2.76 o
  -3   3  22          9.70          9.95         1.84 o
  -2   3  22        620.96        605.79        11.49 o
  -1   3  22        314.71        315.79         8.04 o
   0   3  22          9.06          7.30         2.32 o
   1   3  22         61.01         59.93         7.38 o
  -6   4  22         70.17         69.59         5.30 o
  -5   4  22          9.86         10.44         2.10 o
  -4   4  22         48.94         41.70         3.14 o
  -3   4  22        159.91        175.11        11.04 o
  -2   4  22         50.11         57.58         4.18 o
  -1   4  22        164.38        151.02        11.46 o
   0   4  22          1.37          0.54         2.04 o
  -5   5  22         11.24         13.59         3.31 o
  -4   5  22        493.06        500.55        10.10 o
  -3   5  22         43.73         50.94         4.76 o
  -2   5  22         97.28        106.94         7.91 o
  -2  -6  23          9.72         11.42         3.45 o
  -1  -6  23        335.75        341.82        11.14 o
   0  -6  23        247.70        253.02         9.67 o
   1  -6  23          4.06          0.77         3.29 o
  -4  -5  23         45.16         55.41         5.38 o
  -3  -5  23          5.83          6.70         2.02 o
  -2  -5  23         87.04         92.11         7.17 o
  -1  -5  23        151.79        160.00         6.82 o
   0  -5  23        359.78        399.94        15.60 o
   1  -5  23        231.14        235.39         9.45 o
   2  -5  23        293.11        325.70        17.97 o
  -5  -4  23         22.66         19.23         2.67 o
  -4  -4  23        513.13        548.96         9.33 o
  -3  -4  23         19.29         16.68         2.15 o
  -2  -4  23         68.52         74.99         3.76 o
  -1  -4  23          0.61         -0.40         1.50 o
   0  -4  23         45.79         51.38         5.11 o
   1  -4  23        268.68        269.46         9.96 o
   2  -4  23         18.59         21.29         4.10 o
  -6  -3  23         76.20        103.85         7.87 o
  -5  -3  23        296.23        301.67         6.69 o
  -4  -3  23        145.38        130.98         4.84 o
  -3  -3  23        753.44        739.59        10.75 o
  -2  -3  23         22.68         21.79         2.27 o
  -1  -3  23         25.21         26.15         2.55 o
   0  -3  23         69.11         73.69         5.27 o
   1  -3  23        325.61        347.27         9.59 o
   2  -3  23        105.78         96.78         6.05 o
   3  -3  23         24.87         39.18        11.93 o
  -6  -2  23          0.88         -1.66         1.66 o
  -5  -2  23         50.94         57.95         3.44 o
  -4  -2  23         90.49         94.26         4.13 o
  -3  -2  23        159.78        165.35         6.01 o
  -2  -2  23        198.45        199.47         5.16 o
  -1  -2  23         46.75         46.31         3.18 o
   0  -2  23         99.76         94.66         4.38 o
   1  -2  23         91.48         95.91         5.04 o
   2  -2  23        331.64        327.26         9.74 o
   3  -2  23          5.78          3.05         5.36 o
  -6  -1  23        136.89        131.14         5.29 o
  -5  -1  23        121.56        116.32         4.77 o
  -4  -1  23          1.38          2.34         1.47 o
  -3  -1  23        276.12        296.80         7.87 o
  -2  -1  23          2.35          2.21         1.35 o
  -1  -1  23        320.40        328.64         8.24 o
   0  -1  23         31.72         30.02         2.80 o
   1  -1  23         28.30         29.78         3.41 o
   2  -1  23         40.45         39.03         4.14 o
  -7   0  23        139.51        135.35        10.73 o
  -6   0  23        208.13        231.93         6.23 o
  -5   0  23         58.20         53.88         3.53 o
  -4   0  23        126.91        122.67         4.80 o
  -3   0  23        204.22        196.59         5.16 o
  -2   0  23         94.63         92.99         3.77 o
  -1   0  23        154.61        167.84         5.25 o
   0   0  23        249.32        283.71         8.75 o
   1   0  23          6.79          5.52         1.94 o
   2   0  23         84.56         94.23         7.13 o
  -6   1  23         38.82         48.66         3.74 o
  -5   1  23          2.03          3.76         1.49 o
  -4   1  23         52.15         51.39         2.96 o
  -3   1  23        260.53        243.26         5.43 o
  -2   1  23        150.72        148.93         6.84 o
  -1   1  23       1075.11       1088.99        25.46 o
   0   1  23          7.07          8.13         2.02 o
   1   1  23        490.18        509.03         9.62 o
   2   1  23        265.61        297.13         8.97 o
  -6   2  23          0.55          0.43         1.58 o
  -5   2  23         25.21         25.38         2.44 o
  -4   2  23        141.13        147.74         4.60 o
  -3   2  23        142.71        145.40         4.50 o
  -2   2  23        392.74        404.00         9.51 o
  -1   2  23          0.54          1.06         1.91 o
   0   2  23         47.30         52.71         3.98 o
   1   2  23         45.96         53.99         6.52 o
  -6   3  23         75.55         62.04         6.89 o
  -5   3  23        127.18        122.31         5.69 o
  -4   3  23        472.84        490.79         8.26 o
  -3   3  23        178.09        188.12         6.38 o
  -2   3  23          0.58         -1.75         1.75 o
  -1   3  23          1.77          1.59         2.05 o
   0   3  23          2.54          1.37         2.20 o
  -5   4  23         39.96         34.76         3.74 o
  -4   4  23          0.61          0.90         2.00 o
  -3   4  23          3.30          4.03         2.63 o
  -2   4  23        120.96        152.16         7.64 o
  -3  -5  24        123.81        133.90        10.26 o
  -2  -5  24         90.88        103.00         5.30 o
  -1  -5  24         39.87         42.31         4.75 o
   0  -5  24        243.29        271.18        12.28 o
  -4  -4  24        147.03        155.72         7.15 o
  -3  -4  24        178.91        183.21         5.36 o
  -2  -4  24         53.27         55.20         3.67 o
  -1  -4  24         44.78         49.30         4.01 o
   0  -4  24        380.59        393.04        12.15 o
   1  -4  24        103.10        104.11        10.54 o
  -5  -3  24        178.37        175.51         7.49 o
  -4  -3  24          0.57          1.26         1.68 o
  -3  -3  24        516.55        548.29         9.19 o
  -2  -3  24         87.18         89.78         4.43 o
  -1  -3  24         57.13         63.58         4.16 o
   0  -3  24         73.35         79.60         5.32 o
   1  -3  24        132.86        126.33         6.89 o
   2  -3  24         66.06         57.98         9.97 o
  -5  -2  24          2.59          0.36         1.58 o
  -4  -2  24        384.47        381.80         7.52 o
  -3  -2  24         30.94         38.04         2.84 o
  -2  -2  24         39.38         43.74         3.27 o
  -1  -2  24         20.20         16.64         2.50 o
   0  -2  24         41.17         42.00         3.28 o
   1  -2  24        363.70        361.79        10.25 o
   2  -2  24          2.95          5.56         5.49 o
  -6  -1  24         47.18         45.82         5.19 o
  -5  -1  24         47.74         42.66         3.25 o
  -4  -1  24         15.39         14.92         2.24 o
  -3  -1  24        133.71        135.43         4.78 o
  -2  -1  24        161.34        159.79         5.00 o
  -1  -1  24         60.59         59.94         3.66 o
   0  -1  24         78.64         85.56         4.35 o
   1  -1  24         29.22         32.30         3.02 o
  -6   0  24        125.99        171.10        12.13 o
  -5   0  24          4.58          4.71         1.83 o
  -4   0  24          5.13          5.32         2.67 o
  -3   0  24        261.88        257.02         6.11 o
  -2   0  24        226.76        243.72         6.96 o
  -1   0  24         50.96         51.03         3.49 o
   0   0  24          4.23          8.95         2.11 o
   1   0  24          4.26          4.57         2.19 o
  -6   1  24        167.36        183.49         9.87 o
  -5   1  24        411.83        433.05         8.16 o
  -4   1  24        120.03        119.49         4.56 o
  -3   1  24        287.99        275.34         6.40 o
  -2   1  24        400.32        421.72         9.41 o
  -1   1  24         38.08         45.07         3.61 o
   0   1  24        246.07        265.93        10.74 o
   1   1  24         58.54         68.37         5.10 o
  -5   2  24         40.56         38.50         3.03 o
  -4   2  24          0.89          0.95         1.55 o
  -3   2  24         10.11         12.68         2.80 o
  -2   2  24         34.64         35.60         3.55 o
  -1   2  24         97.86         98.52         5.38 o
   0   2  24        683.23        704.74        14.60 o
  -4   3  24         68.50         79.47         4.57 o
  -3   3  24         65.78         74.10         5.21 o
  -2   3  24          6.10          7.17         2.65 o
  -2  -4  25          1.54         -1.04         2.28 o
  -1  -4  25        285.91        279.66        18.72 o
  -4  -3  25        223.90        237.32        10.46 o
  -3  -3  25         22.09         16.82         2.35 o
  -2  -3  25         57.78         62.98         3.95 o
  -1  -3  25        424.62        439.62         9.60 o
   0  -3  25        213.01        208.25        16.07 o
  -4  -2  25         62.22         61.99         3.62 o
  -3  -2  25         66.81         70.60         3.82 o
  -2  -2  25         99.79        105.52         4.90 o
  -1  -2  25         30.88         32.07         3.49 o
   0  -2  25          4.26          3.17         2.11 o
  -5  -1  25         90.16         75.28         8.25 o
  -4  -1  25        101.98        113.24         5.11 o
  -3  -1  25         24.88         25.79         2.53 o
  -2  -1  25        450.39        468.64         9.87 o
  -1  -1  25        105.58        104.68         6.30 o
   0  -1  25          7.55          5.90         2.21 o
  -5   0  25         38.48         43.17         4.21 o
  -4   0  25        223.69        218.08         6.26 o
  -3   0  25          1.48          3.16         1.84 o
  -2   0  25          2.28          2.61         1.98 o
  -1   0  25        117.33        130.34         6.05 o
   0   0  25         47.89         56.86         5.46 o
  -4   1  25        154.62        156.96         5.64 o
  -3   1  25         37.48         42.14         4.06 o
  -2   1  25         18.49         14.82         3.01 o
  -1   1  25         23.96         18.90         3.26 o
  -3   2  25        301.49        303.40        14.54 o
  -2   2  25         46.18         51.41         7.03 o
  -2  -1  26        218.51        242.16        17.09 o
                                                
